# Supplementary material for: Integrated multispectral imaging, germination phenotype, and transcriptomic analysis provide insights into seed vigor responsive mechanisms in quinoa under artificial accelerated aging
Source: Front Plant Sci. 2024 Sep 30;15:1435154. doi: 10.3389/fpls.2024.1435154 (PMC11471491; doi:10.3389/fpls.2024.1435154)
Supplement: Supplementary Figure S1 — Pearson correlation analysis between samples of L4 and L1 seeds after artificial accelerated aging. [file DataSheet1.zip]

Archive with 11 entries (11 files):
- Supplementary Figure S1.TIF
- Supplementary Figure S2.TIF
- Supplementary Figure S3.TIF
- Supplementary Table S1.XLSX
- Supplementary Table S2.XLSX
- Supplementary Table S3.XLSX
- Supplementary Table S4.XLSX
- Supplementary Table S5.XLSX
- Supplementary Table S6.XLSX
- Supplementary Table S7.XLSX
- Supplementary Table S8.XLSX
