# Supplementary material for: Integrated multispectral imaging, germination phenotype, and transcriptomic analysis provide insights into seed vigor responsive mechanisms in quinoa under artificial accelerated aging
Source: Front Plant Sci. 2024 Sep 30;15:1435154. doi: 10.3389/fpls.2024.1435154 (PMC11471491; doi:10.3389/fpls.2024.1435154)
Supplement: Supplementary Figure S1 — Pearson correlation analysis between samples of L4 and L1 seeds after artificial accelerated aging. [file DataSheet1.zip › Supplementary Table S1.XLSX]

## Sheet: Supplementary Table S1
Supplementary Table S1 Primers for genes used in qRT-PCR analysis.
Gene name	Gene ID	Primer F (5'-3')	Primer R (5'-3')
F3'5'MTL (flavonoid 3',5'-methyltransferase-like)	LOC110703828	ATGCGTCCACTGATGAAGCAC	CAGGATCAACTGCTAGAACCTTTC
CHI3 (probable chalcone-flavonone isomerase 3)	LOC110723200	AGGCACTGCTGAGATCACTAT	CTTCCGCCTAAGTACCATTTCT
F3HL (flavonol synthase/flavanone 3-hydroxylase-like)	LOC110725334	GTGACCAACTTGAGGTTCTCAG	GTGGGGGTTCAATGAAGACG
ACSα1L (ATP-citrate synthase alpha chain protein 1-like)	LOC110709049	ATTCCTATTGAGGTGTGCGG	CTGTAGAGGCAAGTACTGACAAA
FPPS1L (farnesyl pyrophosphate synthase 1-like)	LOC110707032	GATGAAATCTTTCTTGCTTCAGCG	ACAGCAATCATCCCAACCTTAG
IDH (isocitrate dehydrogenase [NAD])	LOC110720542	GCAGCACAGTACCCTACCAT	ACAGAAACAGGTTCCTCCTGG
IDH (isocitrate dehydrogenase [NAD])	LOC110740096	GTCACTTCTTCCCGCCTTCA	GACCGACATTACCTCCTGGC
NADP-ME (NADP-dependent malic enzyme isoform X1)	LOC110707699	TCGCGACGTTTATGTGGAT	AAGACCACGCAAGTAGTGGG
HAO2L (hydroxyacid oxidase 2-like)	LOC110722404	GCTGGCACAATTATGGCATTG	TCAGCAAGCTGGAAAAATGCTG
EF1α (elongation factor 1α)		GTACGCATGGGTGCTTGACAAACTC	ATCAGCCTGGGAGGTACCAGTAAT
Note: The primer sequence of EF1α was from the reference of Ruiz-Carrasco et al. (2011).
Ruiz-Carrasco et al. (2011). Variation in salinity tolerance of four lowland genotypes of quinoa (Chenopodium quinoa Willd.) as assessed by growth, physiological traits, and sodium transporter gene expression. Plant Physiol Biochem, 49: 1333–1341.
