# Supplementary material for: Integrated multispectral imaging, germination phenotype, and transcriptomic analysis provide insights into seed vigor responsive mechanisms in quinoa under artificial accelerated aging
Source: Front Plant Sci. 2024 Sep 30;15:1435154. doi: 10.3389/fpls.2024.1435154 (PMC11471491; doi:10.3389/fpls.2024.1435154)
Supplement: Supplementary Figure S1 — Pearson correlation analysis between samples of L4 and L1 seeds after artificial accelerated aging. [file DataSheet1.zip › Supplementary Table S2.XLSX]

## Sheet: Supplementary Table S2
Supplementary Table S2 Data of morphological characteristics in L4 and L1 seeds after artificial accelerated aging treatments.
Features	L4A0	L4A1	L4A2	L4A4	L1A0	L1A1	L1A2	L1A4
Area (mm2)	3.633 ± 0.122 A	3.607 ± 0.122 A	3.580 ± 0.127 A	3.735 ± 0.091 A	3.049 ± 0.104 a*	3.068 ± 0.136 a*	3.108 ± 0.082 a*	3.185 ± 0.077 a*
Length (mm)	2.280 ± 0.034 AB	2.258 ± 0.034 B	2.252 ± 0.037 B	2.308 ± 0.022 A	2.069 ± 0.040 a*	2.067 ± 0.047 a*	2.097 ± 0.027 a*	2.112 ± 0.020 a*
Width (mm)	2.113 ± 0.053 A	2.119 ± 0.042 A	2.109 ± 0.043 A	2.156 ± 0.034 A	1.971 ± 0.034 a*	1.975 ± 0.053 a*	1.987 ± 0.035 a*	2.015 ± 0.024 a*
RatioWidthLength	0.927 ± 0.017 A	0.938 ± 0.005 A	0.936 ± 0.007 A	0.934 ± 0.006 A	0.953 ± 0.004 a*	0.956 ± 0.005 a*	0.948 ± 0.013 a	0.954 ± 0.002 a*
Compactness Circle	0.909 ± 0.020 A	0.923 ± 0.006 A	0.921 ± 0.007 A	0.916 ± 0.008 A	0.938 ± 0.006 a*	0.942 ± 0.006 a*	0.932 ± 0.015 a	0.940 ± 0.005 a*
Compactness Ellipse	0.994 ± 0.001 A	0.995 ± 0.001 A	0.995 ± 0.001 A	0.994 ± 0.001 A	0.994 ± 0.001 a	0.994 ± 0.000 a	0.993 ± 0.001 a*	0.994 ± 0.001 a
BetaShape_a	1.505 ± 0.016 A	1.505 ± 0.013 A	1.511 ± 0.014 A	1.503 ± 0.008 A	1.531 ± 0.013 a*	1.520 ± 0.012 a	1.528 ± 0.012 a*	1.532 ± 0.008 a*
BetaShape_b	1.456 ± 0.017 A	1.459 ± 0.010 A	1.463 ± 0.008 A	1.453 ± 0.010 A	1.473 ± 0.009 a*	1.466 ± 0.010 a	1.473 ± 0.014 a	1.480 ± 0.004 a*
Vertical Skewness	-0.026 ± 0.003 A	-0.025 ± 0.003 A	-0.025 ± 0.003 A	-0.027 ± 0.002 A	-0.030 ± 0.004 a	-0.028 ± 0.002 a	-0.029 ± 0.005 a	-0.027 ± 0.002 a
CIELab L*	73.483 ± 0.267 C	73.774 ± 0.254 B	74.088 ± 0.103 A	73.652 ± 0.134 BC	65.062 ± 0.167 b*	65.463 ± 0.312 ab*	65.014 ± 0.472 b*	65.59 ± 0.442 a*
CIELab A*	4.187 ± 0.127 B	4.133 ± 0.136 B	4.101 ± 0.047 B	4.441 ± 0.076 A	5.519 ± 0.175 bc*	5.465 ± 0.149 c*	5.722 ± 0.120 a*	5.668 ± 0.067 ab*
CIELab B*	16.257 ± 0.300 C	16.565 ± 0.281 C	16.905 ± 0.157 B	17.311 ± 0.209 A	17.029 ± 0.369 c*	17.667 ± 0.430 b*	18.328 ± 0.366 a*	18.450 ± 0.154 a*
Saturation	17.227 ± 0.364 C	17.499 ± 0.324 BC	17.735 ± 0.193 B	18.318 ± 0.251 A	18.320 ± 0.386 b*	18.840 ± 0.511 b*	19.614 ± 0.439 a*	19.623 ± 0.197 a*
Hue	1.316 ± 0.003 C	1.323 ± 0.005 B	1.330 ± 0.002 A	1.317 ± 0.001 C	1.254 ± 0.008 b*	1.267 ± 0.002 a*	1.265 ± 0.004 a*	1.270 ± 0.003 a*
Note:
Data were expressed as means ± SD (from five replicates with approximate 100 seeds in each) and subjected to statistical analysis of one-way ANOVA using SPSS software (SPSS Inc, version 17.0).
Duncan’s test or Student’s t-test was used to evaluate the difference among artificial accelerated aging time points or between cultivars at the 5% significant level.
Different uppercase letters in the same row indicate significant differences among artificial accelerated aging time points in L4 seeds,
and different lowercase letters in the same row indicate significant differences among artificial accelerated aging time points in L1 seeds.
The * indicates significant difference between cultivars of L4 and L1 at the same artificial accelerated aging time point, based on Student’s t-test.
