# Supplementary material for: Integrated multispectral imaging, germination phenotype, and transcriptomic analysis provide insights into seed vigor responsive mechanisms in quinoa under artificial accelerated aging
Source: Front Plant Sci. 2024 Sep 30;15:1435154. doi: 10.3389/fpls.2024.1435154 (PMC11471491; doi:10.3389/fpls.2024.1435154)
Supplement: Supplementary Figure S1 — Pearson correlation analysis between samples of L4 and L1 seeds after artificial accelerated aging. [file DataSheet1.zip › Supplementary Table S3.XLSX]

## Sheet: Supplementary Table S3
Supplementary Table S3 Summary of transcriptome data.
Cultivar	Aging treatment time (d)	Sample name	Total reads	Raw reads	Clean reads	Clean base (G)	Error rate (%)	Q20 (%)	Q30 (%)	GC content (%)	Total mapped reads	Total mapped reads / Clean reads (%)	Uniquely mapped reads	Uniquely mapped reads / Clean reads (%)	Multiple mapped reads	Multiple mapped reads / Clean reads (%)	Exon reads	Exon reads / Total reads (%)	Intron reads	Intron reads / Total reads (%)	Intergenic reads	Intergenic reads / Total reads (%)
L4	0	L4A0-1	63275250	46438158	43910736	6.59	0.03	97.65	93.56	44.02	41282242	94.01	39342542	89.6	2980728	6.79	59743956	94.42	1095045	1.73	2436249	3.85
		L4A0-2	69883909	52631902	50671128	7.6	0.03	97.51	93.32	44.18	46447806	91.67	44170571	87.17	3877418	7.65	65657617	93.95	1198287	1.71	3028005	4.33
		L4A0-3	68495580	50854898	48711164	7.31	0.03	97.72	93.69	44.28	44823478	92.02	42636261	87.53	3677870	7.55	64520124	94.2	1174706	1.72	2800750	4.09
	1	L4A1-1	63875997	48227050	46260690	6.94	0.03	97.91	94	44.24	42445357	91.75	40375663	87.28	3461652	7.48	60072305	94.05	1142765	1.79	2660927	4.17
		L4A1-2	68069003	50641052	48772660	7.32	0.03	97.82	93.77	44.25	45303650	92.89	43148322	88.47	3634707	7.45	63969358	93.98	1241543	1.82	2858102	4.2
		L4A1-3	67211573	49434928	47552364	7.13	0.03	97.72	93.68	44.57	43698979	91.9	41124389	86.48	4935672	10.38	64409707	95.83	566180	0.84	2235686	3.33
	2	L4A2-1	68321084	50646038	48424838	7.26	0.03	97.88	93.93	44.19	45212877	93.37	42962757	88.72	3771909	7.79	64459637	94.35	1133533	1.66	2727914	3.99
		L4A2-2	66278210	48071746	46350178	6.95	0.02	98.06	94.35	43.86	43760425	94.41	41676500	89.92	3450564	7.44	62455208	94.23	1127424	1.7	2695578	4.07
		L4A2-3	68726327	50763774	48707514	7.31	0.03	98.02	94.24	44.03	45663008	93.75	43422600	89.15	3790077	7.78	64895818	94.43	1129100	1.64	2701409	3.93
	4	L4A4-1	70417429	52925064	50277808	7.54	0.03	97.61	93.26	42.91	46771312	93.03	44577648	88.66	3518842	7	65865872	93.54	1331927	1.89	3219630	4.57
		L4A4-2	64146725	48654652	46228910	6.93	0.03	97.9	94.03	43.64	42887840	92.77	40703131	88.05	3831690	8.29	60566991	94.42	989371	1.54	2590363	4.04
		L4A4-3	64060906	49212476	46775406	7.02	0.03	97.83	93.83	44.06	43019823	91.97	40750143	87.12	4191535	8.96	60627333	94.64	919440	1.44	2514133	3.92
L1	0	L1A0-1	64477308	49294602	45558770	6.83	0.03	97.99	94.18	43.79	42099742	92.41	40146570	88.12	3061319	6.72	59917869	92.93	1437306	2.23	3122133	4.84
		L1A0-2	56879906	46164722	44259562	6.64	0.03	97.9	94.11	44.95	39249492	88.68	37110428	83.85	4168088	9.42	53043809	93.26	749751	1.32	3086346	5.43
		L1A0-3	57120318	45092896	43070262	6.46	0.03	97.54	93.39	44.85	38374738	89.1	36501055	84.75	3307481	7.68	53063600	92.9	1055130	1.85	3001588	5.25
	1	L1A1-1	63665284	50257978	48338318	7.25	0.03	97.93	94.09	45.01	42741231	88.42	40539529	83.87	4084841	8.45	59271022	93.1	981111	1.54	3413151	5.36
		L1A1-2	60614310	47996424	45216758	6.78	0.03	97.82	93.82	44.84	40650926	89.9	38638136	85.45	3551425	7.85	56512454	93.23	982747	1.62	3119109	5.15
		L1A1-3	64820920	46972098	44142046	6.62	0.03	97.94	94.04	43.92	42659025	96.64	40752002	92.32	2939075	6.66	60580023	93.46	1006051	1.55	3234846	4.99
	2	L1A2-1	54982076	44358076	41941572	6.29	0.03	97.89	94	45.17	36873531	87.92	34990634	83.43	3487388	8.31	51450850	93.58	791315	1.44	2739911	4.98
		L1A2-2	60736125	48858538	45560608	6.83	0.03	97.96	94.14	44.66	40196236	88.23	38219072	83.89	3316678	7.28	56580226	93.16	998745	1.64	3157154	5.2
		L1A2-3	61309030	48194568	45002490	6.75	0.03	97.92	94.07	44.9	40740723	90.53	38725941	86.05	3412325	7.58	57564278	93.89	977121	1.59	2767631	4.51
	4	L1A4-1	56335271	42446480	39050668	5.86	0.03	97.83	93.89	43.84	37646048	96.4	35888403	91.9	2719891	6.97	52607814	93.38	716716	1.27	3010741	5.34
		L1A4-2	61657219	50655982	46302034	6.95	0.03	97.98	94.19	44.45	41578967	89.8	39426063	85.15	3749037	8.1	57679324	93.55	848525	1.38	3129370	5.08
		L1A4-3	61777537	49811406	45697422	6.85	0.03	97.95	94.15	44.29	41883988	91.66	39762190	87.01	3508062	7.68	57879399	93.69	921905	1.49	2976233	4.82
