# Supplementary material for: Integrated multispectral imaging, germination phenotype, and transcriptomic analysis provide insights into seed vigor responsive mechanisms in quinoa under artificial accelerated aging
Source: Front Plant Sci. 2024 Sep 30;15:1435154. doi: 10.3389/fpls.2024.1435154 (PMC11471491; doi:10.3389/fpls.2024.1435154)
Supplement: Supplementary Figure S1 — Pearson correlation analysis between samples of L4 and L1 seeds after artificial accelerated aging. [file DataSheet1.zip › Supplementary Table S4.XLSX]

## Sheet: All DEGs in L4
Supplementary Table S4 The expression and annotation of all DEGs in L4 cultivar during artificial accelerated aging.
ID	L4A0-1_fpkm	L4A0-2_fpkm	L4A0-3_fpkm	L4A1-1_fpkm	L4A1-2_fpkm	L4A1-3_fpkm	L4A2-1_fpkm	L4A2-2_fpkm	L4A2-3_fpkm	L4A4-1_fpkm	L4A4-2_fpkm	L4A4-3_fpkm	L4A0-1_count	L4A0-2_count	L4A0-3_count	L4A1-1_count	L4A1-2_count	L4A1-3_count	L4A2-1_count	L4A2-2_count	L4A2-3_count	L4A4-1_count	L4A4-2_count	L4A4-3_count	L4A1/L4A0				L4A2/L4A0				L4A4/L4A0				Chromosome	Start	End	Strand	Gene name	Gene description	KEGG	KEGG pathway	NR	NR description	SwissProt	KOG	GO
																									log2FoldChange	P value	Adjusted P value	Regulated	log2FoldChange	P value	Adjusted P value	Regulated	log2FoldChange	P value	Adjusted P value	Regulated
gene-CDC77_pgp059	7.93	8.94	7.14							17.43	23	12.63	55	70	54							138	166	91									1.17664	0.000200332	0.0125097	up	NC_034949.1	49883	50245	-	gene-CDC77_pgp059	--	K05574 NAD(P)H-quinone oxidoreductase subunit 3 [EC:7.1.1.2] | (RefSeq) ndhC, CDC77_pgp059; NdhC (A)	ko00190: Oxidative phosphorylation; ko01100: Metabolic pathways	YP_009380135.1	NdhC (chloroplast) [Chenopodium quinoa]	NU3C_SPIOL RecName: Full=NAD(P)H-quinone oxidoreductase subunit 3, chloroplastic {ECO:0000255|HAMAP-Rule:MF_01394}; EC=7.1.1.- {ECO:0000255|HAMAP-Rule:MF_01394}; AltName: Full=NAD(P)H dehydrogenase subunit 3 {ECO:0000255|HAMAP-Rule:MF_01394}; AltName: Full=NADH-plastoquinone oxidoreductase subunit 3 {ECO:0000255|HAMAP-Rule:MF_01394};	AtCh028	GO:0009507,chloroplast; GO:0009535,chloroplast thylakoid membrane; GO:0016021,integral component of membrane; GO:0008137,NADH dehydrogenase (ubiquinone) activity; GO:0048038,quinone binding; GO:0019684,photosynthesis, light reaction; GO:0003674,molecular_function; GO:0003824,catalytic activity; GO:0003954,NADH dehydrogenase activity; GO:0016491,oxidoreductase activity; GO:0016651,oxidoreductase a…
gene-LOC110681813	3.26	1.44	1.6				0.38	0.52	0.62	0.56	0.4	0.4	118	59	63				15	20	25	23	15	15					-2.04163	1.36166e-06	0.00261474	down	-2.16483	1.35002e-06	0.000378914	down	NW_018743574.1	399081	402078	-	gene-LOC110681813	--	K15400 omega-hydroxypalmitate O-feruloyl transferase [EC:2.3.1.188] | (RefSeq) omega-hydroxypalmitate O-feruloyl transferase-like (A)	ko00073: Cutin, suberine and wax biosynthesis	XP_021713627.1	omega-hydroxypalmitate O-feruloyl transferase-like [Chenopodium quinoa]	HHT1_ARATH RecName: Full=Omega-hydroxypalmitate O-feruloyl transferase; EC=2.3.1.188; AltName: Full=Omega-hydroxyacid hydroxycinnamoyltransferase; AltName: Full=Protein ALIPHATIC SUBERIN FERULOYL TRANSFERASE;	At5g41040	GO:0050734,hydroxycinnamoyltransferase activity; GO:0102406,omega-hydroxypalmitate O-sinapoyl transferase activity; GO:0016747,transferase activity, transferring acyl groups other than amino-acyl groups; GO:0052325,cell wall pectin biosynthetic process; GO:0010345,suberin biosynthetic process; GO:0003674,molecular_function; GO:0003824,catalytic activity; GO:0016740,transferase activity; GO:001674…
gene-LOC110681929	10.75	6.01	9.73							3.02	1.86	6.34	284	179	280							91	51	174									-1.18953	0.000763439	0.0287295	down	NW_018743574.1	1699548	1700929	-	gene-LOC110681929	--	K10808 ribonucleoside-diphosphate reductase subunit M2 [EC:1.17.4.1] | (RefSeq) ribonucleoside-diphosphate reductase small chain-like (A)	ko00230: Purine metabolism; ko00240: Pyrimidine metabolism; ko00480: Glutathione metabolism; ko01100: Metabolic pathways	XP_021713796.1	ribonucleoside-diphosphate reductase small chain-like [Chenopodium quinoa]	RIR2_TOBAC RecName: Full=Ribonucleoside-diphosphate reductase small chain; EC=1.17.4.1; AltName: Full=Ribonucleoside-diphosphate reductase R2 subunit; AltName: Full=Ribonucleotide reductase small subunit;	At3g27060	GO:0005737,cytoplasm; GO:0046872,metal ion binding; GO:0004748,ribonucleoside-diphosphate reductase activity, thioredoxin disulfide as acceptor; GO:0009263,deoxyribonucleotide biosynthetic process; GO:0006260,DNA replication; GO:0003674,molecular_function; GO:0005488,binding; GO:0043167,ion binding; GO:0043169,cation binding; GO:0003824,catalytic activity; GO:0016491,oxidoreductase activity; GO:0…
gene-LOC110682207	1.19	0.23	1.24				0.12	0	0.15				37	8	42				4	0	5								-3.30847	0.000113357	0.0480903	down					NW_018743574.1	4703387	4706752	+	gene-LOC110682207	--	--	--	XP_021714167.1	uncharacterized protein LOC110682207 isoform X1 [Chenopodium quinoa]	--	At4g39870	--
gene-LOC110682250	8.07	3.66	5.93							2.76	2	2.79	326	167	261							127	84	117									-1.17893	2.59361e-05	0.00318692	down	NW_018743574.1	5094688	5098029	-	gene-LOC110682250	--	K19791 iron transport multicopper oxidase | (RefSeq) L-ascorbate oxidase homolog (A)	--	XP_021714231.1	L-ascorbate oxidase homolog [Chenopodium quinoa]	ASOL_TOBAC RecName: Full=L-ascorbate oxidase homolog; EC=1.10.3.-; AltName: Full=Pollen-specific protein NTP303; Flags: Precursor;	At2g23630	GO:0005615,extracellular space; GO:0005507,copper ion binding; GO:0016491,oxidoreductase activity; GO:0003674,molecular_function; GO:0005488,binding; GO:0046872,metal ion binding; GO:0043167,ion binding; GO:0043169,cation binding; GO:0046914,transition metal ion binding; GO:0003824,catalytic activity; GO:0005575,cellular_component; GO:0005576,extracellular region; GO:0044421,extracellular region …
gene-LOC110682600	3.59	0.84	3.55							0.44	1.1	0.78	129	34	139							18	41	29									-1.72823	0.000447824	0.0208391	down	NW_018742244.1	3714913	3717300	-	gene-LOC110682600	--	--	--	XP_021714650.1	uncharacterized protein LOC110682600 [Chenopodium quinoa]	--	At3g19430	--
gene-LOC110683778	9.4	7.85	8.33							23.86	19.09	15.21	88	83	85							255	186	148									1.21969	2.26688e-06	0.000571388	up	NW_018743691.1	3194834	3195617	-	gene-LOC110683778	--	--	--	XP_021715879.1	uncharacterized protein LOC110683778 [Chenopodium quinoa]	--	--	--
gene-LOC110683898	1.09	2.54	1.98							0.72	0.6	0.68	37	97	73							28	21	24									-1.4678	0.000956113	0.0332383	down	NW_018743691.1	3373601	3378398	-	gene-LOC110683898	--	--	--	XP_021715996.1	uncharacterized protein LOC110683898 [Chenopodium quinoa]	--	--	--
gene-LOC110684004	36.6	23.12	23.42							8.58	5.39	8.68	2302	1641	1605							616	353	567									-1.83205	1.34482e-19	3.58583e-15	down	NW_018743697.1	244641	251231	-	gene-LOC110684004	--	K03696 ATP-dependent Clp protease ATP-binding subunit ClpC | (RefSeq) ATP-dependent Clp protease ATP-binding subunit ClpA homolog CD4B, chloroplastic (A)	--	XP_021716091.1	ATP-dependent Clp protease ATP-binding subunit ClpA homolog CD4B, chloroplastic [Chenopodium quinoa]	CLPAB_SOLLC RecName: Full=ATP-dependent Clp protease ATP-binding subunit ClpA homolog CD4B, chloroplastic; Flags: Precursor;	At5g50920	GO:0009507,chloroplast; GO:0005524,ATP binding; GO:0016887,ATPase activity; GO:0000166,nucleotide binding; GO:0003674,molecular_function; GO:0005488,binding; GO:0008144,drug binding; GO:0017076,purine nucleotide binding; GO:0030554,adenyl nucleotide binding; GO:0032553,ribonucleotide binding; GO:0032555,purine ribonucleotide binding; GO:0032559,adenyl ribonucleotide binding; GO:0035639,purine rib…
gene-LOC110684050	32.68	27.41	29.71							14.35	11.36	13.94	932	882	923							467	337	413									-1.14188	5.62999e-13	2.50197e-09	down	NW_018743697.1	1061024	1064417	+	gene-LOC110684050	--	K20628 expansin | (RefSeq) EXP2; expansin precursor (A)	--	XP_021716136.1	expansin-A6-like [Chenopodium quinoa]	EXPA6_ARATH RecName: Full=Expansin-A6; Short=AtEXPA6; AltName: Full=Alpha-expansin-6; Short=At-EXP6; Short=AtEx6; AltName: Full=Ath-ExpAlpha-1.8; Flags: Precursor;	At2g28950	GO:0005576,extracellular region; GO:0016020,membrane; GO:0009505,plant-type cell wall; GO:0009664,plant-type cell wall organization; GO:0006949,syncytium formation; GO:0008150,biological_process; GO:0009987,cellular process; GO:0016043,cellular component organization; GO:0045229,external encapsulating structure organization; GO:0071554,cell wall organization or biogenesis; GO:0071555,cell wall or…
gene-LOC110684200	6.53	4.99	5.6							3.27	2.99	1.91	168	145	157							96	80	51									-1.0304	0.000265784	0.0150145	down	NW_018743697.1	2477557	2479728	-	gene-LOC110684200	--	K10268 F-box and leucine-rich repeat protein 2/20 | (RefSeq) F-box/LRR-repeat protein 3-like (A)	--	XP_021716308.1	F-box/LRR-repeat protein 3-like [Chenopodium quinoa]	FBL3_ARATH RecName: Full=F-box/LRR-repeat protein 3;	At5g01720	GO:0005634,nucleus; GO:0019005,SCF ubiquitin ligase complex; GO:0016567,protein ubiquitination; GO:0031146,SCF-dependent proteasomal ubiquitin-dependent protein catabolic process; GO:0006511,ubiquitin-dependent protein catabolic process; GO:0008152,metabolic process; GO:0006464,cellular protein modification process; GO:0006807,nitrogen compound metabolic process; GO:0008150,biological_process; GO…
gene-LOC110684225	28.78	29.55	23.53							11.47	11.12	16.35	978	1133	871							445	393	577									-1.03303	5.16622e-08	2.93089e-05	down	NW_018743697.1	2734467	2738854	-	gene-LOC110684225	--	K00487 trans-cinnamate 4-monooxygenase [EC:1.14.14.91] | (RefSeq) trans-cinnamate 4-monooxygenase-like (A)	ko00130: Ubiquinone and other terpenoid-quinone biosynthesis; ko00940: Phenylpropanoid biosynthesis; ko00941: Flavonoid biosynthesis; ko00945: Stilbenoid, diarylheptanoid and gingerol biosynthesis; ko01100: Metabolic pathways; ko01110: Biosynthesis of secondary metabolites	XP_021716330.1	trans-cinnamate 4-monooxygenase-like [Chenopodium quinoa]	TCMO_POPKI RecName: Full=Trans-cinnamate 4-monooxygenase; EC=1.14.14.91 {ECO:0000250|UniProtKB:Q04468}; AltName: Full=Cinnamic acid 4-hydroxylase; Short=C4H; Short=CA4H; AltName: Full=Cytochrome P450 73; AltName: Full=Cytochrome P450C4H;	At2g30490	GO:0016021,integral component of membrane; GO:0020037,heme binding; GO:0005506,iron ion binding; GO:0016710,trans-cinnamate 4-monooxygenase activity; GO:0003674,molecular_function; GO:0005488,binding; GO:0046906,tetrapyrrole binding; GO:0048037,cofactor binding; GO:0097159,organic cyclic compound binding; GO:1901363,heterocyclic compound binding; GO:0046872,metal ion binding; GO:0043167,ion bindi…
gene-LOC110684327	8.99	5.57	8.8							3.18	2.3	4.64	349	244	372							141	93	187									-1.1616	1.82728e-05	0.00255093	down	NW_018743697.1	3759511	3763963	+	gene-LOC110684327	--	K01193 beta-fructofuranosidase [EC:3.2.1.26] | (RefSeq) fructan 6-exohydrolase-like (A)	ko00052: Galactose metabolism; ko00500: Starch and sucrose metabolism; ko01100: Metabolic pathways; ko01110: Biosynthesis of secondary metabolites	XP_021716461.1	fructan 6-exohydrolase-like [Chenopodium quinoa]	6FEH_BETVU RecName: Full=Fructan 6-exohydrolase {ECO:0000312|EMBL:CAD48404.1}; EC=3.2.1.154; Flags: Precursor;	At3g13790	GO:0033949,fructan beta-(2,6)-fructosidase activity; GO:0005975,carbohydrate metabolic process; GO:0003674,molecular_function; GO:0003824,catalytic activity; GO:0004553,hydrolase activity, hydrolyzing O-glycosyl compounds; GO:0016787,hydrolase activity; GO:0016798,hydrolase activity, acting on glycosyl bonds; GO:0008152,metabolic process; GO:0008150,biological_process; GO:0044238,primary metaboli…
gene-LOC110684452	1.81	0.99	1.69							0.23	0.1	0.67	70	43	71							10	4	27									-2.11787	0.00019547	0.0122635	down	NW_018743697.1	959269	961737	-	gene-LOC110684452	--	K14494 DELLA protein | (RefSeq) DELLA protein RGL1-like (A)	ko04075: Plant hormone signal transduction	XP_021716602.1	scarecrow-like protein 30 [Chenopodium quinoa]	SCL30_ARATH RecName: Full=Scarecrow-like protein 30; Short=AtSCL30; AltName: Full=GRAS family protein 17; Short=AtGRAS-17;	At3g46600	GO:0005634,nucleus; GO:0003700,DNA-binding transcription factor activity; GO:0043565,sequence-specific DNA binding; GO:0000976,transcription regulatory region sequence-specific DNA binding; GO:0006355,regulation of transcription, DNA-templated; GO:0010200,response to chitin; GO:0140110,transcription regulator activity; GO:0003674,molecular_function; GO:0003676,nucleic acid binding; GO:0003677,DNA…
gene-LOC110685060	20.28	14.11	13.56							7.58	6.4	7.56	1146	900	835							489	376	444									-1.11127	3.06047e-10	3.70928e-07	down	NW_018743791.1	1092992	1096168	-	gene-LOC110685060	--	K11684 bromodomain-containing factor 1 | (RefSeq) transcription factor GTE4 (A)	--	XP_021717213.1	transcription factor GTE7-like [Chenopodium quinoa]	GTE7_ARATH RecName: Full=Transcription factor GTE7; AltName: Full=Bromodomain-containing protein GTE7; AltName: Full=Protein GLOBAL TRANSCRIPTION FACTOR GROUP E7;	At5g65630	GO:0005634,nucleus; GO:0009294,DNA mediated transformation; GO:0008150,biological_process; GO:0009292,genetic transfer; GO:0009987,cellular process; GO:0044764,multi-organism cellular process; GO:0051704,multi-organism process; GO:0005622,intracellular; GO:0005575,cellular_component; GO:0005623,cell; GO:0043231,intracellular membrane-bounded organelle; GO:0043226,organelle; GO:0043227,membrane-bo…
gene-LOC110685075	6.79	4.34	2.88							2.71	2	2.01	794	572	367							361	243	244									-1.01676	4.15246e-05	0.00433053	down	NW_018742287.1	1371392	1378857	+	gene-LOC110685075	--	--	--	XP_021717231.1	protein TIME FOR COFFEE-like isoform X1 [Chenopodium quinoa]	TIC_ARATH RecName: Full=Protein TIME FOR COFFEE;	At3g22390	GO:0005634,nucleus; GO:0042752,regulation of circadian rhythm; GO:0048511,rhythmic process; GO:0007623,circadian rhythm; GO:0008150,biological_process; GO:0050789,regulation of biological process; GO:0065007,biological regulation; GO:0005622,intracellular; GO:0005575,cellular_component; GO:0005623,cell; GO:0043231,intracellular membrane-bounded organelle; GO:0043226,organelle; GO:0043227,membrane…
gene-LOC110685484	2.63	2.01	2.84							5.02	6.26	5.22	51	44	60							111	126	105									1.17934	0.000147856	0.0105413	up	NW_018743814.1	929515	931232	+	gene-LOC110685484	--	--	--	--	--	--	--	--
gene-LOC110685554	5.09	3.67	5.06							1.59	1.77	2.96	177	144	192							63	64	107									-1.0855	0.000325727	0.0169302	down	NW_018743828.1	1164449	1168117	-	gene-LOC110685554	--	K13691 pathogen-inducible salicylic acid glucosyltransferase [EC:2.4.1.-] | (RefSeq) UDP-glycosyltransferase 74E1-like (A)	--	XP_021717794.1	UDP-glycosyltransferase 74E1-like [Chenopodium quinoa]	74AC1_SIRGR RecName: Full=Mogroside IE synthase {ECO:0000305}; EC=2.4.1.350 {ECO:0000269|PubMed:25759326, ECO:0000269|Ref.3}; AltName: Full=UDP-glycosyltransferase 74AC1 {ECO:0000303|PubMed:25759326};	At1g05680	GO:0035251,UDP-glucosyltransferase activity; GO:0003674,molecular_function; GO:0003824,catalytic activity; GO:0008194,UDP-glycosyltransferase activity; GO:0016740,transferase activity; GO:0016757,transferase activity, transferring glycosyl groups; GO:0016758,transferase activity, transferring hexosyl groups; GO:0046527,glucosyltransferase activity
gene-LOC110685888	1.37	0.52	0.62							0.25	0.14	0.22	102	44	50							21	11	17									-1.98643	5.53225e-05	0.00521244	down	NW_018743850.1	1388448	1396744	+	gene-LOC110685888	--	K11498 centromeric protein E | (RefSeq) kinesin-like protein KIN-7E isoform X1 (A)	--	XP_021718126.1	kinesin-like protein KIN-7E isoform X1 [Chenopodium quinoa]	KN7G_ARATH RecName: Full=Kinesin-like protein KIN-7G {ECO:0000305};	At5g66310	GO:0005874,microtubule; GO:0005524,ATP binding; GO:1990939,ATP-dependent microtubule motor activity; GO:0008017,microtubule binding; GO:0007018,microtubule-based movement; GO:0000166,nucleotide binding; GO:0003674,molecular_function; GO:0005488,binding; GO:0008144,drug binding; GO:0017076,purine nucleotide binding; GO:0030554,adenyl nucleotide binding; GO:0032553,ribonucleotide binding; GO:003255…
gene-LOC110685890	17.93	8.82	9.01							3.96	3.93	4.29	623	346	341							157	142	155									-1.50071	3.54175e-09	3.25646e-06	down	NW_018743850.1	1563537	1567258	+	gene-LOC110685890	--	K00128 aldehyde dehydrogenase (NAD+) [EC:1.2.1.3] | (RefSeq) LOW QUALITY PROTEIN: aldehyde dehydrogenase family 3 member F1-like (A)	ko00010: Glycolysis / Gluconeogenesis; ko00053: Ascorbate and aldarate metabolism; ko00071: Fatty acid degradation; ko00280: Valine, leucine and isoleucine degradation; ko00310: Lysine degradation; ko00330: Arginine and proline metabolism; ko00340: Histidine metabolism; ko00380: Tryptophan metabolism; ko00410: beta-Alanine metabolism; ko00561: Glycerolipid metabolism; ko00620: Pyruvate metabolism…	XP_021718107.1	LOW QUALITY PROTEIN: aldehyde dehydrogenase family 3 member F1-like [Chenopodium quinoa]	AL3F1_ARATH RecName: Full=Aldehyde dehydrogenase family 3 member F1; EC=1.2.1.3;	At4g36250	GO:0005783,endoplasmic reticulum; GO:0005886,plasma membrane; GO:0004028,3-chloroallyl aldehyde dehydrogenase activity; GO:0004029,aldehyde dehydrogenase (NAD) activity; GO:0043878,glyceraldehyde-3-phosphate dehydrogenase (NAD+) (non-phosphorylating) activity; GO:0006081,cellular aldehyde metabolic process; GO:0003674,molecular_function; GO:0003824,catalytic activity; GO:0016491,oxidoreductase ac…
gene-LOC110685920	3.1	4.51	2.34							10.18	13.08	11.29	28	46	23							105	123	106									1.82721	3.32269e-07	0.000126566	up	NW_018743850.1	2209517	2210182	+	gene-LOC110685920	--	--	--	--	--	--	--	--
gene-LOC110686183	4.59	4.63	4.8							12.1	7.21	8.21	93	106	106							280	152	173									1.00194	0.000113854	0.00874868	up	NW_018742292.1	1079700	1081229	-	gene-LOC110686183	--	--	--	XP_021718470.1	uncharacterized protein LOC110686183 isoform X1 [Chenopodium quinoa]	--	--	--
gene-LOC110686205	8.99	6.84	6.72							4.3	1.76	1.54	275	236	224							150	56	49									-1.53865	1.71049e-06	0.000456085	down	NW_018743850.1	7504907	7506951	-	gene-LOC110686205	--	K14503 brassinosteroid resistant 1/2 | (RefSeq) BES1/BZR1 homolog protein 2-like (A)	ko04075: Plant hormone signal transduction	XP_021718501.1	BES1/BZR1 homolog protein 2-like [Chenopodium quinoa]	BEH2_ARATH RecName: Full=BES1/BZR1 homolog protein 2;	At1g19350	GO:0003677,DNA binding; GO:0003700,DNA-binding transcription factor activity; GO:0009742,brassinosteroid mediated signaling pathway; GO:0006351,transcription, DNA-templated; GO:0003674,molecular_function; GO:0003676,nucleic acid binding; GO:0005488,binding; GO:0097159,organic cyclic compound binding; GO:1901363,heterocyclic compound binding; GO:0140110,transcription regulator activity; GO:0007165…
gene-LOC110686212	16.31	9.15	11.61							4.38	2.99	6.34	597	378	463							183	114	241									-1.38593	1.34805e-07	6.60175e-05	down	NW_018743850.1	7562643	7564557	-	gene-LOC110686212	--	K13789 geranylgeranyl diphosphate synthase, type II [EC:2.5.1.1 2.5.1.10 2.5.1.29] | (RefSeq) geranylgeranyl pyrophosphate synthase, chloroplastic-like (A)	ko00900: Terpenoid backbone biosynthesis; ko01100: Metabolic pathways; ko01110: Biosynthesis of secondary metabolites	XP_021718508.1	geranylgeranyl pyrophosphate synthase, chloroplastic-like [Chenopodium quinoa]	GGPPS_HEVBR RecName: Full=Geranylgeranyl pyrophosphate synthase, chloroplastic; Short=GGPP synthase; Short=GGPS; EC=2.5.1.-; AltName: Full=(2E,6E)-farnesyl diphosphate synthase; AltName: Full=Dimethylallyltranstransferase; EC=2.5.1.1; AltName: Full=Farnesyl diphosphate synthase; AltName: Full=Farnesyltranstransferase; EC=2.5.1.29; AltName: Full=Geranyltranstransferase; EC=2.5.1.10; Flags: Precurs…	At4g36810	GO:0009507,chloroplast; GO:0004161,dimethylallyltranstransferase activity; GO:0004311,farnesyltranstransferase activity; GO:0004337,geranyltranstransferase activity; GO:0046872,metal ion binding; GO:0016117,carotenoid biosynthetic process; GO:0045337,farnesyl diphosphate biosynthetic process; GO:0033384,geranyl diphosphate biosynthetic process; GO:0033386,geranylgeranyl diphosphate biosynthetic p…
gene-LOC110686624	2.47	6.99	1.59							8.2	10.21	8.62	37	118	26							140	159	134									1.30702	0.00184895	0.0499498	up	NW_018743893.1	26876	33042	+	gene-LOC110686624	--	K03676 glutaredoxin 3 | (RefSeq) glutaredoxin-like (A)	--	XP_021718911.1	glutaredoxin-like [Chenopodium quinoa]	GRXC1_ARATH RecName: Full=Glutaredoxin-C1; Short=AtGrxC1;	At5g63030	GO:0005737,cytoplasm; GO:0005783,endoplasmic reticulum; GO:0005777,peroxisome; GO:0004362,glutathione-disulfide reductase activity; GO:0015035,protein disulfide oxidoreductase activity; GO:0034599,cellular response to oxidative stress; GO:0015036,disulfide oxidoreductase activity; GO:0003674,molecular_function; GO:0003824,catalytic activity; GO:0016491,oxidoreductase activity; GO:0016651,oxidored…
gene-LOC110686855	1.57	1.57	1.5							0.68	0.6	0.5	101	114	105							50	40	33									-1.35391	2.5033e-05	0.00310455	down	NW_018743894.1	4872192	4879431	-	gene-LOC110686855	--	K05758 actin related protein 2/3 complex, subunit 2 | (RefSeq) LOW QUALITY PROTEIN: uncharacterized protein LOC106797677 (A)	ko04144: Endocytosis	XP_021719150.1	uncharacterized protein LOC110686855 isoform X1 [Chenopodium quinoa]	--	CE20911	GO:0005524,ATP binding; GO:0003678,DNA helicase activity; GO:0016787,hydrolase activity; GO:0006310,DNA recombination; GO:0006281,DNA repair; GO:0000723,telomere maintenance; GO:0000166,nucleotide binding; GO:0003674,molecular_function; GO:0005488,binding; GO:0008144,drug binding; GO:0017076,purine nucleotide binding; GO:0030554,adenyl nucleotide binding; GO:0032553,ribonucleotide binding; GO:003…
gene-LOC110687460	6.2	4.46	6.16							2.28	2.74	1.37	74	60	80							31	34	17									-1.35701	0.000847107	0.0306892	down	NW_018742204.1	21974354	21974977	-	gene-LOC110687460	--	--	--	XP_021719840.1	uncharacterized protein LOC110687460 [Chenopodium quinoa]	--	At1g01240	--
gene-LOC110687723	3.39	7.59	6.44							16.02	14.2	8.08	59	149	122							318	257	146									1.14996	0.000317511	0.0166656	up	NW_018743920.1	34167	41210	-	gene-LOC110687723	--	--	--	XP_021720034.1	protein RDM1-like [Chenopodium quinoa]	RDM1_ARATH RecName: Full=Protein RDM1; AltName: Full=Protein RNA-directed DNA methylation 1;	At3g22680	GO:0005654,nucleoplasm; GO:0005634,nucleus; GO:0000419,RNA polymerase V complex; GO:0003677,DNA binding; GO:0043621,protein self-association; GO:0006306,DNA methylation; GO:0070918,production of small RNA involved in gene silencing by RNA; GO:0044030,regulation of DNA methylation; GO:0003674,molecular_function; GO:0003676,nucleic acid binding; GO:0005488,binding; GO:0097159,organic cyclic compoun…
gene-LOC110687913	9.16	7.98	8.56							4.37	3.89	3.98	674	662	686							367	298	304									-1.03273	7.1182e-11	1.11647e-07	down	NW_018742309.1	1207422	1220968	-	gene-LOC110687913	--	K12598 ATP-dependent RNA helicase DOB1 [EC:3.6.4.13] | (RefSeq) DExH-box ATP-dependent RNA helicase DExH9-like (A)	ko03018: RNA degradation	XP_021720251.1	DExH-box ATP-dependent RNA helicase DExH9-like [Chenopodium quinoa]	MTR4_ARATH RecName: Full=DExH-box ATP-dependent RNA helicase DExH9 {ECO:0000305}; EC=3.6.4.13 {ECO:0000305}; AltName: Full=Protein MTR4 homolog {ECO:0000305}; Short=AtMTR4 {ECO:0000303|PubMed:21682783};	At1g59760	GO:0005730,nucleolus; GO:0005654,nucleoplasm; GO:0005634,nucleus; GO:0005524,ATP binding; GO:0003724,RNA helicase activity; GO:0019843,rRNA binding; GO:0000460,maturation of 5.8S rRNA; GO:0006401,RNA catabolic process; GO:0031125,rRNA 3'-end processing; GO:0006364,rRNA processing; GO:0000166,nucleotide binding; GO:0003674,molecular_function; GO:0005488,binding; GO:0008144,drug binding; GO:0017076…
gene-LOC110688048	6.39	5.78	5.89							1.6	2.66	2.1	252	257	253							72	109	86									-1.46658	5.79672e-09	4.98592e-06	down	NW_018743920.1	4427428	4429489	+	gene-LOC110688048	--	K12501 homogentisate solanesyltransferase [EC:2.5.1.117] | (RefSeq) hypothetical protein (A)	ko00130: Ubiquinone and other terpenoid-quinone biosynthesis; ko01100: Metabolic pathways; ko01110: Biosynthesis of secondary metabolites; ko01240: Biosynthesis of cofactors	XP_021720416.1	trihelix transcription factor ASIL2-like [Chenopodium quinoa]	ASIL2_ARATH RecName: Full=Trihelix transcription factor ASIL2 {ECO:0000305}; AltName: Full=6B-interacting protein 1-like 2 {ECO:0000303|PubMed:21330492}; AltName: Full=Trihelix DNA-binding protein ASIL2 {ECO:0000305};	At3g14180	GO:0005634,nucleus; GO:0003700,DNA-binding transcription factor activity; GO:0000976,transcription regulatory region sequence-specific DNA binding; GO:0009793,embryo development ending in seed dormancy; GO:0006355,regulation of transcription, DNA-templated; GO:0010431,seed maturation; GO:0140110,transcription regulator activity; GO:0003674,molecular_function; GO:0001067,regulatory region nucleic …
gene-LOC110688078	0.9	2.05	0.74							0.51	0.47	0.37	57	146	51							37	31	24									-1.43269	0.00130626	0.0407612	down	NW_018743920.1	4921348	4928400	+	gene-LOC110688078	--	K00454 lipoxygenase [EC:1.13.11.12] | (RefSeq) linoleate 13S-lipoxygenase 3-1, chloroplastic-like (A)	ko00591: Linoleic acid metabolism; ko00592: alpha-Linolenic acid metabolism; ko01100: Metabolic pathways; ko01110: Biosynthesis of secondary metabolites	XP_021720450.1	linoleate 13S-lipoxygenase 3-1, chloroplastic-like [Chenopodium quinoa]	LOX31_SOLTU RecName: Full=Linoleate 13S-lipoxygenase 3-1, chloroplastic; EC=1.13.11.12; Flags: Precursor;	At1g17420	GO:0009570,chloroplast stroma; GO:0009534,chloroplast thylakoid; GO:0016165,linoleate 13S-lipoxygenase activity; GO:0046872,metal ion binding; GO:0016702,oxidoreductase activity, acting on single donors with incorporation of molecular oxygen, incorporation of two atoms of oxygen; GO:0006633,fatty acid biosynthetic process; GO:0034440,lipid oxidation; GO:0031408,oxylipin biosynthetic process; GO:0…
gene-LOC110688162	1.66	1.16	0.96							0.6	0.75	0.36	138	109	87							57	65	31									-1.10046	0.00176995	0.048754	down	NW_018743920.1	6008638	6016151	-	gene-LOC110688162	--	--	--	XP_021720561.1	transcription factor LHW-like isoform X1 [Chenopodium quinoa]	LHW_ARATH RecName: Full=Transcription factor LHW; AltName: Full=BHLH transcription factor delta; Short=bHLH delta; AltName: Full=Basic helix-loop-helix protein 156; Short=AtbHLH156; Short=bHLH 156; AltName: Full=Protein LONESOME HIGHWAY; AltName: Full=bHLH transcription factor bHLH156;	At2g27230	GO:0005634,nucleus; GO:0003677,DNA binding; GO:0003700,DNA-binding transcription factor activity; GO:0046983,protein dimerization activity; GO:0010078,maintenance of root meristem identity; GO:0045893,positive regulation of transcription, DNA-templated; GO:0006355,regulation of transcription, DNA-templated; GO:0048364,root development; GO:0010479,stele development; GO:0010089,xylem development; G…
gene-LOC110688302	6.68	10.98	5.88							21.7	16.32	15.41	48	89	46							178	122	115									1.20458	0.000186747	0.0118998	up	NW_018742309.1	3834144	3842105	+	gene-LOC110688302	--	--	--	--	--	--	--	--
gene-LOC110688396	1.61	1.28	1.55							0.72	0.55	0.56	88	79	92							45	31	32									-1.2394	0.000371073	0.0184014	down	NW_018743920.1	8173520	8176372	+	gene-LOC110688396	--	K14494 DELLA protein | (RefSeq) DELLA protein RGL1-like (A)	ko04075: Plant hormone signal transduction	XP_021720828.1	scarecrow-like protein 30 [Chenopodium quinoa]	SCL14_ARATH RecName: Full=Scarecrow-like protein 14; Short=AtSCL14; AltName: Full=GRAS family protein 2; Short=AtGRAS-2;	At1g07530	GO:0005829,cytosol; GO:0005634,nucleus; GO:0003700,DNA-binding transcription factor activity; GO:0043565,sequence-specific DNA binding; GO:0000976,transcription regulatory region sequence-specific DNA binding; GO:0045893,positive regulation of transcription, DNA-templated; GO:0006355,regulation of transcription, DNA-templated; GO:0010200,response to chitin; GO:0080183,response to photooxidative s…
gene-LOC110688411	23.25	17.69	26.77							10.93	10.67	9.94	712	611	893							382	340	316									-1.06437	5.24444e-09	4.66126e-06	down	NW_018743920.1	8314733	8317922	+	gene-LOC110688411	--	K20628 expansin | (RefSeq) EXP2; expansin precursor (A)	--	XP_021720842.1	expansin-A6-like [Chenopodium quinoa]	EXPA6_ARATH RecName: Full=Expansin-A6; Short=AtEXPA6; AltName: Full=Alpha-expansin-6; Short=At-EXP6; Short=AtEx6; AltName: Full=Ath-ExpAlpha-1.8; Flags: Precursor;	At2g28950	GO:0005576,extracellular region; GO:0016020,membrane; GO:0009505,plant-type cell wall; GO:0009664,plant-type cell wall organization; GO:0006949,syncytium formation; GO:0008150,biological_process; GO:0009987,cellular process; GO:0016043,cellular component organization; GO:0045229,external encapsulating structure organization; GO:0071554,cell wall organization or biogenesis; GO:0071555,cell wall or…
gene-LOC110688682	3.33	1.94	3.04							1.35	0.96	1.24	186	122	185							86	56	72									-1.18179	4.58928e-05	0.00461768	down	NW_018743937.1	432378	435394	-	gene-LOC110688682	--	--	--	XP_021721113.1	uncharacterized protein LOC110688682 [Chenopodium quinoa]	WAV3_ARATH RecName: Full=E3 ubiquitin-protein ligase WAV3 {ECO:0000305}; EC=2.3.2.27 {ECO:0000269|PubMed:22122664}; AltName: Full=Protein WAVY GROWTH 3 {ECO:0000303|PubMed:22122664}; AltName: Full=RING-type E3 ubiquitin transferase WAV3 {ECO:0000305};	At4g37890	GO:0005886,plasma membrane; GO:0046872,metal ion binding; GO:0061630,ubiquitin protein ligase activity; GO:0009630,gravitropism; GO:0016567,protein ubiquitination; GO:0048364,root development; GO:0003674,molecular_function; GO:0005488,binding; GO:0043167,ion binding; GO:0043169,cation binding; GO:0003824,catalytic activity; GO:0004842,ubiquitin-protein transferase activity; GO:0016740,transferase…
gene-LOC110689385	5.8	2.34	3.63				0.8	1.16	1.41	0.96	1.39	1.37	404	184	275				61	86	109	76	101	99					-1.79649	9.3177e-10	4.8293e-06	down	-1.60493	8.97518e-08	4.61661e-05	down	NW_018743955.1	7625801	7633780	-	gene-LOC110689385	--	K00574 cyclopropane-fatty-acyl-phospholipid synthase [EC:2.1.1.79] | (RefSeq) uncharacterized protein LOC110689385 isoform X1 (A)	--	XP_021721858.1	uncharacterized protein LOC110689385 isoform X1 [Chenopodium quinoa]	TNMT_ESCCA RecName: Full=(S)-tetrahydroprotoberberine N-methyltransferase; Short=EcTNMT; EC=2.1.1.122;	At3g23510	GO:0005737,cytoplasm; GO:0030782,(S)-tetrahydroprotoberberine N-methyltransferase activity; GO:0032259,methylation; GO:0003674,molecular_function; GO:0003824,catalytic activity; GO:0008168,methyltransferase activity; GO:0008757,S-adenosylmethionine-dependent methyltransferase activity; GO:0016740,transferase activity; GO:0016741,transferase activity, transferring one-carbon groups; GO:0008152,met…
gene-LOC110689777	1.81	12.2	2.85				0.9	0.57	0.61				24	182	41				13	8	9								-3.05224	7.51247e-07	0.00153875	down					NW_018743977.1	2604032	2605129	+	gene-LOC110689777	--	K05387 glutamate receptor, ionotropic, plant | (RefSeq) LOW QUALITY PROTEIN: glutamate receptor 2.3-like (A)	--	XP_021722272.1	pathogenesis-related protein STH-21-like [Chenopodium quinoa]	FRA13_FRAAN RecName: Full=Major strawberry allergen Fra a 1-3 {ECO:0000305}; AltName: Full=Class 10 plant pathogenesis-related protein Fra a 1.03 {ECO:0000305}; Short=PR10-related protein Fra a 1.03 {ECO:0000305}; AltName: Allergen=Fra a 1 {ECO:0000305};	--	GO:0010427,abscisic acid binding; GO:0004864,protein phosphatase inhibitor activity; GO:0038023,signaling receptor activity; GO:0009738,abscisic acid-activated signaling pathway; GO:0006952,defense response; GO:0009813,flavonoid biosynthetic process; GO:0009607,response to biotic stimulus; GO:0003674,molecular_function; GO:0005488,binding; GO:0008289,lipid binding; GO:0019840,isoprenoid binding; …
gene-LOC110689980	2.92	2.7	2.8							6.07	6.41	5.41	67	70	70							159	153	129									1.12313	2.7777e-05	0.00332128	up	NW_018743979.1	246750	250949	-	gene-LOC110689980	--	K08288 protein kinase C substrate 80K-H | (RefSeq) glucosidase 2 subunit beta (A)	ko04141: Protein processing in endoplasmic reticulum	XP_021722486.1	glucosidase 2 subunit beta-like isoform X1 [Chenopodium quinoa]	PSL4_ARATH RecName: Full=Glucosidase 2 subunit beta; AltName: Full=Glucosidase II subunit beta; AltName: Full=Protein PRIORITY IN SWEET LIFE 4; Flags: Precursor;	At2g42390	GO:0005783,endoplasmic reticulum; GO:0017177,glucosidase II complex; GO:0009536,plastid; GO:0042742,defense response to bacterium; GO:0006491,N-glycan processing; GO:0006952,defense response; GO:0006950,response to stress; GO:0008150,biological_process; GO:0009605,response to external stimulus; GO:0009607,response to biotic stimulus; GO:0051707,response to other organism; GO:0009617,response to b…
gene-LOC110690010	2.95	2.59	2.65							1.79	0.64	1.55	182	180	178							126	41	99									-1.00936	0.00151897	0.0445075	down	NW_018743979.1	2291120	2294430	-	gene-LOC110690010	--	--	--	XP_021722526.1	uncharacterized protein LOC110690010 [Chenopodium quinoa]	WAV3_ARATH RecName: Full=E3 ubiquitin-protein ligase WAV3 {ECO:0000305}; EC=2.3.2.27 {ECO:0000269|PubMed:22122664}; AltName: Full=Protein WAVY GROWTH 3 {ECO:0000303|PubMed:22122664}; AltName: Full=RING-type E3 ubiquitin transferase WAV3 {ECO:0000305};	At4g37890	GO:0005886,plasma membrane; GO:0046872,metal ion binding; GO:0061630,ubiquitin protein ligase activity; GO:0009630,gravitropism; GO:0016567,protein ubiquitination; GO:0048364,root development; GO:0003674,molecular_function; GO:0005488,binding; GO:0043167,ion binding; GO:0043169,cation binding; GO:0003824,catalytic activity; GO:0004842,ubiquitin-protein transferase activity; GO:0016740,transferase…
gene-LOC110690473	1.47	1.22	1.05							0.51	0.44	0.58	146	136	113							58	45	60									-1.2453	3.0495e-05	0.00356631	down	NW_018744041.1	1482100	1489091	-	gene-LOC110690473	--	K18999 RNA polymerase II C-terminal domain phosphatase-like 3/4 [EC:3.1.3.16] | (RefSeq) RNA polymerase II C-terminal domain phosphatase-like 3 (A)	--	XP_021723008.1	RNA polymerase II C-terminal domain phosphatase-like 3 [Chenopodium quinoa]	CPL3_ARATH RecName: Full=RNA polymerase II C-terminal domain phosphatase-like 3; Short=FCP-like 3; EC=3.1.3.16; AltName: Full=Carboxyl-terminal phosphatase-like 3; Short=AtCPL3; Short=CTD phosphatase-like 3;	At2g33540	GO:0005634,nucleus; GO:0046872,metal ion binding; GO:0008022,protein C-terminus binding; GO:0106306,NA; GO:0106307,NA; GO:0003723,RNA binding; GO:0008420,RNA polymerase II CTD heptapeptide repeat phosphatase activity; GO:0070940,dephosphorylation of RNA polymerase II C-terminal domain; GO:0009788,negative regulation of abscisic acid-activated signaling pathway; GO:1900369,negative regulation of R…
gene-LOC110690516	0.98	0.77	0.82				0.14	0.2	0.13				33	29	30				5	7	5								-2.46688	7.45622e-05	0.0380811	down					NW_018744041.1	1938551	1940307	-	gene-LOC110690516	--	K16221 transcription factor TCP21 (protein CCA1 HIKING EXPEDITION) | (RefSeq) transcription factor TCP21-like (A)	ko04712: Circadian rhythm - plant	XP_021723059.1	transcription factor TCP20-like [Chenopodium quinoa]	TCP22_ARATH RecName: Full=Transcription factor TCP22;	At1g72010	GO:0005634,nucleus; GO:0003700,DNA-binding transcription factor activity; GO:0043565,sequence-specific DNA binding; GO:0006355,regulation of transcription, DNA-templated; GO:0140110,transcription regulator activity; GO:0003674,molecular_function; GO:0003676,nucleic acid binding; GO:0003677,DNA binding; GO:0005488,binding; GO:0097159,organic cyclic compound binding; GO:1901363,heterocyclic compoun…
gene-LOC110690999	2.98	3.18	3.27							1.02	1.61	1.8	123	148	147							48	69	77									-1.05513	0.000541529	0.0233269	down	NW_018744066.1	2414929	2417087	+	gene-LOC110690999	--	--	--	XP_021723620.1	uncharacterized protein LOC110690999 [Chenopodium quinoa]	--	At3g14900	--
gene-LOC110691014	2.27	6.92	7.45				1.46	1.12	1.31				44	151	157				31	23	28								-2.11923	5.76159e-07	0.00126442	down					NW_018744066.1	2545386	2555482	+	gene-LOC110691014	--	K10781 fatty acyl-ACP thioesterase B [EC:3.1.2.14 3.1.2.21] | (RefSeq) uncharacterized protein LOC113347984 isoform X1 (A)	ko00061: Fatty acid biosynthesis; ko01100: Metabolic pathways; ko01212: Fatty acid metabolism	XP_021723642.1	MLP-like protein 43 isoform X1 [Chenopodium quinoa]	MLP43_ARATH RecName: Full=MLP-like protein 43;	At1g70890	GO:0009507,chloroplast; GO:0005829,cytosol; GO:0005739,mitochondrion; GO:0006952,defense response; GO:0006950,response to stress; GO:0008150,biological_process; GO:0050896,response to stimulus; GO:0005622,intracellular; GO:0005575,cellular_component; GO:0005623,cell; GO:0005737,cytoplasm; GO:0043231,intracellular membrane-bounded organelle; GO:0009536,plastid; GO:0043226,organelle; GO:0043227,mem…
gene-LOC110691214	4.68	3.39	3.72							1.66	1.96	1.5	165	135	143							67	72	55									-1.15931	3.68248e-05	0.00399178	down	NW_018744072.1	1393490	1395334	-	gene-LOC110691214	--	K15397 3-ketoacyl-CoA synthase [EC:2.3.1.199] | (RefSeq) 3-ketoacyl-CoA synthase 5-like (A)	ko00062: Fatty acid elongation; ko01100: Metabolic pathways; ko01110: Biosynthesis of secondary metabolites; ko04626: Plant-pathogen interaction	XP_021723816.1	3-ketoacyl-CoA synthase 5-like [Chenopodium quinoa]	KCS5_ARATH RecName: Full=3-ketoacyl-CoA synthase 5 {ECO:0000303|PubMed:18465198}; Short=KCS-5 {ECO:0000303|PubMed:18465198}; EC=2.3.1.199 {ECO:0000305}; AltName: Full=Eceriferum 60 {ECO:0000303|PubMed:11041893}; AltName: Full=Very long-chain fatty acid condensing enzyme 5 {ECO:0000303|PubMed:18465198}; Short=VLCFA condensing enzyme 5 {ECO:0000303|PubMed:18465198};	At1g25450	GO:0005783,endoplasmic reticulum; GO:0016021,integral component of membrane; GO:0102336,3-oxo-arachidoyl-CoA synthase activity; GO:0102337,3-oxo-cerotoyl-CoA synthase activity; GO:0102338,3-oxo-lignoceronyl-CoA synthase activity; GO:0009922,fatty acid elongase activity; GO:0102756,very-long-chain 3-ketoacyl-CoA synthase activity; GO:0006633,fatty acid biosynthetic process; GO:0048868,pollen tube …
gene-LOC110691273	1.78	1.72	1.11							0.71	0.34	0.76	90	98	61							41	18	40									-1.30672	0.00113579	0.0370453	down	NW_018744072.1	2886621	2889267	-	gene-LOC110691273	--	K22683 aspartyl protease family protein [EC:3.4.23.-] | (RefSeq) aspartyl protease family protein 2-like (A)	--	XP_021723889.1	aspartyl protease family protein 2-like [Chenopodium quinoa]	APF2_ARATH RecName: Full=Aspartyl protease family protein 2 {ECO:0000305}; EC=3.4.23.- {ECO:0000305}; Flags: Precursor;	At3g25700	GO:0009505,plant-type cell wall; GO:0004190,aspartic-type endopeptidase activity; GO:0080167,response to karrikin; GO:0003674,molecular_function; GO:0003824,catalytic activity; GO:0004175,endopeptidase activity; GO:0008233,peptidase activity; GO:0070011,peptidase activity, acting on L-amino acid peptides; GO:0016787,hydrolase activity; GO:0070001,aspartic-type peptidase activity; GO:0140096,catal…
gene-LOC110691375	3.64	1.69	3.23							1.35	0.78	1.12	179	94	173							76	40	57									-1.35201	5.52908e-05	0.00521244	down	NW_018744080.1	70854	74452	+	gene-LOC110691375	--	K22825 non-structural maintenance of chromosomes element 4 | (RefSeq) non-structural maintenance of chromosomes element 4 homolog A-like (A)	--	XP_021723985.1	eukaryotic translation initiation factor 5B-like isoform X1 [Chenopodium quinoa]	--	At3g57980	--
gene-LOC110691498	5.34	2.64	5.57							1.87	1.12	2.32	133	74	151							53	29	60									-1.30707	0.000448636	0.0208405	down	NW_018744080.1	3022922	3025108	+	gene-LOC110691498	--	K03097 casein kinase II subunit alpha [EC:2.7.11.1] | (RefSeq) casein kinase II subunit alpha-like isoform X3 (A)	ko03008: Ribosome biogenesis in eukaryotes; ko04712: Circadian rhythm - plant	XP_021724127.1	uncharacterized protein LOC110691498 [Chenopodium quinoa]	--	At2g41810	--
gene-LOC110691646	2.11	1.66	1.89							0.86	0.57	0.96	99	88	97							46	28	47									-1.20258	0.000482675	0.0217399	down	NW_018744080.1	2525404	2528731	-	gene-LOC110691646	--	K13260 isoflavone/4'-methoxyisoflavone 2'-hydroxylase [EC:1.14.14.90 1.14.14.89] | (RefSeq) cytochrome P450 81E8-like (A)	ko00943: Isoflavonoid biosynthesis; ko01100: Metabolic pathways; ko01110: Biosynthesis of secondary metabolites	XP_021724290.1	cytochrome P450 81D11-like [Chenopodium quinoa]	CYQ32_CATRO RecName: Full=Cytochrome P450 81Q32 {ECO:0000303|PubMed:24710322}; Short=CrCYP81Q32 {ECO:0000303|PubMed:24710322}; EC=1.14.-.- {ECO:0000305};	At4g37330	GO:0016021,integral component of membrane; GO:0020037,heme binding; GO:0005506,iron ion binding; GO:0004497,monooxygenase activity; GO:0016705,oxidoreductase activity, acting on paired donors, with incorporation or reduction of molecular oxygen; GO:0003674,molecular_function; GO:0005488,binding; GO:0046906,tetrapyrrole binding; GO:0048037,cofactor binding; GO:0097159,organic cyclic compound bindi…
gene-LOC110692800	2.24	3.16	2.34				1.01	0.85	0.95				75	119	85				37	30	35								-1.47656	1.5243e-05	0.0117082	down					NW_018744128.1	1939497	1942624	-	gene-LOC110692800	--	K17893 ubiquinol oxidase [EC:1.10.3.11] | (RefSeq) ubiquinol oxidase 2, mitochondrial-like (A)	--	XP_021725567.1	ubiquinol oxidase 2, mitochondrial-like [Chenopodium quinoa]	AOX1A_ARATH RecName: Full=Ubiquinol oxidase 1a, mitochondrial; EC=1.10.3.11 {ECO:0000269|PubMed:9554960}; AltName: Full=Alternative oxidase 1a; Flags: Precursor;	At3g22370	GO:0016021,integral component of membrane; GO:0005743,mitochondrial inner membrane; GO:0005739,mitochondrion; GO:0070469,respiratory chain; GO:0009916,alternative oxidase activity; GO:0046872,metal ion binding; GO:0102721,ubiquinol:oxygen oxidoreductase activity; GO:0010230,alternative respiration; GO:0045333,cellular respiration; GO:0031930,mitochondria-nucleus signaling pathway; GO:0009409,resp…
gene-LOC110693002	10.72	8.86	12.26							5.31	3.31	6.74	395	368	492							223	127	258									-1.01386	3.61839e-05	0.00398216	down	NW_018744137.1	1102553	1105842	+	gene-LOC110693002	--	K12930 anthocyanidin 3-O-glucosyltransferase [EC:2.4.1.115] | (RefSeq) anthocyanidin 3-O-glucosyltransferase 7-like (A)	ko00942: Anthocyanin biosynthesis; ko01100: Metabolic pathways; ko01110: Biosynthesis of secondary metabolites	XP_021725801.1	anthocyanidin 3-O-glucosyltransferase 7-like [Chenopodium quinoa]	UFOG_VITVI RecName: Full=Anthocyanidin 3-O-glucosyltransferase UFGT {ECO:0000305}; EC=2.4.1.115 {ECO:0000269|PubMed:16482224, ECO:0000269|PubMed:9535914}; AltName: Full=Flavonol 3-O-glucosyltransferase {ECO:0000305}; EC=2.4.1.91 {ECO:0000269|PubMed:16482224, ECO:0000269|PubMed:9535914}; AltName: Full=UDP-glucose flavonoid 3-O-glucosyltransferase {ECO:0000303|PubMed:9535914};	At5g17050	GO:0047213,anthocyanidin 3-O-glucosyltransferase activity; GO:0102360,daphnetin 3-O-glucosyltransferase activity; GO:0047893,flavonol 3-O-glucosyltransferase activity; GO:0102425,myricetin 3-O-glucosyltransferase activity; GO:0009718,anthocyanin-containing compound biosynthetic process; GO:0033485,cyanidin 3-O-glucoside biosynthetic process; GO:0033330,kaempferol O-glucoside biosynthetic process;…
gene-LOC110693452	11.02	11.41	11.48							3.65	4.93	7.76	357	417	405							135	166	261									-1.01234	7.2117e-05	0.0063463	down	NW_018744151.1	331580	333274	-	gene-LOC110693452	--	K11294 nucleolin | (RefSeq) nucleolin 2-like isoform X1 (A)	--	XP_021726255.1	GLABROUS1 enhancer-binding protein-like [Chenopodium quinoa]	STKLD_ARATH RecName: Full=Probable transcription factor At1g61730 {ECO:0000305}; AltName: Full=Storekeeper-like protein At1g61730 {ECO:0000305};	At1g61730	GO:0005829,cytosol; GO:0005730,nucleolus; GO:0005634,nucleus; GO:0000976,transcription regulatory region sequence-specific DNA binding; GO:0019760,glucosinolate metabolic process; GO:0006355,regulation of transcription, DNA-templated; GO:0001067,regulatory region nucleic acid binding; GO:0003674,molecular_function; GO:0003676,nucleic acid binding; GO:0003677,DNA binding; GO:0003690,double-strande…
gene-LOC110693675	3.3	1.99	1.37							0.76	0.68	0.96	227	155	103							60	49	69									-1.41503	2.19309e-05	0.00288062	down	NW_018744151.1	4298228	4302546	+	gene-LOC110693675	--	K00924 kinase [EC:2.7.1.-] | (RefSeq) receptor-like protein kinase HSL1 (A)	--	XP_021726527.1	receptor-like protein kinase HSL1 [Chenopodium quinoa]	HSL1_ARATH RecName: Full=Receptor-like protein kinase HSL1; EC=2.7.11.1; AltName: Full=Protein HAESA-LIKE1; Flags: Precursor;	At1g28440	GO:0016021,integral component of membrane; GO:0005886,plasma membrane; GO:0005524,ATP binding; GO:0106310,NA; GO:0106311,NA; GO:0000166,nucleotide binding; GO:0003674,molecular_function; GO:0005488,binding; GO:0008144,drug binding; GO:0017076,purine nucleotide binding; GO:0030554,adenyl nucleotide binding; GO:0032553,ribonucleotide binding; GO:0032555,purine ribonucleotide binding; GO:0032559,ade…
gene-LOC110693846	2.79	1.7	1.65							0.75	1.17	0.99	163	112	105							50	71	60									-1.0284	0.00147014	0.0438477	down	NW_018744167.1	1788542	1791593	+	gene-LOC110693846	--	K14494 DELLA protein | (RefSeq) DELLA protein RGL3 (A)	ko04075: Plant hormone signal transduction	XP_021726697.1	scarecrow-like protein 8 [Chenopodium quinoa]	SCL8_ARATH RecName: Full=Scarecrow-like protein 8; Short=AtSCL8; AltName: Full=GRAS family protein 30; Short=AtGRAS-30;	At5g52510	GO:0005737,cytoplasm; GO:0005634,nucleus; GO:0003700,DNA-binding transcription factor activity; GO:0043565,sequence-specific DNA binding; GO:0006355,regulation of transcription, DNA-templated; GO:0140110,transcription regulator activity; GO:0003674,molecular_function; GO:0003676,nucleic acid binding; GO:0003677,DNA binding; GO:0005488,binding; GO:0097159,organic cyclic compound binding; GO:190136…
gene-LOC110693890	11.5	7.6	5.93							3.27	4.25	3.89	723	539	406							235	278	254									-1.08282	2.08382e-06	0.000539447	down	NW_018744167.1	2235411	2239872	+	gene-LOC110693890	--	K01187 alpha-glucosidase [EC:3.2.1.20] | (RefSeq) LOW QUALITY PROTEIN: alpha-glucosidase-like (A)	ko00052: Galactose metabolism; ko00500: Starch and sucrose metabolism; ko01100: Metabolic pathways; ko01110: Biosynthesis of secondary metabolites	XP_021726757.1	LOW QUALITY PROTEIN: alpha-glucosidase-like [Chenopodium quinoa]	AGLU_BETVU RecName: Full=Alpha-glucosidase; EC=3.2.1.20; AltName: Full=Maltase; Flags: Precursor;	At5g11720	GO:0004558,alpha-1,4-glucosidase activity; GO:0030246,carbohydrate binding; GO:0032450,maltose alpha-glucosidase activity; GO:0003674,molecular_function; GO:0003824,catalytic activity; GO:0004553,hydrolase activity, hydrolyzing O-glycosyl compounds; GO:0015926,glucosidase activity; GO:0016787,hydrolase activity; GO:0016798,hydrolase activity, acting on glycosyl bonds; GO:0090599,alpha-glucosidase…
gene-LOC110693908	0.78	0.23	0.78							0.12	0.11	0.23	74	25	80							13	11	23									-1.88976	0.000489992	0.0218847	down	NW_018744167.1	2476732	2488890	-	gene-LOC110693908	--	K03155 timeless | (RefSeq) LOW QUALITY PROTEIN: protein timeless homolog (A)	--	XP_021726776.1	LOW QUALITY PROTEIN: protein timeless homolog [Chenopodium quinoa]	--	At5g52910	--
gene-LOC110693969	3.51	3.73	4.67							9.08	10.13	5.66	40	48	58							118	120	67									1.09079	0.00153095	0.0447209	up	NW_018744167.1	2024998	2026076	-	gene-LOC110693969	--	--	--	--	--	--	--	--
gene-LOC110693978	2.61	2.26	2.14							1.13	1.24	0.81	87	85	78							43	43	28									-1.1047	0.00174034	0.0483088	down	NW_018742345.1	905186	915120	-	gene-LOC110693978	--	--	--	--	--	--	--	--
gene-LOC110694389	3.39	2.43	1.71							0.7	0.55	1.1	89	72	49							21	15	30									-1.63401	0.000226575	0.0135982	down	NW_018742345.1	4607717	4610136	+	gene-LOC110694389	--	--	--	XP_021727250.1	uncharacterized protein LOC110694389 [Chenopodium quinoa]	--	At2g12390	--
gene-LOC110694444	3.16	6.87	4.4				1.44	1.77	1.38	2.25	1.04	2.05	64	157	97				32	38	31	52	22	43					-1.67709	5.80512e-06	0.00615022	down	-1.41673	0.000429311	0.0202115	down	NW_018744239.1	7934513	7938466	+	gene-LOC110694444	--	--	--	XP_021727304.1	uncharacterized protein At1g66480-like [Chenopodium quinoa]	Y1648_ARATH RecName: Full=Uncharacterized protein At1g66480;	At2g01340	GO:0005886,plasma membrane; GO:0009620,response to fungus; GO:0008150,biological_process; GO:0009605,response to external stimulus; GO:0009607,response to biotic stimulus; GO:0051707,response to other organism; GO:0043207,response to external biotic stimulus; GO:0050896,response to stimulus; GO:0051704,multi-organism process; GO:0005575,cellular_component; GO:0016020,membrane; GO:0005623,cell; GO…
gene-LOC110694697	4.44	1.94	3.49				0.17	1.02	0.89	0.47	1.1	1.1	140	69	120				6	34	31	17	36	36					-2.26014	5.17678e-07	0.00122347	down	-1.83303	9.27774e-06	0.00160591	down	NW_018744240.1	801573	805705	+	gene-LOC110694697	--	K00475 naringenin 3-dioxygenase [EC:1.14.11.9] | (RefSeq) naringenin,2-oxoglutarate 3-dioxygenase-like (A)	ko00941: Flavonoid biosynthesis; ko01100: Metabolic pathways; ko01110: Biosynthesis of secondary metabolites	XP_021727556.1	naringenin,2-oxoglutarate 3-dioxygenase-like [Chenopodium quinoa]	FL3H_DIACA RecName: Full=Naringenin,2-oxoglutarate 3-dioxygenase; EC=1.14.11.9 {ECO:0000250|UniProtKB:Q7XZQ7}; AltName: Full=FHT; AltName: Full=Flavanone-3-hydroxylase; Short=F3H;	At3g51240	GO:0031418,L-ascorbic acid binding; GO:0046872,metal ion binding; GO:0045486,naringenin 3-dioxygenase activity; GO:0009813,flavonoid biosynthetic process; GO:0003674,molecular_function; GO:0030246,carbohydrate binding; GO:0005488,binding; GO:0019842,vitamin binding; GO:0031406,carboxylic acid binding; GO:0036094,small molecule binding; GO:0043167,ion binding; GO:0043168,anion binding; GO:0043177,…
gene-LOC110694710	1.9	2.52	2.31							5.82	4.09	4.57	70	105	93							245	157	175									1.12943	1.5574e-05	0.00231416	up	NW_018744240.1	995471	1001795	+	gene-LOC110694710	--	--	--	XP_021727573.1	uncharacterized protein LOC110694710 [Chenopodium quinoa]	--	--	--
gene-LOC110694756	1.54	1.42	1.22							0.25	0.74	0.59	96	100	83							18	48	38									-1.36185	0.00070348	0.0273833	down	NW_018744240.1	1559877	1563658	+	gene-LOC110694756	--	K01176 alpha-amylase [EC:3.2.1.1] | (RefSeq) alpha-amylase isozyme 2A (A)	ko00500: Starch and sucrose metabolism; ko01100: Metabolic pathways; ko01110: Biosynthesis of secondary metabolites	XP_021727622.1	probable L-type lectin-domain containing receptor kinase S.5 [Chenopodium quinoa]	LRKS5_ARATH RecName: Full=Probable L-type lectin-domain containing receptor kinase S.5; Short=LecRK-S.5; EC=2.7.11.1; Flags: Precursor;	At5g06740	GO:0016021,integral component of membrane; GO:0005886,plasma membrane; GO:0005524,ATP binding; GO:0030246,carbohydrate binding; GO:0106310,NA; GO:0106311,NA; GO:0004675,transmembrane receptor protein serine/threonine kinase activity; GO:0042742,defense response to bacterium; GO:0002229,defense response to oomycetes; GO:0000166,nucleotide binding; GO:0003674,molecular_function; GO:0005488,binding;…
gene-LOC110694831	2.52	1.43	0.82							0.67	0.53	0.77	282	180	100							85	62	90									-1.21945	0.000402066	0.0193831	down	NW_018744249.1	741155	749461	+	gene-LOC110694831	--	K11000 callose synthase [EC:2.4.1.-] | (RefSeq) callose synthase 12-like (A)	--	XP_021727691.1	callose synthase 12-like [Chenopodium quinoa]	CALSC_ARATH RecName: Full=Callose synthase 12; EC=2.4.1.34; AltName: Full=1,3-beta-glucan synthase; AltName: Full=Protein GLUCAN SYNTHASE-LIKE 5; AltName: Full=Protein POWDERY MILDEW RESISTANT 4;	At4g03550	GO:0000148,1,3-beta-D-glucan synthase complex; GO:0005794,Golgi apparatus; GO:0016021,integral component of membrane; GO:0005886,plasma membrane; GO:0009506,plasmodesma; GO:0003843,1,3-beta-D-glucan synthase activity; GO:0046527,glucosyltransferase activity; GO:0006075,(1->3)-beta-D-glucan biosynthetic process; GO:0006952,defense response; GO:0052542,defense response by callose deposition; GO:005…
gene-LOC110694981	3.77	5.24	4.67							2.03	2.46	2.02	106	166	143							65	72	59									-1.04232	0.000391607	0.0189851	down	NW_018744284.1	2149194	2150663	+	gene-LOC110694981	--	--	--	XP_021727862.1	uncharacterized protein LOC110694981 [Chenopodium quinoa]	RH48_ARATH RecName: Full=Probable DEAD-box ATP-dependent RNA helicase 48; EC=3.6.4.13;	At2g37920_2	GO:0005524,ATP binding; GO:0016787,hydrolase activity; GO:0003723,RNA binding; GO:0003724,RNA helicase activity; GO:0000166,nucleotide binding; GO:0003674,molecular_function; GO:0005488,binding; GO:0008144,drug binding; GO:0017076,purine nucleotide binding; GO:0030554,adenyl nucleotide binding; GO:0032553,ribonucleotide binding; GO:0032555,purine ribonucleotide binding; GO:0032559,adenyl ribonucl…
gene-LOC110695035	0.09	0.7	0.3				5.56	1.53	0.67				2	17	7				131	35	16								2.81987	7.49618e-05	0.0380811	up					NW_018744288.1	19094	24331	+	gene-LOC110695035	--	--	--	XP_021727916.1	uncharacterized protein LOC110695035 [Chenopodium quinoa]	CYL2_ARATH RecName: Full=Cyclase-like protein 2 {ECO:0000305}; Flags: Precursor;	At1g44542	GO:0005783,endoplasmic reticulum; GO:0005576,extracellular region; GO:0005794,Golgi apparatus; GO:0005886,plasma membrane; GO:0099503,secretory vesicle; GO:0004061,arylformamidase activity; GO:0019441,tryptophan catabolic process to kynurenine; GO:0003674,molecular_function; GO:0003824,catalytic activity; GO:0016787,hydrolase activity; GO:0016810,hydrolase activity, acting on carbon-nitrogen (but…
gene-LOC110695094	6.95	4.41	6.86				2.73	2.57	3.64				214	153	230				92	84	124								-1.02684	5.75014e-05	0.0309942	down					NW_018744290.1	718436	720045	-	gene-LOC110695094	--	K10808 ribonucleoside-diphosphate reductase subunit M2 [EC:1.17.4.1] | (RefSeq) ribonucleoside-diphosphate reductase small chain-like (A)	ko00230: Purine metabolism; ko00240: Pyrimidine metabolism; ko00480: Glutathione metabolism; ko01100: Metabolic pathways	XP_021727995.1	ribonucleoside-diphosphate reductase small chain-like [Chenopodium quinoa]	RIR2_TOBAC RecName: Full=Ribonucleoside-diphosphate reductase small chain; EC=1.17.4.1; AltName: Full=Ribonucleoside-diphosphate reductase R2 subunit; AltName: Full=Ribonucleotide reductase small subunit;	At3g27060	GO:0005737,cytoplasm; GO:0046872,metal ion binding; GO:0004748,ribonucleoside-diphosphate reductase activity, thioredoxin disulfide as acceptor; GO:0009263,deoxyribonucleotide biosynthetic process; GO:0006260,DNA replication; GO:0003674,molecular_function; GO:0005488,binding; GO:0043167,ion binding; GO:0043169,cation binding; GO:0003824,catalytic activity; GO:0016491,oxidoreductase activity; GO:0…
gene-LOC110695189	1.57	1.14	1.18							0.66	0.49	0.49	89	73	73							43	29	29									-1.19851	0.00104323	0.034994	down	NW_018744290.1	1650883	1656901	-	gene-LOC110695189	--	K08331 autophagy-related protein 13 | (RefSeq) autophagy-related protein 13b-like (A)	ko04136: Autophagy - other	XP_021728099.1	autophagy-related protein 13b-like [Chenopodium quinoa]	AT13B_ARATH RecName: Full=Autophagy-related protein 13b {ECO:0000303|PubMed:12114572}; Short=AtAPG13b {ECO:0000303|PubMed:12114572};	At3g18770	GO:1990316,Atg1/ULK1 kinase complex; GO:0005776,autophagosome; GO:0031410,cytoplasmic vesicle; GO:0005829,cytosol; GO:0019898,extrinsic component of membrane; GO:0000407,phagophore assembly site; GO:0000423,mitophagy; GO:0034727,piecemeal microautophagy of the nucleus; GO:0034497,protein localization to phagophore assembly site; GO:0015031,protein transport; GO:0000422,autophagy of mitochondrion;…
gene-LOC110695226	5.51	2.52	5.65							1.61	2.29	2.39	213	110	238							71	92	96									-1.07176	0.000784544	0.0291727	down	NW_018744290.1	2028954	2036114	+	gene-LOC110695226	--	K15285 solute carrier family 35, member E3 | (RefSeq) UDP-rhamnose/UDP-galactose transporter 6-like (A)	--	XP_021728151.1	UDP-rhamnose/UDP-galactose transporter 4-like [Chenopodium quinoa]	URGT4_ARATH RecName: Full=UDP-rhamnose/UDP-galactose transporter 4 {ECO:0000312|EMBL:AKA88217.1}; Short=UDP-Rha/UDP-Gal transporter 4 {ECO:0000303|PubMed:25053812}; AltName: Full=Bi-functional UDP-rhamnose/UDP-galactose transporter {ECO:0000312|EMBL:AIJ01998.1}; AltName: Full=Nucleotide sugar transporter-KT 1 {ECO:0000303|PubMed:16831428}; Short=AtNST-KT1 {ECO:0000303|PubMed:16831428};	At4g39390	GO:0005794,Golgi apparatus; GO:0000139,Golgi membrane; GO:0016021,integral component of membrane; GO:0015297,antiporter activity; GO:0005338,nucleotide-sugar transmembrane transporter activity; GO:0022857,transmembrane transporter activity; GO:0005459,UDP-galactose transmembrane transporter activity; GO:0008643,carbohydrate transport; GO:0015780,nucleotide-sugar transmembrane transport; GO:007233…
gene-LOC110695946	3.27	2.72	2.18							0.77	0.88	1.72	178	167	129							48	50	97									-1.23009	0.000228821	0.0136494	down	NW_018744311.1	659518	669050	+	gene-LOC110695946	--	K22825 non-structural maintenance of chromosomes element 4 | (RefSeq) non-structural maintenance of chromosomes element 4 homolog A-like (A)	--	XP_021728875.1	DNA ligase 1-like [Chenopodium quinoa]	--	At3g57980	--
gene-LOC110695977	1.46	0.25	2.25							0.37	0.24	0.39	83	16	140							24	14	23									-1.94855	0.000725586	0.0279986	down	NW_018744311.1	928761	935133	-	gene-LOC110695977	--	K00454 lipoxygenase [EC:1.13.11.12] | (RefSeq) linoleate 13S-lipoxygenase 2-1, chloroplastic-like isoform X1 (A)	ko00591: Linoleic acid metabolism; ko00592: alpha-Linolenic acid metabolism; ko01100: Metabolic pathways; ko01110: Biosynthesis of secondary metabolites	XP_021728918.1	linoleate 13S-lipoxygenase 2-1, chloroplastic-like isoform X1 [Chenopodium quinoa]	LOX21_SOLTU RecName: Full=Linoleate 13S-lipoxygenase 2-1, chloroplastic; EC=1.13.11.12; AltName: Full=Lipoxygenase 2-1; Flags: Precursor;	At3g45140	GO:0009570,chloroplast stroma; GO:0009534,chloroplast thylakoid; GO:0016165,linoleate 13S-lipoxygenase activity; GO:0046872,metal ion binding; GO:0016702,oxidoreductase activity, acting on single donors with incorporation of molecular oxygen, incorporation of two atoms of oxygen; GO:0006633,fatty acid biosynthetic process; GO:0010597,green leaf volatile biosynthetic process; GO:0034440,lipid oxid…
gene-LOC110695988	2.25	2.44	1.43							0.86	0.35	0.69	94	115	65							41	15	30									-1.65659	4.98239e-05	0.00481342	down	NW_018744311.1	1045707	1048863	-	gene-LOC110695988	--	K18878 BHLH transcription factor Upa20 | (RefSeq) Upa20; transcription factor bHLH137-like (A)	ko04626: Plant-pathogen interaction	XP_021728937.1	transcription factor bHLH130-like [Chenopodium quinoa]	BH130_ARATH RecName: Full=Transcription factor bHLH130; AltName: Full=Basic helix-loop-helix protein 130; Short=AtbHLH130; Short=bHLH 130; AltName: Full=Transcription factor EN 69; AltName: Full=bHLH transcription factor bHLH130;	At2g42280	GO:0005634,nucleus; GO:0003700,DNA-binding transcription factor activity; GO:0000981,DNA-binding transcription factor activity, RNA polymerase II-specific; GO:0046983,protein dimerization activity; GO:0000978,RNA polymerase II proximal promoter sequence-specific DNA binding; GO:0048573,photoperiodism, flowering; GO:0006357,regulation of transcription by RNA polymerase II; GO:0006355,regulation of…
gene-LOC110696296	2.44	1.63	1.28							0.31	0.65	0.29	98	74	56							14	27	12									-2.06412	6.92117e-06	0.0012588	down	NW_018744348.1	554006	557370	-	gene-LOC110696296	--	K19765 heat shock factor-binding protein 1 | (RefSeq) pentatricopeptide repeat-containing protein At1g52640, mitochondrial isoform X2 (A)	--	XP_021729273.1	pentatricopeptide repeat-containing protein At3g61360 [Chenopodium quinoa]	PP291_ARATH RecName: Full=Pentatricopeptide repeat-containing protein At3g61360;	At3g61360	GO:0005739,mitochondrion; GO:0000398,mRNA splicing, via spliceosome; GO:0000375,RNA splicing, via transesterification reactions; GO:0000377,RNA splicing, via transesterification reactions with bulged adenosine as nucleophile; GO:0008152,metabolic process; GO:0006139,nucleobase-containing compound metabolic process; GO:0006396,RNA processing; GO:0006397,mRNA processing; GO:0006725,cellular aromati…
gene-LOC110696939	3.74	5.01	4.14							10.94	8.28	8.25	82	124	99							274	189	188									1.11745	7.44014e-06	0.00133144	up	NW_018744420.1	759010	765618	+	gene-LOC110696939	--	--	--	XP_021729962.1	uncharacterized protein LOC110696939 isoform X1 [Chenopodium quinoa]	--	--	--
gene-LOC110697150	6.95	8.53	7.25							2.84	2.61	3.99	161	223	183							75	63	96									-1.23521	6.63586e-06	0.0012367	down	NW_018744460.1	1428351	1429562	-	gene-LOC110697150	--	K22097 3-O-acetylpapaveroxine carboxylesterase [EC:3.1.1.105] | (RefSeq) carboxylesterase 1-like (A)	ko00950: Isoquinoline alkaloid biosynthesis; ko01110: Biosynthesis of secondary metabolites	XP_021730186.1	carboxylesterase 1-like [Chenopodium quinoa]	CXE1_ACTER RecName: Full=Carboxylesterase 1; Short=AeCXE1; EC=3.1.1.1;	At5g62180	GO:0080030,methyl indole-3-acetate esterase activity; GO:0003674,molecular_function; GO:0003824,catalytic activity; GO:0016787,hydrolase activity; GO:0016788,hydrolase activity, acting on ester bonds; GO:0052689,carboxylic ester hydrolase activity
gene-LOC110697188	7.47	4.42	5.52							2.65	3.28	2.47	376	251	303							152	172	129									-1.00554	1.92228e-05	0.00262849	down	NW_018744460.1	1850394	1854547	+	gene-LOC110697188	--	K00615 transketolase [EC:2.2.1.1] | (RefSeq) transketolase, chloroplastic (A)	ko00030: Pentose phosphate pathway; ko00710: Carbon fixation in photosynthetic organisms; ko01100: Metabolic pathways; ko01110: Biosynthesis of secondary metabolites; ko01200: Carbon metabolism; ko01230: Biosynthesis of amino acids	XP_021730226.1	transketolase, chloroplastic [Chenopodium quinoa]	TKTC_SPIOL RecName: Full=Transketolase, chloroplastic; Short=TK; EC=2.2.1.1; Flags: Precursor;	At2g45290	GO:0009535,chloroplast thylakoid membrane; GO:0046872,metal ion binding; GO:0004802,transketolase activity; GO:0009051,pentose-phosphate shunt, oxidative branch; GO:0019253,reductive pentose-phosphate cycle; GO:0003674,molecular_function; GO:0005488,binding; GO:0043167,ion binding; GO:0043169,cation binding; GO:0003824,catalytic activity; GO:0016740,transferase activity; GO:0016744,transferase ac…
gene-LOC110697282	28.91	16.91	28.56							7.8	8.78	11.76	1389	917	1495							428	439	587									-1.34381	2.90697e-10	3.69102e-07	down	NW_018744460.1	2809259	2817117	+	gene-LOC110697282	--	K01648 ATP citrate (pro-S)-lyase [EC:2.3.3.8] | (RefSeq) ATP-citrate synthase beta chain protein 1-like (A)	ko00020: Citrate cycle (TCA cycle); ko01100: Metabolic pathways; ko01110: Biosynthesis of secondary metabolites	XP_021730338.1	ATP-citrate synthase beta chain protein 1-like [Chenopodium quinoa]	ACLB1_ARATH RecName: Full=ATP-citrate synthase beta chain protein 1; Short=ATP-citrate synthase B-1; EC=2.3.3.8; AltName: Full=ATP-citrate lyase B-1; AltName: Full=Citrate cleavage enzyme B-1;	At3g06650	GO:0009346,citrate lyase complex; GO:0005829,cytosol; GO:0005524,ATP binding; GO:0003878,ATP citrate synthase activity; GO:0046872,metal ion binding; GO:0006085,acetyl-CoA biosynthetic process; GO:0006633,fatty acid biosynthetic process; GO:0000166,nucleotide binding; GO:0003674,molecular_function; GO:0005488,binding; GO:0008144,drug binding; GO:0017076,purine nucleotide binding; GO:0030554,adeny…
gene-LOC110697657	48.07	19.05	58.05							8.47	8.57	8.5	577	258	759							116	107	106									-2.2474	5.68826e-14	3.7918e-10	down	NW_018744491.1	51501	52128	+	gene-LOC110697657	--	K01365 cathepsin L [EC:3.4.22.15] | (RefSeq) vignain-like (A)	ko04145: Phagosome	XP_021730737.1	vignain-like [Chenopodium quinoa]	CYSEP_VIGMU RecName: Full=Vignain; EC=3.4.22.-; AltName: Full=Bean endopeptidase; AltName: Full=Cysteine proteinase; AltName: Full=Sulfhydryl-endopeptidase; Short=SH-EP; Contains: RecName: Full=Vignain-1; Contains: RecName: Full=Vignain-2; Flags: Precursor;	At5g50260	GO:0033095,aleurone grain; GO:0005788,endoplasmic reticulum lumen; GO:0005773,vacuole; GO:0008234,cysteine-type peptidase activity; GO:0003674,molecular_function; GO:0003824,catalytic activity; GO:0008233,peptidase activity; GO:0070011,peptidase activity, acting on L-amino acid peptides; GO:0016787,hydrolase activity; GO:0140096,catalytic activity, acting on a protein; GO:0005622,intracellular; G…
gene-LOC110697690	64.37	83.51	46.1							34.25	25.63	29.94	3158	4623	2464							1918	1308	1526									-1.08187	2.40743e-08	1.52837e-05	down	NW_018744497.1	964703	969975	-	gene-LOC110697690	--	K10775 phenylalanine ammonia-lyase [EC:4.3.1.24] | (RefSeq) phenylalanine ammonia-lyase-like (A)	ko00360: Phenylalanine metabolism; ko00940: Phenylpropanoid biosynthesis; ko01100: Metabolic pathways; ko01110: Biosynthesis of secondary metabolites	XP_021730766.1	phenylalanine ammonia-lyase-like [Chenopodium quinoa]	PALY_POPTR RecName: Full=Phenylalanine ammonia-lyase; EC=4.3.1.24;	At2g37040	GO:0005737,cytoplasm; GO:0045548,phenylalanine ammonia-lyase activity; GO:0009800,cinnamic acid biosynthetic process; GO:0006559,L-phenylalanine catabolic process; GO:0003674,molecular_function; GO:0003824,catalytic activity; GO:0016829,lyase activity; GO:0016840,carbon-nitrogen lyase activity; GO:0016841,ammonia-lyase activity; GO:0008152,metabolic process; GO:0006082,organic acid metabolic proc…
gene-LOC110698729	8.5	6.55	8.45							2.79	1.55	4.96	216	188	234							81	41	131									-1.29455	0.00010999	0.00852548	down	NW_018744537.1	3868558	3870440	-	gene-LOC110698729	--	K14484 auxin-responsive protein IAA | (RefSeq) auxin-responsive protein IAA1-like (A)	ko04075: Plant hormone signal transduction	XP_021731927.1	auxin-responsive protein IAA1-like [Chenopodium quinoa]	IAA17_ARATH RecName: Full=Auxin-responsive protein IAA17; AltName: Full=Auxin response 3; AltName: Full=Indoleacetic acid-induced protein 17;	At1g04250	GO:0005634,nucleus; GO:0003700,DNA-binding transcription factor activity; GO:0042802,identical protein binding; GO:0009734,auxin-activated signaling pathway; GO:1900057,positive regulation of leaf senescence; GO:0009733,response to auxin; GO:0140110,transcription regulator activity; GO:0003674,molecular_function; GO:0005515,protein binding; GO:0005488,binding; GO:0007165,signal transduction; GO:0…
gene-LOC110699571	1.68	1.25	1.94							4.73	2.07	3.93	86	72	108							276	110	209									1.17334	0.000150096	0.0106122	up	NW_018744593.1	381004	385942	+	gene-LOC110699571	--	K11717 cysteine desulfurase / selenocysteine lyase [EC:2.8.1.7 4.4.1.16] | (RefSeq) cysteine desulfurase 1, chloroplastic-like (A)	ko00450: Selenocompound metabolism; ko01100: Metabolic pathways	XP_021732760.1	uncharacterized protein LOC110699571 isoform X1 [Chenopodium quinoa]	CNIF1_ARATH RecName: Full=Cysteine desulfurase 1, chloroplastic {ECO:0000303|PubMed:12033984}; EC=2.8.1.7 {ECO:0000269|PubMed:12033984, ECO:0000269|PubMed:12427997, ECO:0000269|PubMed:15480755, ECO:0000269|PubMed:16455656}; AltName: Full=NIFS-like protein 1 {ECO:0000303|PubMed:12427997}; Short=CpNifS1; AltName: Full=Plastid sufS-like protein; AltName: Full=Protein AtCpNifS; AltName: Full=Selenocy…	At1g08490	GO:0009507,chloroplast; GO:0009570,chloroplast stroma; GO:0031071,cysteine desulfurase activity; GO:0030170,pyridoxal phosphate binding; GO:0009000,selenocysteine lyase activity; GO:0006534,cysteine metabolic process; GO:0018283,iron incorporation into metallo-sulfur cluster; GO:0010269,response to selenium ion; GO:0001887,selenium compound metabolic process; GO:0006790,sulfur compound metabolic …
gene-LOC110700595	6.27	0.59	6.06							0.12	0.7	0.9	94	10	99							2	11	14									-2.84387	6.94664e-05	0.00613329	down	NW_018744626.1	4301226	4302895	+	gene-LOC110700595	--	K03860 phosphatidylinositol N-acetylglucosaminyltransferase subunit Q | (RefSeq) N-acetylglucosaminyl-phosphatidylinositol biosynthetic protein gpi1-like (A)	ko00563: Glycosylphosphatidylinositol (GPI)-anchor biosynthesis; ko01100: Metabolic pathways	XP_021733846.1	gibberellin-regulated protein 6-like [Chenopodium quinoa]	GASA6_ARATH RecName: Full=Gibberellin-regulated protein 6; AltName: Full=GAST1 protein homolog 6; Flags: Precursor;	At1g74670	GO:0005576,extracellular region; GO:0009740,gibberellic acid mediated signaling pathway; GO:0009750,response to fructose; GO:0009749,response to glucose; GO:0080167,response to karrikin; GO:0009744,response to sucrose; GO:0001101,response to acid chemical; GO:0007165,signal transduction; GO:0007154,cell communication; GO:0008150,biological_process; GO:0009719,response to endogenous stimulus; GO:0…
gene-LOC110700674	1.81	0.94	2.46							0.35	0.46	0.46	68	40	101							15	18	18									-1.99582	2.41687e-05	0.00306873	down	NW_018744626.1	5621398	5624504	-	gene-LOC110700674	--	K00012 UDPglucose 6-dehydrogenase [EC:1.1.1.22] | (RefSeq) UDP-glucose 6-dehydrogenase 3-like (A)	ko00040: Pentose and glucuronate interconversions; ko00053: Ascorbate and aldarate metabolism; ko00520: Amino sugar and nucleotide sugar metabolism; ko01100: Metabolic pathways; ko01240: Biosynthesis of cofactors	XP_021733943.1	UDP-glucose 6-dehydrogenase 3-like [Chenopodium quinoa]	UGDH3_ARATH RecName: Full=UDP-glucose 6-dehydrogenase 3; Short=UDP-Glc dehydrogenase 3; Short=UDP-GlcDH 3; Short=UDPGDH 3; EC=1.1.1.22; AltName: Full=At-UGD3;	At5g15490	GO:0005618,cell wall; GO:0005829,cytosol; GO:0005634,nucleus; GO:0051287,NAD binding; GO:0003979,UDP-glucose 6-dehydrogenase activity; GO:0005975,carbohydrate metabolic process; GO:0052546,cell wall pectin metabolic process; GO:0006024,glycosaminoglycan biosynthetic process; GO:0006065,UDP-glucuronate biosynthetic process; GO:0000166,nucleotide binding; GO:0003674,molecular_function; GO:0005488,b…
gene-LOC110701051	2.73	1.27	1.14							0.86	0.6	0.76	170	89	77							61	39	49									-1.15679	0.00178553	0.0489271	down	NW_018744633.1	3460709	3468858	-	gene-LOC110701051	--	K10750 chromatin assembly factor 1 subunit A | (RefSeq) chromatin assembly factor 1 subunit FAS1-like (A)	--	XP_021734328.1	chromatin assembly factor 1 subunit FAS1-like [Chenopodium quinoa]	FAS1_ARATH RecName: Full=Chromatin assembly factor 1 subunit FAS1; Short=CAF-1 subunit FAS1; AltName: Full=CAF-1 p150 homolog; AltName: Full=Protein FASCIATA 1;	At1g65470	GO:0033186,CAF-1 complex; GO:0005634,nucleus; GO:0042393,histone binding; GO:0051301,cell division; GO:0006325,chromatin organization; GO:0006310,DNA recombination; GO:0006260,DNA replication; GO:0000724,double-strand break repair via homologous recombination; GO:0031507,heterochromatin assembly; GO:0048366,leaf development; GO:0009825,multidimensional cell growth; GO:0006334,nucleosome assembly;…
gene-LOC110702198	2.18	1.29	1.33							0.77	0.5	0.96	201	134	133							81	48	92									-1.05511	0.000811194	0.0297953	down	NW_018744676.1	307743	314554	-	gene-LOC110702198	--	K20474 RAD50-interacting protein 1 | (RefSeq) RINT1-like protein MAG2 (A)	--	XP_021735579.1	RINT1-like protein MAG2 [Chenopodium quinoa]	MAG2_ARATH RecName: Full=RINT1-like protein MAG2 {ECO:0000305}; AltName: Full=Protein MAIGO 2 {ECO:0000303|PubMed:17194767};	At3g47700	GO:0005829,cytosol; GO:0070939,Dsl1/NZR complex; GO:0042406,extrinsic component of endoplasmic reticulum membrane; GO:0006888,ER to Golgi vesicle-mediated transport; GO:0006623,protein targeting to vacuole; GO:0060628,regulation of ER to Golgi vesicle-mediated transport; GO:0006890,retrograde vesicle-mediated transport, Golgi to ER; GO:0016192,vesicle-mediated transport; GO:0006810,transport; GO:…
gene-LOC110702391	8.82	4.82	10.76							2.36	3.7	4.27	167	103	222							51	73	84									-1.19213	0.000433288	0.0203401	down	NW_018744693.1	3033508	3034498	+	gene-LOC110702391	--	K13448 calcium-binding protein CML | (RefSeq) probable calcium-binding protein CML13 (A)	ko04626: Plant-pathogen interaction	XP_021735783.1	probable calcium-binding protein CML13 [Chenopodium quinoa]	CML13_ARATH RecName: Full=Probable calcium-binding protein CML13; AltName: Full=Calmodulin-like protein 13;	At1g12310	GO:0005737,cytoplasm; GO:0005829,cytosol; GO:0005576,extracellular region; GO:0005634,nucleus; GO:0005886,plasma membrane; GO:0005509,calcium ion binding; GO:0003674,molecular_function; GO:0005488,binding; GO:0046872,metal ion binding; GO:0043167,ion binding; GO:0043169,cation binding; GO:0005622,intracellular; GO:0005575,cellular_component; GO:0005623,cell; GO:0044424,intracellular part; GO:0044…
gene-LOC110702421	24.82	47.67	35.69				17.87	13.36	20.44				203	440	318				160	116	185								-1.08383	4.19802e-05	0.0242511	down					NW_018744693.1	278263	279459	-	gene-LOC110702421	--	--	--	--	--	--	--	--
gene-LOC110702493	3.49	2.73	2.34							1.82	1.28	0.96	126	111	92							75	48	36									-1.0377	0.00180704	0.0493172	down	NW_018744693.1	1293518	1299431	-	gene-LOC110702493	--	--	--	XP_021735905.1	protein IQ-DOMAIN 14-like [Chenopodium quinoa]	IQD22_ARATH RecName: Full=Protein IQ-DOMAIN 22 {ECO:0000303|PubMed:16368012}; Short=AtIQD22 {ECO:0000303|PubMed:16368012};	At4g23060	GO:0009739,response to gibberellin; GO:0001101,response to acid chemical; GO:0008150,biological_process; GO:0009719,response to endogenous stimulus; GO:0009725,response to hormone; GO:0010033,response to organic substance; GO:0033993,response to lipid; GO:0042221,response to chemical; GO:0050896,response to stimulus; GO:1901700,response to oxygen-containing compound
gene-LOC110702518	3.23	2.43	2.35							1.4	0.86	1.05	241	204	191							119	67	81									-1.23626	1.90516e-06	0.000498032	down	NW_018744693.1	1762689	1770074	+	gene-LOC110702518	--	--	--	--	--	--	--	--
gene-LOC110702701	3.85	2.77	2.51							1.29	1.09	1.72	244	198	173							93	72	113									-1.11115	3.94194e-05	0.00417094	down	NW_018742393.1	914185	921524	-	gene-LOC110702701	--	K18046 tyrosine-protein phosphatase OCA6 [EC:3.1.3.48] | (RefSeq) hypothetical protein (A)	--	XP_021736150.1	uncharacterized protein LOC110702701 isoform X1 [Chenopodium quinoa]	ATX3_ARATH RecName: Full=Histone-lysine N-methyltransferase ATX3; EC=2.1.1.-; AltName: Full=Protein SET DOMAIN GROUP 14; AltName: Full=Trithorax-homolog protein 3; Short=TRX-homolog protein 3;	At3g08020	GO:0005634,nucleus; GO:0003677,DNA binding; GO:0018024,histone-lysine N-methyltransferase activity; GO:0046872,metal ion binding; GO:0051571,positive regulation of histone H3-K4 methylation; GO:0003674,molecular_function; GO:0003676,nucleic acid binding; GO:0005488,binding; GO:0097159,organic cyclic compound binding; GO:1901363,heterocyclic compound binding; GO:0003824,catalytic activity; GO:0008…
gene-LOC110702863	5.13	4.63	3.33							11.48	6.04	11.51	58	59	41							148	71	135									1.18524	0.000557423	0.023781	up	NW_018744704.1	587349	588590	+	gene-LOC110702863	--	--	--	--	--	--	--	--
gene-LOC110703137	7.34	8.83	9							19.36	15.73	14.45	179	243	239							539	399	366									1.00442	3.88887e-07	0.000133717	up	NW_018744718.1	3267779	3273123	+	gene-LOC110703137	--	K10949 ER lumen protein retaining receptor | (RefSeq) ER lumen protein-retaining receptor-like (A)	--	XP_021736578.1	ER lumen protein-retaining receptor-like [Chenopodium quinoa]	ERD2_PETHY RecName: Full=ER lumen protein-retaining receptor; AltName: Full=HDEL receptor; AltName: Full=PGP169-12;	At1g19970	GO:0005789,endoplasmic reticulum membrane; GO:0016021,integral component of membrane; GO:0046923,ER retention sequence binding; GO:0006621,protein retention in ER lumen; GO:0015031,protein transport; GO:0016192,vesicle-mediated transport; GO:0003674,molecular_function; GO:0005048,signal sequence binding; GO:0005488,binding; GO:0033218,amide binding; GO:0042277,peptide binding; GO:0008104,protein …
gene-LOC110703187	1.47	4.69	4.28							0.32	0.3	1.46	28	101	89							7	6	29									-2.30123	0.000137221	0.0099325	down	NW_018744718.1	128018	129015	+	gene-LOC110703187	--	K01051 pectinesterase [EC:3.1.1.11] | (RefSeq) pectinesterase (A)	ko00040: Pentose and glucuronate interconversions; ko01100: Metabolic pathways	XP_021736625.1	pectinesterase inhibitor 9-like [Chenopodium quinoa]	PMEI9_ARATH RecName: Full=Pectinesterase inhibitor 9 {ECO:0000305}; AltName: Full=Pectin methylesterase inhibitor 9 {ECO:0000303|PubMed:28034952}; Short=AtPMEI9 {ECO:0000303|PubMed:28034952}; Flags: Precursor;	At1g70720	GO:0048046,apoplast; GO:0004857,enzyme inhibitor activity; GO:0046910,pectinesterase inhibitor activity; GO:0043086,negative regulation of catalytic activity; GO:0003674,molecular_function; GO:0098772,molecular function regulator; GO:0030234,enzyme regulator activity; GO:0008150,biological_process; GO:0044092,negative regulation of molecular function; GO:0050790,regulation of catalytic activity; …
gene-LOC110703214	3.36	2.59	4.06							1.71	1.07	1.65	139	121	183							81	46	71									-1.13795	0.00016961	0.0113062	down	NW_018744718.1	583363	587713	+	gene-LOC110703214	--	K00864 glycerol kinase [EC:2.7.1.30] | (RefSeq) glycerol kinase-like (A)	ko00561: Glycerolipid metabolism; ko01100: Metabolic pathways; ko04626: Plant-pathogen interaction	XP_021736662.1	glycerol kinase-like [Chenopodium quinoa]	GLPK_ARATH RecName: Full=Glycerol kinase; Short=Glycerokinase; EC=2.7.1.30; AltName: Full=ATP:glycerol 3-phosphotransferase; AltName: Full=Protein GLYCEROL INSENSITIVE 1; AltName: Full=Protein NONHOST RESISTANCE TO P. S. PHASEOLICOLA 1;	At1g80460	GO:0005829,cytosol; GO:0005739,mitochondrion; GO:0005524,ATP binding; GO:0004370,glycerol kinase activity; GO:0016773,phosphotransferase activity, alcohol group as acceptor; GO:0042742,defense response to bacterium; GO:0019563,glycerol catabolic process; GO:0006071,glycerol metabolic process; GO:0046167,glycerol-3-phosphate biosynthetic process; GO:0016310,phosphorylation; GO:0009617,response to …
gene-LOC110703291	3.88	2.44	3.4							1.43	1.64	1.09	216	153	206							91	95	63									-1.17965	1.51507e-05	0.00229533	down	NW_018744718.1	1484191	1488930	-	gene-LOC110703291	--	K24194 boron transporter | (RefSeq) boron transporter 4-like (A)	--	XP_021736761.1	boron transporter 4-like [Chenopodium quinoa]	BOR4_ARATH RecName: Full=Boron transporter 4;	At1g15460	GO:0016021,integral component of membrane; GO:0005886,plasma membrane; GO:0015301,anion:anion antiporter activity; GO:0080139,borate efflux transmembrane transporter activity; GO:0005452,inorganic anion exchanger activity; GO:0022857,transmembrane transporter activity; GO:0046713,borate transport; GO:0080029,cellular response to boron-containing substance levels; GO:0050801,ion homeostasis; GO:00…
gene-LOC110703357	2.34	1.18	2.18							0.7	1.02	0.71	123	70	125							42	56	39									-1.17848	0.000994441	0.0341258	down	NW_018744718.1	2407680	2416000	+	gene-LOC110703357	--	K10393 kinesin family member 2/24 | (RefSeq) kinesin-like protein KIN-13B (A)	--	XP_021736847.1	kinesin-like protein KIN-13B [Chenopodium quinoa]	KN13B_ARATH RecName: Full=Kinesin-like protein KIN-13B {ECO:0000305}; AltName: Full=AtKINESIN-13B {ECO:0000303|PubMed:25232944}; Short=AtKIN13B {ECO:0000303|PubMed:25232944};	At3g16060	GO:0005874,microtubule; GO:0005634,nucleus; GO:0005886,plasma membrane; GO:0005524,ATP binding; GO:1990939,ATP-dependent microtubule motor activity; GO:0008017,microtubule binding; GO:0007018,microtubule-based movement; GO:1903338,regulation of cell wall organization or biogenesis; GO:0000166,nucleotide binding; GO:0003674,molecular_function; GO:0005488,binding; GO:0008144,drug binding; GO:001707…
gene-LOC110703582	0.5	0.39	0.1							3.47	1.85	7.1	9	8	2							72	35	134									3.70911	9.00189e-10	9.31175e-07	up	NW_018744743.1	29719	35203	+	gene-LOC110703582	--	K17805 mitochondrial import inner membrane translocase subunit TIM16 | (RefSeq) mitochondrial import inner membrane translocase subunit PAM16 like 2-like (A)	--	XP_021736645.1	mitochondrial import inner membrane translocase subunit PAM16 like 2-like [Chenopodium quinoa]	TM16B_ARATH RecName: Full=Mitochondrial import inner membrane translocase subunit PAM16 like 2 {ECO:0000303|PubMed:24194927}; Short=AtPAM16 {ECO:0000303|PubMed:24153405}; Short=AtPAM16L2 {ECO:0000303|PubMed:24194927}; AltName: Full=Presequence translocated-associated motor subunit PAM16 {ECO:0000250|UniProtKB:P42949}; AltName: Full=Protein MUTANT SNC1-ENHANCING 5 {ECO:0000303|PubMed:24153405}; Al…	At3g59280	GO:0005737,cytoplasm; GO:0005743,mitochondrial inner membrane; GO:0005739,mitochondrion; GO:0005744,TIM23 mitochondrial import inner membrane translocase complex; GO:0009734,auxin-activated signaling pathway; GO:0006952,defense response; GO:0031348,negative regulation of defense response; GO:1900425,negative regulation of defense response to bacterium; GO:1902289,negative regulation of defense re…
gene-LOC110703828	12.53	11.68	15.22				1.53	6.21	5.51	2.27	3.74	6.76	232	244	307				31	122	113	48	72	130					-1.59939	1.63021e-06	0.00278259	down	-1.58317	1.11467e-06	0.00033191	down	NW_018744790.1	620756	622716	-	gene-LOC110703828	--	K00588 caffeoyl-CoA O-methyltransferase [EC:2.1.1.104] | (RefSeq) flavonoid 3',5'-methyltransferase-like (A)	ko00940: Phenylpropanoid biosynthesis; ko00941: Flavonoid biosynthesis; ko00945: Stilbenoid, diarylheptanoid and gingerol biosynthesis; ko01100: Metabolic pathways; ko01110: Biosynthesis of secondary metabolites	XP_021737304.1	flavonoid 3',5'-methyltransferase-like [Chenopodium quinoa]	FAOMT_VITVI RecName: Full=Flavonoid 3',5'-methyltransferase; EC=2.1.1.267 {ECO:0000269|PubMed:19525322, ECO:0000269|PubMed:20580386}; AltName: Full=Anthocyanin-O-methyltransferase; Short=VvAOMT;	At1g67980	GO:0005737,cytoplasm; GO:0070448,laricitrin 5'-O-methyltransferase activity; GO:0046872,metal ion binding; GO:0008171,O-methyltransferase activity; GO:0009718,anthocyanin-containing compound biosynthetic process; GO:0033485,cyanidin 3-O-glucoside biosynthetic process; GO:0033486,delphinidin 3-O-glucoside biosynthetic process; GO:0032259,methylation; GO:0043473,pigmentation; GO:0003674,molecular_f…
gene-LOC110704264	0.95	3.37	1.5				0.25	0	0.18				14	56	24				4	0	3								-3.76257	1.14456e-05	0.00978489	down					NW_018744828.1	467927	469218	-	gene-LOC110704264	--	--	--	XP_021737752.1	abscisic stress-ripening protein 2-like [Chenopodium quinoa]	ASR1_SOLLC RecName: Full=Abscisic stress-ripening protein 1 {ECO:0000303|Ref.2};	--	GO:0005634,nucleus; GO:0032991,protein-containing complex; GO:0042802,identical protein binding; GO:0008270,zinc ion binding; GO:0009414,response to water deprivation; GO:0010043,response to zinc ion; GO:0005515,protein binding; GO:0003674,molecular_function; GO:0005488,binding; GO:0046872,metal ion binding; GO:0043167,ion binding; GO:0043169,cation binding; GO:0046914,transition metal ion bindin…
gene-LOC110704433	3.51	2.41	3.96				1.09	1.22	1.71				141	109	173				48	52	76								-1.3	1.16269e-05	0.00978489	down					NW_018744835.1	721818	725394	-	gene-LOC110704433	--	K04688 ribosomal protein S6 kinase beta [EC:2.7.11.1] | (RefSeq) serine/threonine-protein kinase AtPK2/AtPK19-like (A)	--	XP_021737908.1	serine/threonine-protein kinase AtPK2/AtPK19-like [Chenopodium quinoa]	KPK2_ARATH RecName: Full=Serine/threonine-protein kinase AtPK2/AtPK19; EC=2.7.11.1; AltName: Full=Ribosomal-protein S6 kinase homolog 2;	At3g08720	GO:0005737,cytoplasm; GO:0005634,nucleus; GO:0005524,ATP binding; GO:0016301,kinase activity; GO:0004672,protein kinase activity; GO:0106310,NA; GO:0004674,protein serine/threonine kinase activity; GO:0106311,NA; GO:0071456,cellular response to hypoxia; GO:0018105,peptidyl-serine phosphorylation; GO:0045727,positive regulation of translation; GO:0006468,protein phosphorylation; GO:0009409,respons…
gene-LOC110704458	22.69	30.71	20.88				8.99	11.42	10.21	6.72	9.11	11.72	438	669	439				190	234	218	148	183	235					-1.29606	1.46539e-10	1.12557e-06	down	-1.39547	8.70928e-09	6.27633e-06	down	NW_018744835.1	1159097	1162014	+	gene-LOC110704458	--	K01859 chalcone isomerase [EC:5.5.1.6] | (RefSeq) probable chalcone--flavonone isomerase 3 (A)	ko00941: Flavonoid biosynthesis; ko01100: Metabolic pathways; ko01110: Biosynthesis of secondary metabolites	XP_021737935.1	probable chalcone--flavonone isomerase 3 [Chenopodium quinoa]	CHIL2_HUMLU RecName: Full=Chalcone isomerase-like protein 2 {ECO:0000303|PubMed:29760092}; Short=HlCHIL2 {ECO:0000303|PubMed:29760092}; EC=5.5.1.6 {ECO:0000250|UniProtKB:Q8VZW3};	At5g05270	GO:0016872,intramolecular lyase activity; GO:0003674,molecular_function; GO:0003824,catalytic activity; GO:0016853,isomerase activity
gene-LOC110704570	12.66	9.02	14.14							4.77	5.02	7.32	393	316	478							169	162	236									-1.02305	1.61443e-05	0.0023783	down	NW_018744845.1	960185	962026	-	gene-LOC110704570	--	K08794 calcium/calmodulin-dependent protein kinase I [EC:2.7.11.17] | (RefSeq) phosphoenolpyruvate carboxylase kinase 2-like (A)	--	XP_021738072.1	phosphoenolpyruvate carboxylase kinase 1-like [Chenopodium quinoa]	PPCK1_ARATH RecName: Full=Phosphoenolpyruvate carboxylase kinase 1; Short=AtPPCK1; EC=2.7.11.1;	At1g08650	GO:0005737,cytoplasm; GO:0005634,nucleus; GO:0005524,ATP binding; GO:0009931,calcium-dependent protein serine/threonine kinase activity; GO:0005516,calmodulin binding; GO:0004683,calmodulin-dependent protein kinase activity; GO:0106310,NA; GO:0004674,protein serine/threonine kinase activity; GO:0106311,NA; GO:0035556,intracellular signal transduction; GO:0018105,peptidyl-serine phosphorylation; G…
gene-LOC110705455	1.97	2.36	1.53							4.47	3.62	3.72	59	80	50							153	113	116									1.04167	0.000474664	0.021488	up	NW_018744878.1	1861589	1875229	-	gene-LOC110705455	--	K06268 serine/threonine-protein phosphatase 2B regulatory subunit | (RefSeq) calcineurin B-like protein 10 (A)	--	XP_021739028.1	calcineurin B-like protein 10 [Chenopodium quinoa]	CNBLA_ARATH RecName: Full=Calcineurin B-like protein 10; AltName: Full=SOS3-like calcium binding protein 8; Short=SCaBP8;	At4g33000	GO:0005737,cytoplasm; GO:0005768,endosome; GO:0009705,plant-type vacuole membrane; GO:0005886,plasma membrane; GO:0005509,calcium ion binding; GO:0042538,hyperosmotic salinity response; GO:0050801,ion homeostasis; GO:0043266,regulation of potassium ion transport; GO:0003674,molecular_function; GO:0005488,binding; GO:0046872,metal ion binding; GO:0043167,ion binding; GO:0043169,cation binding; GO:…
gene-LOC110705642	60.85	68.5	59.31				33.93	27.68	26.14	28.67	26.48	18.28	1891	2402	2008				1154	913	899	1017	856	590					-1.10968	1.74041e-12	2.67362e-08	down	-1.3321	6.83294e-15	9.10967e-11	down	NW_018744878.1	4497993	4500993	+	gene-LOC110705642	--	K12472 epidermal growth factor receptor substrate 15 | (RefSeq) GATA zinc finger domain-containing protein 14-like (A)	ko04144: Endocytosis	XP_021739234.1	BURP domain protein RD22-like [Chenopodium quinoa]	BURP3_ORYSJ RecName: Full=BURP domain-containing protein 3; Short=OsBURP03; Flags: Precursor;	At5g25610	--
gene-LOC110705996	2.57	1.93	1.51							0.79	0.27	0.81	242	205	155							85	26	79									-1.64851	2.1719e-06	0.000556841	down	NW_018744895.1	387184	401304	+	gene-LOC110705996	--	K10846 DNA excision repair protein ERCC-5 | (RefSeq) DNA repair protein UVH3 isoform X1 (A)	ko03420: Nucleotide excision repair	XP_021739606.1	DNA repair protein UVH3 isoform X1 [Chenopodium quinoa]	UVH3_ARATH RecName: Full=DNA repair protein UVH3; EC=3.1.-.-; AltName: Full=ERCC5 homolog; AltName: Full=RAD2 homolog; Short=AtRAD2; Short=AtUVH3; Short=AtXPG; AltName: Full=UV hypersensitive protein 3; AltName: Full=XPG homolog;	At3g28030	GO:0005634,nucleus; GO:0017108,5'-flap endonuclease activity; GO:0046872,metal ion binding; GO:0003697,single-stranded DNA binding; GO:0010213,non-photoreactive DNA repair; GO:0006289,nucleotide-excision repair; GO:0009408,response to heat; GO:0003674,molecular_function; GO:0003824,catalytic activity; GO:0004518,nuclease activity; GO:0004519,endonuclease activity; GO:0004520,endodeoxyribonuclease…
gene-LOC110706297	5.6	2.17	8.91							1.45	2.5	1.44	71	31	123							21	33	19									-1.58355	0.00150004	0.0442446	down	NW_018744955.1	1071510	1073197	-	gene-LOC110706297	--	--	--	XP_021739883.1	transcription factor bHLH19-like [Chenopodium quinoa]	BH019_ARATH RecName: Full=Transcription factor bHLH19; AltName: Full=Basic helix-loop-helix protein 19; Short=AtbHLH19; Short=bHLH 19; AltName: Full=Transcription factor EN 26; AltName: Full=bHLH transcription factor bHLH019;	At2g22750	GO:0005634,nucleus; GO:0003700,DNA-binding transcription factor activity; GO:0046983,protein dimerization activity; GO:0000976,transcription regulatory region sequence-specific DNA binding; GO:0006355,regulation of transcription, DNA-templated; GO:0140110,transcription regulator activity; GO:0003674,molecular_function; GO:0005515,protein binding; GO:0005488,binding; GO:0001067,regulatory region n…
gene-LOC110706401	6.74	2.79	6.03							1.81	2.07	2.95	323	151	315							99	103	147									-1.13548	0.000213448	0.0130311	down	NW_018744955.1	1113342	1121638	-	gene-LOC110706401	--	K01610 phosphoenolpyruvate carboxykinase (ATP) [EC:4.1.1.49] | (RefSeq) phosphoenolpyruvate carboxykinase (ATP)-like (A)	ko00010: Glycolysis / Gluconeogenesis; ko00020: Citrate cycle (TCA cycle); ko00620: Pyruvate metabolism; ko00710: Carbon fixation in photosynthetic organisms; ko01100: Metabolic pathways; ko01110: Biosynthesis of secondary metabolites; ko01200: Carbon metabolism	XP_021740018.1	phosphoenolpyruvate carboxykinase (ATP)-like [Chenopodium quinoa]	PCKA1_ARATH RecName: Full=Phosphoenolpyruvate carboxykinase (ATP) 1 {ECO:0000303|PubMed:17283014}; Short=AtPCK1 {ECO:0000303|PubMed:19807880}; Short=PEP carboxykinase 1 {ECO:0000303|PubMed:17283014}; Short=PEPCK 1 {ECO:0000303|PubMed:17283014}; EC=4.1.1.49 {ECO:0000269|PubMed:19807880};	At4g37870	GO:0005737,cytoplasm; GO:0005829,cytosol; GO:0005730,nucleolus; GO:0005634,nucleus; GO:0005524,ATP binding; GO:0046872,metal ion binding; GO:0004612,phosphoenolpyruvate carboxykinase (ATP) activity; GO:0016036,cellular response to phosphate starvation; GO:0050832,defense response to fungus; GO:0006094,gluconeogenesis; GO:0046686,response to cadmium ion; GO:0000166,nucleotide binding; GO:0003674,m…
gene-LOC110706438	14.86	9.13	8.83							4.68	3.49	5.39	581	403	376							209	142	219									-1.2274	1.71294e-07	7.36675e-05	down	NW_018744955.1	1182904	1184949	-	gene-LOC110706438	--	--	--	XP_021740051.1	uncharacterized protein LOC110706438 [Chenopodium quinoa]	EDA40_ARATH RecName: Full=Probable E3 ubiquitin-protein ligase EDA40 {ECO:0000305}; EC=2.3.2.27 {ECO:0000305}; AltName: Full=Protein EMBRYO SAC DEVELOPMENT ARREST 40 {ECO:0000303|PubMed:15634699}; AltName: Full=RING-type E3 ubiquitin transferase EDA40 {ECO:0000305};	At4g37890	GO:0005886,plasma membrane; GO:0009506,plasmodesma; GO:0046872,metal ion binding; GO:0016740,transferase activity; GO:0010197,polar nucleus fusion; GO:0003674,molecular_function; GO:0005488,binding; GO:0043167,ion binding; GO:0043169,cation binding; GO:0003824,catalytic activity; GO:0000741,karyogamy; GO:0006996,organelle organization; GO:0006997,nucleus organization; GO:0007275,multicellular org…
gene-LOC110706835	7.38	5.57	6.26							2.95	2.17	4.05	235	200	217							107	72	134									-1.02425	0.000129204	0.00951274	down	NW_018744991.1	647268	648932	-	gene-LOC110706835	--	--	--	XP_021740496.1	uncharacterized protein DDB_G0271670-like [Chenopodium quinoa]	--	At5g49100	--
gene-LOC110707032	8.14	4.63	13.24							2.59	3.28	2.95	215	138	381							78	90	81									-1.52052	3.27869e-06	0.000734648	down	NW_018744991.1	3455921	3459971	-	gene-LOC110707032	--	K00787 farnesyl diphosphate synthase [EC:2.5.1.1 2.5.1.10] | (RefSeq) farnesyl pyrophosphate synthase 1-like (A)	ko00900: Terpenoid backbone biosynthesis; ko01100: Metabolic pathways; ko01110: Biosynthesis of secondary metabolites	XP_021740746.1	farnesyl pyrophosphate synthase 1-like [Chenopodium quinoa]	FPS_PANGI RecName: Full=Farnesyl pyrophosphate synthase {ECO:0000303|PubMed:29509695, ECO:0000303|Ref.1}; Short=FPP synthase {ECO:0000303|Ref.1}; Short=PgFPS {ECO:0000303|PubMed:29509695, ECO:0000303|Ref.1}; EC=2.5.1.10 {ECO:0000250|UniProtKB:P14324}; AltName: Full=(2E,6E)-farnesyl diphosphate synthase {ECO:0000305}; AltName: Full=Dimethylallyltranstransferase {ECO:0000305}; EC=2.5.1.1 {ECO:00002…	At5g47770	GO:0005737,cytoplasm; GO:0004161,dimethylallyltranstransferase activity; GO:0004337,geranyltranstransferase activity; GO:0046872,metal ion binding; GO:0016117,carotenoid biosynthetic process; GO:0045337,farnesyl diphosphate biosynthetic process; GO:0033384,geranyl diphosphate biosynthetic process; GO:0015031,protein transport; GO:0009753,response to jasmonic acid; GO:0002238,response to molecule …
gene-LOC110707123	2.63	1.35	3.07							0.78	0.68	0.82	71	41	90							24	19	23									-1.58519	0.000341399	0.0174419	down	NW_018744996.1	1964664	1967356	+	gene-LOC110707123	--	K03097 casein kinase II subunit alpha [EC:2.7.11.1] | (RefSeq) casein kinase II subunit alpha-like isoform X3 (A)	ko03008: Ribosome biogenesis in eukaryotes; ko04712: Circadian rhythm - plant	XP_021740828.1	uncharacterized protein LOC110707123 [Chenopodium quinoa]	--	At2g41810	--
gene-LOC110707162	8.99	6.69	5.95							2.37	2.36	0.91	143	120	103							43	39	15									-1.90001	3.77707e-07	0.000133717	down	NW_018742418.1	4185986	4186994	-	gene-LOC110707162	--	K03217 YidC/Oxa1 family membrane protein insertase | (RefSeq) ALBINO3-like protein 1, chloroplastic (A)	ko03060: Protein export	XP_021740864.1	ALBINO3-like protein 1, chloroplastic [Chenopodium quinoa]	ALB4_ARATH RecName: Full=ALBINO3-like protein 1, chloroplastic {ECO:0000305}; AltName: Full=Arabidopsis thaliana envelope membrane integrase {ECO:0000305}; AltName: Full=Protein ALBINA 4 {ECO:0000305}; Short=Ath4 {ECO:0000305}; AltName: Full=Protein ARTEMIS {ECO:0000303|PubMed:12169665}; AltName: Full=Suppressor of tic40 protein 1 {ECO:0000303|PubMed:28684427}; Flags: Precursor;	At1g24490_2	GO:0009507,chloroplast; GO:0009535,chloroplast thylakoid membrane; GO:0016021,integral component of membrane; GO:0009579,thylakoid; GO:0032977,membrane insertase activity; GO:0009658,chloroplast organization; GO:0051205,protein insertion into membrane; GO:0072598,protein localization to chloroplast; GO:0010027,thylakoid membrane organization; GO:0003674,molecular_function; GO:0005215,transporter …
gene-LOC110707623	4.71	1.91	2.3							0.7	1.05	0.79	190	87	101							32	44	33									-1.75986	3.87098e-06	0.000843078	down	NW_018742418.1	907763	926432	-	gene-LOC110707623	--	K12391 AP-1 complex subunit gamma-1 | (RefSeq) AP-1 complex subunit gamma-2-like (A)	--	XP_021741344.1	AP-1 complex subunit gamma-2-like [Chenopodium quinoa]	AP1G2_ARATH RecName: Full=AP-1 complex subunit gamma-2; AltName: Full=Adaptor protein complex AP-1 large subunit gamma-2; AltName: Full=Adaptor-related protein complex 1 subunit gamma-2; AltName: Full=Clathrin assembly protein complex 1 gamma-2 large chain; AltName: Full=Gamma-adaptin 2;	At1g60070	GO:0030121,AP-1 adaptor complex; GO:0140312,NA; GO:0035615,clathrin adaptor activity; GO:0006896,Golgi to vacuole transport; GO:0006886,intracellular protein transport; GO:0006898,receptor-mediated endocytosis; GO:0005515,protein binding; GO:0003674,molecular_function; GO:0030674,protein binding, bridging; GO:0038024,cargo receptor activity; GO:0005488,binding; GO:0030276,clathrin binding; GO:006…
gene-LOC110707848	4.24	3.32	3.05							1.35	2.23	1.43	148	131	116							54	81	52									-1.03731	0.000828393	0.0301636	down	NW_018745003.1	2179425	2183287	-	gene-LOC110707848	--	K18404 tudor domain-containing protein 3 | (RefSeq) tudor domain-containing protein 3-like (A)	--	XP_021741602.1	tudor domain-containing protein 3-like [Chenopodium quinoa]	RMI1_ARATH RecName: Full=RecQ-mediated genome instability protein 1; AltName: Full=BLM-associated protein of 75 kDa homolog; Short=BLAP75;	At5g19950	GO:0016604,nuclear body; GO:0031422,RecQ helicase-Topo III complex; GO:0000166,nucleotide binding; GO:0000724,double-strand break repair via homologous recombination; GO:0000712,resolution of meiotic recombination intermediates; GO:0003674,molecular_function; GO:0005488,binding; GO:0036094,small molecule binding; GO:0097159,organic cyclic compound binding; GO:1901265,nucleoside phosphate binding;…
gene-LOC110708020	0.74	0.74	0.78							0.27	0.24	0.21	62	70	71							26	21	18									-1.61596	6.47645e-05	0.00585383	down	NW_018745003.1	4537568	4544989	-	gene-LOC110708020	--	K03696 ATP-dependent Clp protease ATP-binding subunit ClpC | (RefSeq) ATP-dependent Clp protease ATP-binding subunit ClpA homolog, chloroplastic-like (A)	--	XP_021741810.1	ATP-dependent Clp protease ATP-binding subunit ClpA homolog, chloroplastic-like [Chenopodium quinoa]	CLPAB_SOLLC RecName: Full=ATP-dependent Clp protease ATP-binding subunit ClpA homolog CD4B, chloroplastic; Flags: Precursor;	At5g50920	GO:0009507,chloroplast; GO:0005524,ATP binding; GO:0016887,ATPase activity; GO:0000166,nucleotide binding; GO:0003674,molecular_function; GO:0005488,binding; GO:0008144,drug binding; GO:0017076,purine nucleotide binding; GO:0030554,adenyl nucleotide binding; GO:0032553,ribonucleotide binding; GO:0032555,purine ribonucleotide binding; GO:0032559,adenyl ribonucleotide binding; GO:0035639,purine rib…
gene-LOC110708505	2.55	1.03	1.94							0.9	0.76	0.7	136	62	113							55	42	39									-1.17487	0.00135641	0.0418118	down	NW_018745024.1	8592169	8606940	+	gene-LOC110708505	--	--	--	XP_021742328.1	acyltransferase-like protein At1g54570, chloroplastic isoform X1 [Chenopodium quinoa]	Y1457_ARATH RecName: Full=Acyltransferase-like protein At1g54570, chloroplastic; EC=2.3.1.-; Flags: Precursor;	At1g54570	GO:0009507,chloroplast; GO:0010287,plastoglobule; GO:0004144,diacylglycerol O-acyltransferase activity; GO:0033306,phytol metabolic process; GO:0019432,triglyceride biosynthetic process; GO:0003674,molecular_function; GO:0003824,catalytic activity; GO:0008374,O-acyltransferase activity; GO:0016411,acylglycerol O-acyltransferase activity; GO:0016740,transferase activity; GO:0016746,transferase act…
gene-LOC110708631	5.22	3.38	5.09							1.23	1.17	2.23	286	209	304							77	67	127									-1.51601	1.41651e-07	6.6263e-05	down	NW_018745024.1	10614955	10622044	+	gene-LOC110708631	--	K15718 linoleate 9S-lipoxygenase [EC:1.13.11.58] | (RefSeq) probable linoleate 9S-lipoxygenase 5 (A)	ko00591: Linoleic acid metabolism	XP_021742500.1	probable linoleate 9S-lipoxygenase 5 [Chenopodium quinoa]	LOX15_SOLTU RecName: Full=Probable linoleate 9S-lipoxygenase 5; EC=1.13.11.58; AltName: Full=Leaf lipoxygenase;	At1g55020	GO:0005737,cytoplasm; GO:1990136,linoleate 9S-lipoxygenase activity; GO:0046872,metal ion binding; GO:0016702,oxidoreductase activity, acting on single donors with incorporation of molecular oxygen, incorporation of two atoms of oxygen; GO:0006633,fatty acid biosynthetic process; GO:0034440,lipid oxidation; GO:0031408,oxylipin biosynthetic process; GO:0003674,molecular_function; GO:0003824,cataly…
gene-LOC110709049	18.89	16.58	26.79				7.43	8.16	11.53	8.34	6.61	10.62	613	607	947				264	281	414	309	223	358					-1.20946	9.93956e-09	4.36261e-05	down	-1.2477	2.28396e-08	1.48535e-05	down	NW_018742418.1	1968337	1973188	+	gene-LOC110709049	--	K01648 ATP citrate (pro-S)-lyase [EC:2.3.3.8] | (RefSeq) ATP-citrate synthase alpha chain protein 1-like (A)	ko00020: Citrate cycle (TCA cycle); ko01100: Metabolic pathways; ko01110: Biosynthesis of secondary metabolites	XP_021742953.1	ATP-citrate synthase alpha chain protein 1-like [Chenopodium quinoa]	ACLA1_ARATH RecName: Full=ATP-citrate synthase alpha chain protein 1; Short=ATP-citrate synthase A-1; EC=2.3.3.8; AltName: Full=ATP-citrate lyase A-1; AltName: Full=Citrate cleavage enzyme A-1;	At1g10670	GO:0005829,cytosol; GO:0005524,ATP binding; GO:0003878,ATP citrate synthase activity; GO:0006629,lipid metabolic process; GO:0000166,nucleotide binding; GO:0003674,molecular_function; GO:0005488,binding; GO:0008144,drug binding; GO:0017076,purine nucleotide binding; GO:0030554,adenyl nucleotide binding; GO:0032553,ribonucleotide binding; GO:0032555,purine ribonucleotide binding; GO:0032559,adenyl…
gene-LOC110709158	3.63	2.85	2.37							1.73	1.16	1.08	234	207	166							127	78	72									-1.11861	3.12487e-05	0.00360337	down	NW_018745054.1	438039	443650	-	gene-LOC110709158	--	--	--	XP_021743065.1	pentatricopeptide repeat-containing protein At3g06920-like [Chenopodium quinoa]	PP217_ARATH RecName: Full=Pentatricopeptide repeat-containing protein At3g06920;	At3g06920	--
gene-LOC110709782	17.54	8.37	12.13				5.77	5.71	5.63				414	223	312				149	143	147								-1.14588	2.0297e-06	0.00293201	down					NW_018745080.1	2552705	2556000	+	gene-LOC110709782	--	K03542 photosystem II 22kDa protein | (RefSeq) photosystem II 22 kDa protein, chloroplastic-like (A)	ko00195: Photosynthesis	XP_021743720.1	photosystem II 22 kDa protein, chloroplastic-like [Chenopodium quinoa]	PSBS_SPIOL RecName: Full=Photosystem II 22 kDa protein, chloroplastic; AltName: Full=CP22; Flags: Precursor;	At1g44575	GO:0009535,chloroplast thylakoid membrane; GO:0016021,integral component of membrane; GO:0009523,photosystem II; GO:0042802,identical protein binding; GO:0051219,phosphoprotein binding; GO:0015979,photosynthesis; GO:0005515,protein binding; GO:0003674,molecular_function; GO:0005488,binding; GO:0008152,metabolic process; GO:0008150,biological_process; GO:0009987,cellular process; GO:0044237,cellul…
gene-LOC110709968	6.82	5.55	4.63							2.82	1.62	1.41	534	490	395							252	132	115									-1.50413	6.84043e-10	7.59972e-07	down	NW_018745105.1	23210	41505	-	gene-LOC110709968	--	K18806 kinesin family member 7 | (RefSeq) predicted protein (A)	--	XP_021743914.1	kinesin-like protein KIN-4A isoform X1 [Chenopodium quinoa]	KN4A_GOSHI RecName: Full=Kinesin-like protein KIN-4A {ECO:0000305}; AltName: Full=GhKINESIN-4A {ECO:0000303|PubMed:25600279};	At5g47820	GO:0055028,cortical microtubule; GO:0005737,cytoplasm; GO:0005524,ATP binding; GO:1990939,ATP-dependent microtubule motor activity; GO:0008017,microtubule binding; GO:0071555,cell wall organization; GO:0007018,microtubule-based movement; GO:0007052,mitotic spindle organization; GO:0000166,nucleotide binding; GO:0003674,molecular_function; GO:0005488,binding; GO:0008144,drug binding; GO:0017076,pu…
gene-LOC110710083	7.62	4.89	3.74							1.67	1.7	1	376	272	201							94	87	51									-1.85245	1.87846e-10	2.63618e-07	down	NW_018742418.1	4333429	4337516	-	gene-LOC110710083	--	--	--	XP_021744040.1	C-type lectin domain-containing protein 180-like isoform X1 [Chenopodium quinoa]	--	At2g01800	--
gene-LOC110710292	2.55	2.03	2.26				0.64	0.17	0.48				58	52	56				16	4	12								-2.40003	1.83716e-06	0.00293201	down					NW_018742418.1	4562548	4566175	-	gene-LOC110710292	--	--	--	XP_021744261.1	protein HHL1, chloroplastic-like [Chenopodium quinoa]	HHL1_ARATH RecName: Full=Protein HHL1, chloroplastic {ECO:0000305}; AltName: Full=Hypersensitive to high light 1 {ECO:0000303|PubMed:24632535}; Flags: Precursor;	At1g67700	GO:0009507,chloroplast; GO:0009941,chloroplast envelope; GO:0009534,chloroplast thylakoid; GO:0009535,chloroplast thylakoid membrane; GO:0016021,integral component of membrane; GO:0005739,mitochondrion; GO:0003729,mRNA binding; GO:0003674,molecular_function; GO:0003676,nucleic acid binding; GO:0003723,RNA binding; GO:0005488,binding; GO:0097159,organic cyclic compound binding; GO:1901363,heterocy…
gene-LOC110710764	441.66	334.57	483.44				134.97	228.09	258.58				7724	6602	9210				2583	4233	5004								-1.03278	5.29866e-08	0.000180885	down					NW_018745177.1	2070464	2071732	-	gene-LOC110710764	--	K17290 oxidoreductase [EC:1.1.1.-] | (RefSeq) Oxidoreductase HTATIP2 (A)	--	XP_021744791.1	early light-induced protein 2, chloroplastic-like [Chenopodium quinoa]	ELIP2_ARATH RecName: Full=Early light-induced protein 2, chloroplastic {ECO:0000305}; Flags: Precursor;	At4g14690_1	GO:0009535,chloroplast thylakoid membrane; GO:0016021,integral component of membrane; GO:0009522,photosystem I; GO:0009523,photosystem II; GO:0071483,cellular response to blue light; GO:0071490,cellular response to far red light; GO:0034605,cellular response to heat; GO:0071486,cellular response to high light intensity; GO:0071491,cellular response to red light; GO:0071492,cellular response to UV…
gene-LOC110711216	7.81	5.6	7.57				2.26	2.7	3.94	3.03	3.24	2.91	199	161	210				63	73	111	88	86	77					-1.24338	2.50436e-06	0.00307776	down	-1.15149	5.91508e-06	0.00113467	down	NW_018742418.1	5820523	5864341	-	gene-LOC110711216	--	K09264 MADS-box transcription factor, plant | (RefSeq) MADS-box protein FLOWERING LOCUS C-like (A)	--	XP_021745286.1	agamous-like MADS-box protein AGL27 [Chenopodium quinoa]	MADS6_ORYSJ RecName: Full=MADS-box transcription factor 6; AltName: Full=OsMADS6; AltName: Full=Protein MOSAIC FLORAL ORGANS 1;	At5g10140	GO:0005634,nucleus; GO:0003677,DNA binding; GO:0000981,DNA-binding transcription factor activity, RNA polymerase II-specific; GO:0046983,protein dimerization activity; GO:0000978,RNA polymerase II proximal promoter sequence-specific DNA binding; GO:0030154,cell differentiation; GO:0009553,embryo sac development; GO:0010582,floral meristem determinacy; GO:0048437,floral organ development; GO:00484…
gene-LOC110711362	28.98	9.47	22.68							6.78	9.31	7.96	936	345	798							250	313	267									-1.28889	4.93344e-06	0.00101189	down	NW_018745265.1	45586	48530	-	gene-LOC110711362	--	K23260 scopoletin glucosyltransferase [EC:2.4.1.128] | (RefSeq) scopoletin glucosyltransferase-like (A)	ko00940: Phenylpropanoid biosynthesis; ko01110: Biosynthesis of secondary metabolites	XP_021745424.1	anthocyanin 3'-O-beta-glucosyltransferase-like [Chenopodium quinoa]	ANGT_GENTR RecName: Full=Anthocyanin 3'-O-beta-glucosyltransferase; Short=3'GT; EC=2.4.1.238;	At2g15480	GO:0033837,anthocyanin 3'-O-beta-glucosyltransferase activity; GO:0008194,UDP-glycosyltransferase activity; GO:0003674,molecular_function; GO:0003824,catalytic activity; GO:0016740,transferase activity; GO:0016757,transferase activity, transferring glycosyl groups; GO:0016758,transferase activity, transferring hexosyl groups; GO:0046527,glucosyltransferase activity
gene-LOC110711393	5.86	5.06	4							1.49	1.78	2.03	117	114	87							34	37	42									-1.45272	1.75016e-05	0.00249766	down	NW_018745269.1	18184	20339	-	gene-LOC110711393	--	--	--	XP_021745461.1	caldesmon-like isoform X1 [Chenopodium quinoa]	--	--	--
gene-LOC110711775	1.88	1.16	0.88							0.61	0.57	0.66	202	141	103							75	64	74									-1.03732	0.000870575	0.0312003	down	NW_018742418.1	6696556	6705149	+	gene-LOC110711775	--	K18999 RNA polymerase II C-terminal domain phosphatase-like 3/4 [EC:3.1.3.16] | (RefSeq) RNA polymerase II C-terminal domain phosphatase-like 3 isoform X1 (A)	--	XP_021745887.1	RNA polymerase II C-terminal domain phosphatase-like 3 isoform X1 [Chenopodium quinoa]	CPL3_ARATH RecName: Full=RNA polymerase II C-terminal domain phosphatase-like 3; Short=FCP-like 3; EC=3.1.3.16; AltName: Full=Carboxyl-terminal phosphatase-like 3; Short=AtCPL3; Short=CTD phosphatase-like 3;	At2g33540	GO:0005634,nucleus; GO:0046872,metal ion binding; GO:0008022,protein C-terminus binding; GO:0106306,NA; GO:0106307,NA; GO:0003723,RNA binding; GO:0008420,RNA polymerase II CTD heptapeptide repeat phosphatase activity; GO:0070940,dephosphorylation of RNA polymerase II C-terminal domain; GO:0009788,negative regulation of abscisic acid-activated signaling pathway; GO:1900369,negative regulation of R…
gene-LOC110711846	6.11	2.41	5.45							1.25	1.76	2.53	137	61	133							32	41	59									-1.27917	0.0012736	0.0403795	down	NW_018745286.1	471240	472412	-	gene-LOC110711846	--	K20855 beta-1,3-galactosyltransferase 1/2/3/4/5/7/8 [EC:2.4.1.-] | (RefSeq) probable beta-1,3-galactosyltransferase 2 (A)	--	XP_021745977.1	uncharacterized protein LOC110711846 [Chenopodium quinoa]	--	At3g45210	--
gene-LOC110711946	2.1	2.37	1.36							0.48	0.99	0.49	157	200	111							41	77	38									-1.53628	1.19368e-05	0.00189455	down	NW_018745286.1	1057066	1069573	+	gene-LOC110711946	--	K05643 ATP-binding cassette, subfamily A (ABC1), member 3 | (RefSeq) ABC transporter A family member 1 isoform X1 (A)	ko02010: ABC transporters	XP_021746076.1	ABC transporter A family member 7-like [Chenopodium quinoa]	AB7A_ARATH RecName: Full=ABC transporter A family member 7; Short=ABC transporter ABCA.7; Short=AtABCA7; AltName: Full=Probable ABC2 homolog 6;	At3g47780	GO:0016021,integral component of membrane; GO:0043231,intracellular membrane-bounded organelle; GO:0005886,plasma membrane; GO:0009506,plasmodesma; GO:0005524,ATP binding; GO:0042626,ATPase activity, coupled to transmembrane movement of substances; GO:0005319,lipid transporter activity; GO:0006869,lipid transport; GO:0000166,nucleotide binding; GO:0003674,molecular_function; GO:0005488,binding; G…
gene-LOC110712141	16.2	13.83	11.24							4.33	5.28	9.21	564	543	426							172	191	333									-1.08562	2.49038e-05	0.00310297	down	NW_018745291.1	839940	845667	+	gene-LOC110712141	--	K00626 acetyl-CoA C-acetyltransferase [EC:2.3.1.9] | (RefSeq) acetyl-CoA acetyltransferase, cytosolic 1 (A)	ko00071: Fatty acid degradation; ko00072: Synthesis and degradation of ketone bodies; ko00280: Valine, leucine and isoleucine degradation; ko00310: Lysine degradation; ko00380: Tryptophan metabolism; ko00620: Pyruvate metabolism; ko00630: Glyoxylate and dicarboxylate metabolism; ko00640: Propanoate metabolism; ko00650: Butanoate metabolism; ko00900: Terpenoid backbone biosynthesis; ko01100: Metab…	XP_021746262.1	acetyl-CoA acetyltransferase, cytosolic 1 [Chenopodium quinoa]	THIC1_ARATH RecName: Full=Acetyl-CoA acetyltransferase, cytosolic 1; EC=2.3.1.9; AltName: Full=Cytosolic acetoacetyl-CoA thiolase 1; Short=Thiolase 1; AltName: Full=Protein EMBRYO DEFECTIVE 1276;	At5g48230	GO:0005829,cytosol; GO:0005777,peroxisome; GO:0005886,plasma membrane; GO:0009536,plastid; GO:0003985,acetyl-CoA C-acetyltransferase activity; GO:0046872,metal ion binding; GO:0006635,fatty acid beta-oxidation; GO:0008299,isoprenoid biosynthetic process; GO:0009846,pollen germination; GO:0009860,pollen tube growth; GO:0016125,sterol metabolic process; GO:0003674,molecular_function; GO:0003824,cat…
gene-LOC110712773	1.21	0.7	0.75							0.41	0.23	0.4	168	110	113							65	33	58									-1.30682	9.7434e-05	0.00786517	down	NW_018745333.1	33408	48699	-	gene-LOC110712773	--	--	--	XP_021746915.1	uncharacterized protein LOC110712773 [Chenopodium quinoa]	HD16N_ORYSJ RecName: Full=Casein kinase 1-like protein HD16 {ECO:0000305}; EC=2.7.11.1 {ECO:0000305}; AltName: Full=Os03g0793500 protein {ECO:0000312|EMBL:BAF13445.1}; AltName: Full=Protein EARLY FLOWERING 1 {ECO:0000303|PubMed:20400938}; AltName: Full=Protein HEADING DATE 16 {ECO:0000303|PubMed:23789941};	At3g13670	GO:0005737,cytoplasm; GO:0005634,nucleus; GO:0005524,ATP binding; GO:0106310,NA; GO:0004674,protein serine/threonine kinase activity; GO:0106311,NA; GO:0006897,endocytosis; GO:0009908,flower development; GO:0009740,gibberellic acid mediated signaling pathway; GO:0010476,gibberellin mediated signaling pathway; GO:0018105,peptidyl-serine phosphorylation; GO:0040008,regulation of growth; GO:0048586,…
gene-LOC110712827	5.67	14.34	12.54							2.85	1.31	6.68	54	154	130							31	13	66									-1.56286	0.00136967	0.0420446	down	NW_018745368.1	265042	266118	-	gene-LOC110712827	--	--	--	--	--	--	--	--
gene-LOC110713391	3.14	1.08	2.41							0.61	0.8	1.06	163	63	136							36	43	57									-1.37072	0.000451162	0.0208488	down	NW_018742418.1	9486394	9494768	-	gene-LOC110713391	--	K01610 phosphoenolpyruvate carboxykinase (ATP) [EC:4.1.1.49] | (RefSeq) phosphoenolpyruvate carboxykinase (ATP)-like (A)	ko00010: Glycolysis / Gluconeogenesis; ko00020: Citrate cycle (TCA cycle); ko00620: Pyruvate metabolism; ko00710: Carbon fixation in photosynthetic organisms; ko01100: Metabolic pathways; ko01110: Biosynthesis of secondary metabolites; ko01200: Carbon metabolism	XP_021747539.1	phosphoenolpyruvate carboxykinase (ATP)-like [Chenopodium quinoa]	PCKA1_ARATH RecName: Full=Phosphoenolpyruvate carboxykinase (ATP) 1 {ECO:0000303|PubMed:17283014}; Short=AtPCK1 {ECO:0000303|PubMed:19807880}; Short=PEP carboxykinase 1 {ECO:0000303|PubMed:17283014}; Short=PEPCK 1 {ECO:0000303|PubMed:17283014}; EC=4.1.1.49 {ECO:0000269|PubMed:19807880};	At4g37870	GO:0005737,cytoplasm; GO:0005829,cytosol; GO:0005730,nucleolus; GO:0005634,nucleus; GO:0005524,ATP binding; GO:0046872,metal ion binding; GO:0004612,phosphoenolpyruvate carboxykinase (ATP) activity; GO:0016036,cellular response to phosphate starvation; GO:0050832,defense response to fungus; GO:0006094,gluconeogenesis; GO:0046686,response to cadmium ion; GO:0000166,nucleotide binding; GO:0003674,m…
gene-LOC110713460	4.25	2.22	2.77							1.79	0.98	1.44	241	142	171							116	58	85									-1.08505	0.000297015	0.0160292	down	NW_018745413.1	1719816	1725729	+	gene-LOC110713460	--	K01662 1-deoxy-D-xylulose-5-phosphate synthase [EC:2.2.1.7] | (RefSeq) probable 1-deoxy-D-xylulose-5-phosphate synthase, chloroplastic (A)	ko00730: Thiamine metabolism; ko00900: Terpenoid backbone biosynthesis; ko01100: Metabolic pathways; ko01110: Biosynthesis of secondary metabolites	XP_021747595.1	probable 1-deoxy-D-xylulose-5-phosphate synthase, chloroplastic [Chenopodium quinoa]	DXS_CAPAN RecName: Full=Probable 1-deoxy-D-xylulose-5-phosphate synthase, chloroplastic; Short=1-deoxyxylulose-5-phosphate synthase; Short=DXP synthase; Short=DXPS; EC=2.2.1.7; AltName: Full=CapTKT2; Flags: Precursor;	At4g15560	GO:0009507,chloroplast; GO:0008661,1-deoxy-D-xylulose-5-phosphate synthase activity; GO:0046872,metal ion binding; GO:0052865,1-deoxy-D-xylulose 5-phosphate biosynthetic process; GO:0016114,terpenoid biosynthetic process; GO:0009228,thiamine biosynthetic process; GO:0003674,molecular_function; GO:0003824,catalytic activity; GO:0016740,transferase activity; GO:0016744,transferase activity, transfe…
gene-LOC110713545	1.44	6.59	4.36				0.86	0.88	1.24	0.16	0.72	1.32	23	119	76				15	15	22	3	12	22					-2.08987	4.82098e-05	0.0265686	down	-2.46978	8.64823e-05	0.00720092	down	NW_018745448.1	1775341	1776660	+	gene-LOC110713545	--	--	--	XP_021747686.1	cold and drought-regulated protein CORA-like [Chenopodium quinoa]	--	--	--
gene-LOC110714511	3.22	2.41	1.69							1.14	1	0.77	291	245	166							117	94	72									-1.29107	2.45142e-06	0.000595068	down	NW_018745454.1	3302927	3314128	-	gene-LOC110714511	--	K16240 protein suppressor of PHYA-105 1 | (RefSeq) protein SUPPRESSOR OF PHYA-105 1-like isoform X1 (A)	ko04712: Circadian rhythm - plant	XP_021748734.1	protein SUPPRESSOR OF PHYA-105 1-like isoform X1 [Chenopodium quinoa]	SPA1_ARATH RecName: Full=Protein SUPPRESSOR OF PHYA-105 1; EC=2.7.-.-;	At2g46340	GO:0080008,Cul4-RING E3 ubiquitin ligase complex; GO:0016604,nuclear body; GO:0016607,nuclear speck; GO:0005634,nucleus; GO:0016605,PML body; GO:0005524,ATP binding; GO:0042802,identical protein binding; GO:0004672,protein kinase activity; GO:0009658,chloroplast organization; GO:0010100,negative regulation of photomorphogenesis; GO:0009640,photomorphogenesis; GO:0010017,red or far-red light signa…
gene-LOC110714529	42.89	12.37	22.12							5.7	5.66	9.67	1260	410	708							191	173	295									-1.81465	0.000984363	0.0339988	down	NW_018745454.1	6894223	6895937	-	gene-LOC110714529	--	K05278 flavonol synthase [EC:1.14.20.6] | (RefSeq) flavonol synthase/flavanone 3-hydroxylase-like (A)	ko00941: Flavonoid biosynthesis; ko01100: Metabolic pathways; ko01110: Biosynthesis of secondary metabolites	XP_021748755.1	flavonol synthase/flavanone 3-hydroxylase-like [Chenopodium quinoa]	FLS_EUSER RecName: Full=Flavonol synthase/flavanone 3-hydroxylase; Short=FLS; EC=1.14.11.9 {ECO:0000250|UniProtKB:Q7XZQ6}; EC=1.14.20.6 {ECO:0000250|UniProtKB:Q7XZQ6};	At5g08640	GO:0005737,cytoplasm; GO:0045431,flavonol synthase activity; GO:0031418,L-ascorbic acid binding; GO:0046872,metal ion binding; GO:0045486,naringenin 3-dioxygenase activity; GO:0003674,molecular_function; GO:0003824,catalytic activity; GO:0016491,oxidoreductase activity; GO:0016705,oxidoreductase activity, acting on paired donors, with incorporation or reduction of molecular oxygen; GO:0016706,oxi…
gene-LOC110714741	1.69	2.36	2.44							0.74	0.67	0.82	56	88	88							28	23	28									-1.51758	0.000105667	0.00833584	down	NW_018745461.1	2012361	2014619	-	gene-LOC110714741	--	K20291 conserved oligomeric Golgi complex subunit 4 | (RefSeq) pentatricopeptide repeat-containing protein At4g01400, mitochondrial-like (A)	--	XP_021748975.1	pentatricopeptide repeat-containing protein At1g05600-like [Chenopodium quinoa]	PPR11_ARATH RecName: Full=Pentatricopeptide repeat-containing protein At1g05600;	At1g05600	--
gene-LOC110714884	1.26	0.81	0.59							2.19	2.52	1.36	82	59	42							162	170	92									1.23529	0.000249096	0.0144624	up	NW_018745461.1	1869475	1886698	-	gene-LOC110714884	--	K11593 eukaryotic translation initiation factor 2C | (RefSeq) LOW QUALITY PROTEIN: protein argonaute 4-like (A)	--	XP_021749128.1	LOW QUALITY PROTEIN: protein argonaute 4-like [Chenopodium quinoa]	AGO4_ARATH RecName: Full=Protein argonaute 4 {ECO:0000303|PubMed:12522258, ECO:0000303|PubMed:28229965}; Short=AtAGO4 {ECO:0000303|PubMed:12522258, ECO:0000303|PubMed:28229965}; AltName: Full=Protein OVEREXPRESSOR OF CATIONIC PEROXIDASE 11;	At2g27040	GO:0015030,Cajal body; GO:0000791,euchromatin; GO:0005730,nucleolus; GO:0005654,nucleoplasm; GO:0003682,chromatin binding; GO:0004521,endoribonuclease activity; GO:0035198,miRNA binding; GO:0035197,siRNA binding; GO:0006342,chromatin silencing; GO:0042742,defense response to bacterium; GO:0051607,defense response to virus; GO:0006306,DNA methylation; GO:0016458,gene silencing; GO:0080188,RNA-dire…
gene-LOC110715103	21.32	22.6	28.66							75.89	63.61	62.43	97	116	142							394	301	295									1.50609	7.25976e-12	1.74203e-08	up	NW_018745470.1	1664838	1665460	+	gene-LOC110715103	--	--	--	--	--	--	--	--
gene-LOC110715528	2.88	2.83	3.31							8.21	7.04	7.66	55	61	69							179	140	152									1.37762	3.61045e-07	0.000131876	up	NW_018745523.1	4011417	4015420	+	gene-LOC110715528	--	--	--	--	--	--	--	--
gene-LOC110715868	2.31	3.14	2.35							1.27	0.88	0.85	134	205	148							84	53	51									-1.35204	4.16169e-06	0.000880693	down	NW_018745533.1	2434813	2443304	-	gene-LOC110715868	--	K00695 sucrose synthase [EC:2.4.1.13] | (RefSeq) sucrose synthase-like (A)	ko00500: Starch and sucrose metabolism; ko01100: Metabolic pathways; ko01110: Biosynthesis of secondary metabolites	XP_021750181.1	sucrose synthase-like [Chenopodium quinoa]	SUS_SOYBN RecName: Full=Sucrose synthase; EC=2.4.1.13; AltName: Full=Nodulin-100; Short=N-100; AltName: Full=Sucrose-UDP glucosyltransferase;	At3g43190	GO:0016157,sucrose synthase activity; GO:0009877,nodulation; GO:0005985,sucrose metabolic process; GO:0003674,molecular_function; GO:0003824,catalytic activity; GO:0008194,UDP-glycosyltransferase activity; GO:0016740,transferase activity; GO:0016757,transferase activity, transferring glycosyl groups; GO:0016758,transferase activity, transferring hexosyl groups; GO:0035251,UDP-glucosyltransferase …
gene-LOC110716647	3.5	1.97	4.77							0.89	1.52	1.38	93	59	138							27	42	38									-1.39083	0.000540905	0.0233269	down	NW_018745617.1	755427	758803	-	gene-LOC110716647	--	--	--	XP_021750986.1	uncharacterized protein LOC110716647 [Chenopodium quinoa]	--	At4g29520	--
gene-LOC110716695	10.28	33.65	14.7							1.69	3.71	2.78	192	709	299							36	72	54									-2.81896	9.8874e-06	0.0016616	down	NW_018745617.1	3407631	3409080	-	gene-LOC110716695	--	K01183 chitinase [EC:3.2.1.14] | (RefSeq) endochitinase EP3-like (A)	ko00520: Amino sugar and nucleotide sugar metabolism; ko01100: Metabolic pathways	XP_021751030.1	endochitinase EP3-like [Chenopodium quinoa]	CHI5_ARATH RecName: Full=Endochitinase EP3 {ECO:0000303|PubMed:11525512}; EC=3.2.1.14; AltName: Full=Chitinase class IV {ECO:0000303|PubMed:11525512}; Short=AtchitIV {ECO:0000303|PubMed:11525512}; AltName: Full=Protein HOMOLOG OF CARROT EP3-3 CHITINASE {ECO:0000303|PubMed:11525512}; Short=AtEP3 {ECO:0000303|PubMed:11525512}; Flags: Precursor;	At3g54420	GO:0005618,cell wall; GO:0008061,chitin binding; GO:0004568,chitinase activity; GO:0016998,cell wall macromolecule catabolic process; GO:0006032,chitin catabolic process; GO:0006952,defense response; GO:0000272,polysaccharide catabolic process; GO:0009617,response to bacterium; GO:0009611,response to wounding; GO:0010262,somatic embryogenesis; GO:0003674,molecular_function; GO:0005488,binding; GO…
gene-LOC110716966	1.22	0.56	0.69							0.32	0.16	0.4	122	63	75							37	17	42									-1.4151	0.000829204	0.0301636	down	NW_018745650.1	5635863	5645242	+	gene-LOC110716966	--	K21596 calmodulin-binding transcription activator | (RefSeq) calmodulin-binding transcription activator 6-like (A)	--	XP_021751304.1	uncharacterized protein LOC110716966 isoform X1 [Chenopodium quinoa]	--	At2g12210	--
gene-LOC110717101	2.06	1.58	2.18							0.98	1.09	0.74	105	91	121							57	58	39									-1.01255	0.00163796	0.0467607	down	NW_018745651.1	5914	9153	-	gene-LOC110717101	--	--	--	XP_021751436.1	pentatricopeptide repeat-containing protein At5g67570, chloroplastic-like isoform X1 [Chenopodium quinoa]	PP451_ARATH RecName: Full=Pentatricopeptide repeat-containing protein At5g67570, chloroplastic; AltName: Full=Protein DELAYED GREENING 1; AltName: Full=Protein EMBRYO DEFECTIVE 1408; Flags: Precursor;	At5g67570	GO:0009507,chloroplast; GO:0009658,chloroplast organization; GO:0042793,plastid transcription; GO:0006996,organelle organization; GO:0008150,biological_process; GO:0009657,plastid organization; GO:0009987,cellular process; GO:0016043,cellular component organization; GO:0071840,cellular component organization or biogenesis; GO:0008152,metabolic process; GO:0006139,nucleobase-containing compound me…
gene-LOC110717118	8.5	9.45	12.08							26.43	33.32	28.07	51	64	79							181	208	175									1.58074	8.28387e-09	6.27633e-06	up	NW_018745653.1	256901	257408	+	gene-LOC110717118	--	--	--	--	--	--	--	--
gene-LOC110717930	1.86	0.95	1.23				0.31	0.41	0.61				111	64	80				20	26	40								-1.6096	2.86677e-05	0.0183497	down					NW_018745684.1	3225083	3236648	+	gene-LOC110717930	--	K00574 cyclopropane-fatty-acyl-phospholipid synthase [EC:2.1.1.79] | (RefSeq) uncharacterized protein LOC110717930 (A)	--	XP_021752422.1	uncharacterized protein LOC110717930 [Chenopodium quinoa]	TNMT2_PAPBR RecName: Full=Probable (S)-tetrahydroprotoberberine N-methyltransferase 2; Short=PbTNMT2; EC=2.1.1.122;	At3g23510	GO:0005737,cytoplasm; GO:0030782,(S)-tetrahydroprotoberberine N-methyltransferase activity; GO:0032259,methylation; GO:0003674,molecular_function; GO:0003824,catalytic activity; GO:0008168,methyltransferase activity; GO:0008757,S-adenosylmethionine-dependent methyltransferase activity; GO:0016740,transferase activity; GO:0016741,transferase activity, transferring one-carbon groups; GO:0008152,met…
gene-LOC110718096	1.32	0.58	2.67							0.07	0.16	0.33	65	32	143							4	8	17									-2.98606	6.99086e-07	0.000226985	down	NW_018745684.1	7000320	7003971	+	gene-LOC110718096	--	K01184 polygalacturonase [EC:3.2.1.15] | (RefSeq) polygalacturonase-like (A)	ko00040: Pentose and glucuronate interconversions; ko01100: Metabolic pathways	XP_021752589.1	polygalacturonase-like [Chenopodium quinoa]	PGLR_PRUPE RecName: Full=Polygalacturonase; Short=PG; EC=3.2.1.15; AltName: Full=Pectinase; Flags: Precursor;	At3g59850	GO:0005618,cell wall; GO:0005576,extracellular region; GO:0004650,polygalacturonase activity; GO:0005975,carbohydrate metabolic process; GO:0071555,cell wall organization; GO:0009835,fruit ripening; GO:0003674,molecular_function; GO:0003824,catalytic activity; GO:0004553,hydrolase activity, hydrolyzing O-glycosyl compounds; GO:0016787,hydrolase activity; GO:0016798,hydrolase activity, acting on g…
gene-LOC110718114	26.74	10.08	9.34							6.09	8.41	7.45	715	304	272							186	234	207									-1.00791	0.00107295	0.0356724	down	NW_018745684.1	1105341	1107508	+	gene-LOC110718114	--	--	--	XP_021752605.1	gibberellin-regulated protein 14-like [Chenopodium quinoa]	--	--	--
gene-LOC110718336	1.43	0.56	0.95							0.32	0.15	0.15	103	45	74							26	11	11									-2.21095	5.07712e-06	0.00102558	down	NW_018745687.1	207614	217671	+	gene-LOC110718336	--	--	--	XP_021752860.1	uncharacterized protein LOC110718336 [Chenopodium quinoa]	--	At3g53540	--
gene-LOC110718732	12.64	10.54	12.26							5.26	1.34	4.06	318	299	336							151	35	106									-1.70301	1.98907e-07	8.4185e-05	down	NW_018742461.1	2863833	2866081	+	gene-LOC110718732	--	--	--	XP_021753318.1	uncharacterized protein LOC110718732 [Chenopodium quinoa]	--	--	--
gene-LOC110719040	6.84	3.97	3.9							1.93	1.77	1.24	330	216	205							106	89	62									-1.52923	3.18241e-08	1.92854e-05	down	NW_018742467.1	267974	290262	+	gene-LOC110719040	--	K13917 mRNA-capping enzyme [EC:2.7.7.50 3.6.1.74] | (RefSeq) mRNA-capping enzyme-like isoform X1 (A)	ko03015: mRNA surveillance pathway	XP_021753646.1	mRNA-capping enzyme-like isoform X1 [Chenopodium quinoa]	--	At3g09100	GO:0005525,GTP binding; GO:0004484,mRNA guanylyltransferase activity; GO:0004651,polynucleotide 5'-phosphatase activity; GO:0004725,protein tyrosine phosphatase activity; GO:0008138,protein tyrosine/serine/threonine phosphatase activity; GO:0006370,7-methylguanosine mRNA capping; GO:0000166,nucleotide binding; GO:0001882,nucleoside binding; GO:0001883,purine nucleoside binding; GO:0003674,molecul…
gene-LOC110719127	3.66	3.47	3.12							2.26	1.19	1.48	112	120	104							79	38	47									-1.02236	0.00156857	0.0453133	down	NW_018742204.1	13900603	13903868	+	gene-LOC110719127	--	K18368 caffeoylshikimate esterase [EC:3.1.1.-] | (RefSeq) caffeoylshikimate esterase-like (A)	ko00940: Phenylpropanoid biosynthesis; ko01100: Metabolic pathways; ko01110: Biosynthesis of secondary metabolites	XP_021753727.1	caffeoylshikimate esterase-like [Chenopodium quinoa]	CSE_ARATH RecName: Full=Caffeoylshikimate esterase; EC=3.1.1.-; AltName: Full=Lysophospholipase 2; Short=LysoPL2;	At1g77420	GO:0005783,endoplasmic reticulum; GO:0005794,Golgi apparatus; GO:0016020,membrane; GO:0005634,nucleus; GO:0005886,plasma membrane; GO:0009506,plasmodesma; GO:0003846,2-acylglycerol O-acyltransferase activity; GO:0090430,caffeoyl-CoA: alcohol caffeoyl transferase activity; GO:0016787,hydrolase activity; GO:0016298,lipase activity; GO:0004622,lysophospholipase activity; GO:0009809,lignin biosynthet…
gene-LOC110719566	1.97	2.19	1.86							3.89	4.7	4.44	35	44	36							79	87	82									1.14951	0.000953679	0.033197	up	NW_018742204.1	15254336	15255468	+	gene-LOC110719566	--	--	--	XP_021754224.1	uncharacterized protein LOC110719566 [Chenopodium quinoa]	--	--	--
gene-LOC110719647	2.42	2.01	1.81							0.75	1.2	0.86	179	168	146							63	92	66									-1.11475	8.66898e-05	0.00720092	down	NW_018742484.1	7424111	7430757	+	gene-LOC110719647	--	K20283 golgin subfamily A member 4 | (RefSeq) early endosome antigen 1 (A)	--	XP_021754318.1	paramyosin-like [Chenopodium quinoa]	CIP1_ARATH RecName: Full=COP1-interactive protein 1 {ECO:0000303|PubMed:7753789};	At1g64330	GO:0005856,cytoskeleton; GO:0005829,cytosol; GO:0005886,plasma membrane; GO:0009536,plastid; GO:0005774,vacuolar membrane; GO:0005773,vacuole; GO:0003779,actin binding; GO:0009738,abscisic acid-activated signaling pathway; GO:0071215,cellular response to abscisic acid stimulus; GO:0009789,positive regulation of abscisic acid-activated signaling pathway; GO:0042306,regulation of protein import int…
gene-LOC110719674	3.59	2.48	2.95							0.83	1.28	1.96	192	150	172							51	71	109									-1.09909	0.000568204	0.0240486	down	NW_018742484.1	7722988	7729578	+	gene-LOC110719674	--	K01179 endoglucanase [EC:3.2.1.4] | (RefSeq) endoglucanase 6-like (A)	ko00500: Starch and sucrose metabolism; ko01100: Metabolic pathways	XP_021754345.1	endoglucanase 6-like [Chenopodium quinoa]	GUN6_ARATH RecName: Full=Endoglucanase 6; EC=3.2.1.4; AltName: Full=Endo-1,4-beta glucanase 6; Flags: Precursor;	At1g64390	GO:0005576,extracellular region; GO:0030246,carbohydrate binding; GO:0008810,cellulase activity; GO:0071555,cell wall organization; GO:0030245,cellulose catabolic process; GO:0003674,molecular_function; GO:0005488,binding; GO:0003824,catalytic activity; GO:0004553,hydrolase activity, hydrolyzing O-glycosyl compounds; GO:0016787,hydrolase activity; GO:0016798,hydrolase activity, acting on glycosyl…
gene-LOC110719807	2.82	2.34	2.49							1.37	0.82	1.04	115	108	111							64	35	44									-1.2061	0.000157411	0.0108176	down	NW_018742487.1	577719	583360	-	gene-LOC110719807	--	K17710 pentatricopeptide repeat domain-containing protein 1 | (RefSeq) Tetratricopeptide repeat (TPR)-like superfamily protein (A)	--	XP_021754484.1	pentatricopeptide repeat-containing protein At2g01860-like [Chenopodium quinoa]	PP142_ARATH RecName: Full=Pentatricopeptide repeat-containing protein At2g01860; AltName: Full=Protein EMBRYO DEFECTIVE 975;	At2g01860	GO:0005739,mitochondrion; GO:0005622,intracellular; GO:0005575,cellular_component; GO:0005623,cell; GO:0005737,cytoplasm; GO:0043231,intracellular membrane-bounded organelle; GO:0043226,organelle; GO:0043227,membrane-bounded organelle; GO:0043229,intracellular organelle; GO:0044424,intracellular part; GO:0044444,cytoplasmic part; GO:0044464,cell part
gene-LOC110720063	2.05	1.7	1.73							0.62	1.25	0.7	147	137	135							51	93	52									-1.04893	0.00102925	0.0347392	down	NW_018742534.1	6587	15659	-	gene-LOC110720063	--	K01869 leucyl-tRNA synthetase [EC:6.1.1.4] | (RefSeq) leucine--tRNA ligase, cytoplasmic-like (A)	ko00970: Aminoacyl-tRNA biosynthesis	XP_021754759.1	leucine--tRNA ligase, cytoplasmic-like [Chenopodium quinoa]	SYLC_ARATH RecName: Full=Leucine--tRNA ligase, cytoplasmic {ECO:0000305}; EC=6.1.1.4 {ECO:0000305}; AltName: Full=Leucyl-tRNA synthetase {ECO:0000305}; Short=LeuRS {ECO:0000305};	At1g09620	GO:0009507,chloroplast; GO:0005829,cytosol; GO:0009506,plasmodesma; GO:0002161,aminoacyl-tRNA editing activity; GO:0005524,ATP binding; GO:0004823,leucine-tRNA ligase activity; GO:0006429,leucyl-tRNA aminoacylation; GO:0003674,molecular_function; GO:0003824,catalytic activity; GO:0016787,hydrolase activity; GO:0016788,hydrolase activity, acting on ester bonds; GO:0052689,carboxylic ester hydrolas…
gene-LOC110720330	18.74	9.9	27.12							6.31	6.58	8.53	260	155	410							100	95	123									-1.33654	1.84308e-05	0.00255958	down	NW_018742556.1	236478	237203	+	gene-LOC110720330	--	--	--	XP_021755031.1	uncharacterized protein LOC110720330 [Chenopodium quinoa]	--	At5g17460	--
gene-LOC110720387	1.9	1.1	0.95							0.63	0.44	0.52	138	90	75							52	33	39									-1.27148	0.000436701	0.0203927	down	NW_018742556.1	871454	876622	-	gene-LOC110720387	--	--	--	XP_021755102.1	uncharacterized protein LOC110720387 [Chenopodium quinoa]	--	At1g67040	--
gene-LOC110720402	20.71	28.26	18.82							46.92	71.84	79.09	304	468	301							786	1097	1206									1.58277	2.0797e-12	6.16146e-09	up	NW_018742556.1	995514	996383	-	gene-LOC110720402	--	K01602 ribulose-bisphosphate carboxylase small chain [EC:4.1.1.39] | (RefSeq) ribulose bisphosphate carboxylase small chain 3, chloroplastic-like (A)	ko00630: Glyoxylate and dicarboxylate metabolism; ko00710: Carbon fixation in photosynthetic organisms; ko01100: Metabolic pathways; ko01110: Biosynthesis of secondary metabolites; ko01200: Carbon metabolism	XP_021755119.1	ribulose bisphosphate carboxylase small chain 3, chloroplastic-like [Chenopodium quinoa]	RBS3_AMAHP RecName: Full=Ribulose bisphosphate carboxylase small subunit, chloroplastic 3 {ECO:0000255|HAMAP-Rule:MF_00860}; Short=RuBisCO small subunit 3 {ECO:0000255|HAMAP-Rule:MF_00860}; Flags: Precursor;	At1g67090	GO:0009507,chloroplast; GO:0009853,photorespiration; GO:0019253,reductive pentose-phosphate cycle; GO:0008152,metabolic process; GO:0008150,biological_process; GO:0009987,cellular process; GO:0043094,cellular metabolic compound salvage; GO:0044237,cellular metabolic process; GO:0005975,carbohydrate metabolic process; GO:0009058,biosynthetic process; GO:0015977,carbon fixation; GO:0015979,photosyn…
gene-LOC110720422	5.32	3.05	6							0.98	1.67	2.17	215	139	264							45	70	91									-1.53043	3.88909e-06	0.000843078	down	NW_018742556.1	1199397	1203349	-	gene-LOC110720422	--	K01114 phospholipase C [EC:3.1.4.3] | (RefSeq) non-specific phospholipase C4-like (A)	ko00562: Inositol phosphate metabolism; ko00564: Glycerophospholipid metabolism; ko00565: Ether lipid metabolism; ko01100: Metabolic pathways; ko01110: Biosynthesis of secondary metabolites	XP_021755146.1	non-specific phospholipase C4-like [Chenopodium quinoa]	NPC3_ARATH RecName: Full=Non-specific phospholipase C3; EC=3.1.3.106 {ECO:0000269|PubMed:20045079};	At3g03520	GO:0009506,plasmodesma; GO:0005773,vacuole; GO:0052642,lysophosphatidic acid phosphatase activity; GO:0016036,cellular response to phosphate starvation; GO:0006796,phosphate-containing compound metabolic process; GO:0009395,phospholipid catabolic process; GO:0003674,molecular_function; GO:0003824,catalytic activity; GO:0016787,hydrolase activity; GO:0016788,hydrolase activity, acting on ester bon…
gene-LOC110721607	6.15	3.25	4.27				1.59	2.24	2.35				251	150	190				71	97	106								-1.14746	1.80167e-05	0.0128732	down					NW_018742616.1	2302891	2308194	-	gene-LOC110721607	--	K14638 solute carrier family 15 (peptide/histidine transporter), member 3/4 | (RefSeq) protein NRT1/ PTR FAMILY 7.3-like (A)	--	XP_021756477.1	protein NRT1/ PTR FAMILY 7.3-like [Chenopodium quinoa]	PTR14_ARATH RecName: Full=Protein NRT1/ PTR FAMILY 7.3; Short=AtNPF7.3; AltName: Full=Nitrate transporter 1.5;	At1g32450	GO:0016021,integral component of membrane; GO:0005886,plasma membrane; GO:0015112,nitrate transmembrane transporter activity; GO:0015386,potassium:proton antiporter activity; GO:0015293,symporter activity; GO:0010150,leaf senescence; GO:0015706,nitrate transport; GO:0055075,potassium ion homeostasis; GO:1902600,proton transmembrane transport; GO:0010167,response to nitrate; GO:0003674,molecular_f…
gene-LOC110721851	1.47	0.75	1.62							0.65	0.46	0.31	108	62	130							55	35	24									-1.3879	0.00040854	0.0195571	down	NW_018742630.1	2569146	2582097	+	gene-LOC110721851	--	K14157 alpha-aminoadipic semialdehyde synthase [EC:1.5.1.8 1.5.1.9] | (RefSeq) alpha-aminoadipic semialdehyde synthase-like (A)	ko00310: Lysine degradation; ko01100: Metabolic pathways; ko01110: Biosynthesis of secondary metabolites	XP_021756751.1	alpha-aminoadipic semialdehyde synthase-like [Chenopodium quinoa]	AASS_ARATH RecName: Full=Alpha-aminoadipic semialdehyde synthase; AltName: Full=cAt-LKR/SDH; Short=LKR/SDH; Includes: RecName: Full=Lysine ketoglutarate reductase; Short=LKR; EC=1.5.1.8; Includes: RecName: Full=Saccharopine dehydrogenase; EC=1.5.1.9; AltName: Full=cAt-SDH; Short=SDH;	At4g33150	GO:0005737,cytoplasm; GO:0047131,saccharopine dehydrogenase (NAD+, L-glutamate-forming) activity; GO:0047130,saccharopine dehydrogenase (NADP+, L-lysine-forming) activity; GO:0004753,saccharopine dehydrogenase activity; GO:0033512,L-lysine catabolic process to acetyl-CoA via saccharopine; GO:0019878,lysine biosynthetic process via aminoadipic acid; GO:0003674,molecular_function; GO:0003824,cataly…
gene-LOC110721907	17.56	9.85	20.42							4.08	5.67	8.2	750	475	950							199	252	364									-1.36341	3.9116e-07	0.000133717	down	NW_018742630.1	3426193	3430566	+	gene-LOC110721907	--	K01637 isocitrate lyase [EC:4.1.3.1] | (RefSeq) isocitrate lyase-like isoform X1 (A)	ko00630: Glyoxylate and dicarboxylate metabolism; ko01100: Metabolic pathways; ko01110: Biosynthesis of secondary metabolites; ko01200: Carbon metabolism	XP_021756831.1	isocitrate lyase-like isoform X1 [Chenopodium quinoa]	ACEA_GOSHI RecName: Full=Isocitrate lyase {ECO:0000250|UniProtKB:P28297}; Short=ICL {ECO:0000250|UniProtKB:P28297}; EC=4.1.3.1 {ECO:0000250|UniProtKB:P28297}; AltName: Full=Isocitrase {ECO:0000250|UniProtKB:P28297}; AltName: Full=Isocitratsysase {ECO:0000250|UniProtKB:P28297};	At3g21720	GO:0009514,glyoxysome; GO:0004451,isocitrate lyase activity; GO:0046872,metal ion binding; GO:0006097,glyoxylate cycle; GO:0006099,tricarboxylic acid cycle; GO:0003674,molecular_function; GO:0003824,catalytic activity; GO:0016829,lyase activity; GO:0016830,carbon-carbon lyase activity; GO:0016833,oxo-acid-lyase activity; GO:0005488,binding; GO:0043167,ion binding; GO:0043169,cation binding; GO:00…
gene-LOC110721961	2.15	2.74	3.35							8.41	7.11	7.21	46	66	78							205	158	160									1.48971	9.00328e-08	4.61661e-05	up	NW_018742649.1	656743	658037	-	gene-LOC110721961	--	--	--	--	--	--	--	--
gene-LOC110722154	2.64	1.52	1.57							0.37	0.89	0.51	94	61	61							15	33	19									-1.64148	0.000249479	0.0144624	down	NW_018742651.1	4560236	4571320	-	gene-LOC110722154	--	K22683 aspartyl protease family protein [EC:3.4.23.-] | (RefSeq) aspartyl protease family protein 2 (A)	--	XP_021757105.1	basic 7S globulin-like [Chenopodium quinoa]	GIP2_NICBE RecName: Full=Probable aspartic proteinase GIP2 {ECO:0000305}; EC=3.4.23.- {ECO:0000305}; AltName: Full=Glucanase inhibitor protein 2 {ECO:0000303|PubMed:28082413}; Short=NbGIP2 {ECO:0000303|PubMed:28082413}; Flags: Precursor;	At1g03220	GO:0048046,apoplast; GO:0004190,aspartic-type endopeptidase activity; GO:0006952,defense response; GO:0003674,molecular_function; GO:0003824,catalytic activity; GO:0004175,endopeptidase activity; GO:0008233,peptidase activity; GO:0070011,peptidase activity, acting on L-amino acid peptides; GO:0016787,hydrolase activity; GO:0070001,aspartic-type peptidase activity; GO:0140096,catalytic activity, a…
gene-LOC110722198	4.5	4.12	5.79							1.04	1.09	1.44	190	196	266							50	48	63									-1.97743	1.27087e-12	4.84093e-09	down	NW_018742652.1	4903	10715	+	gene-LOC110722198	--	K08150 MFS transporter, SP family, solute carrier family 2 (myo-inositol transporter), member 13 | (RefSeq) inositol transporter 1 (A)	--	XP_021757156.1	plastidic glucose transporter 4-like [Chenopodium quinoa]	PLST4_ARATH RecName: Full=Plastidic glucose transporter 4; Short=AtpGlcT;	At5g16150	GO:0009941,chloroplast envelope; GO:0009706,chloroplast inner membrane; GO:0016021,integral component of membrane; GO:0016020,membrane; GO:0009536,plastid; GO:0005351,carbohydrate:proton symporter activity; GO:0008643,carbohydrate transport; GO:0003674,molecular_function; GO:0005215,transporter activity; GO:0022857,transmembrane transporter activity; GO:0015291,secondary active transmembrane tran…
gene-LOC110722209	2.09	1.29	0.9							0.63	0.73	0.49	212	148	99							73	77	52									-1.15787	0.00042139	0.0199219	down	NW_018742656.1	95379	107665	-	gene-LOC110722209	--	K22909 zinc finger CCCH domain-containing protein 13 | (RefSeq) zinc finger CCCH domain-containing protein 38 isoform X1 (A)	--	XP_021757168.1	uncharacterized protein LOC110722209 [Chenopodium quinoa]	C3H38_ARATH RecName: Full=Zinc finger CCCH domain-containing protein 38; Short=AtC3H38;	At3g26850	GO:0003677,DNA binding; GO:0046872,metal ion binding; GO:0003674,molecular_function; GO:0003676,nucleic acid binding; GO:0005488,binding; GO:0097159,organic cyclic compound binding; GO:1901363,heterocyclic compound binding; GO:0043167,ion binding; GO:0043169,cation binding
gene-LOC110722574	3.61	5.04	4.57				5.14	16.75	17.62				61	96	84				95	300	329								1.54578	8.07589e-06	0.00800399	up					NW_018742684.1	2346564	2347681	-	gene-LOC110722574	--	--	--	XP_021757531.1	mavicyanin-like [Chenopodium quinoa]	ENL1_ARATH RecName: Full=Early nodulin-like protein 1; AltName: Full=Phytocyanin-like protein; Flags: Precursor;	At1g64640	GO:0031225,anchored component of membrane; GO:0046658,anchored component of plasma membrane; GO:0005886,plasma membrane; GO:0009506,plasmodesma; GO:0099503,secretory vesicle; GO:0005773,vacuole; GO:0009055,electron transfer activity; GO:0003674,molecular_function; GO:0003824,catalytic activity; GO:0016491,oxidoreductase activity; GO:0005575,cellular_component; GO:0016020,membrane; GO:0031224,intr…
gene-LOC110722852	2.24	1.04	1.45							0.88	0.5	0.34	161	84	113							72	37	25									-1.42255	0.000226669	0.0135982	down	NW_018742684.1	3507207	3512492	-	gene-LOC110722852	--	K24926 tetratricopeptide repeat protein 1 | (RefSeq) tetratricopeptide repeat protein 1 (A)	--	XP_021757846.1	protein PHOX1-like [Chenopodium quinoa]	PHOX1_ARATH RecName: Full=Protein PHOX1 {ECO:0000303|PubMed:20856808}; AltName: Full=Protein MADB1 {ECO:0000303|PubMed:28096376}; AltName: Full=Putative myosin adapter B1 {ECO:0000303|PubMed:28096376};	At4g32070	GO:0030659,cytoplasmic vesicle membrane; GO:0080115,myosin XI tail binding; GO:0005515,protein binding; GO:0003674,molecular_function; GO:0005488,binding; GO:0008092,cytoskeletal protein binding; GO:0017022,myosin binding; GO:0032029,myosin tail binding; GO:0032036,myosin heavy chain binding; GO:0005622,intracellular; GO:0005575,cellular_component; GO:0016020,membrane; GO:0005623,cell; GO:0005737…
gene-LOC110722945	5.41	2.2	3.76							0.56	0.53	1.69	185	85	140							22	19	60									-1.97031	6.72235e-06	0.0012367	down	NW_018742204.1	21068289	21070077	-	gene-LOC110722945	--	K13789 geranylgeranyl diphosphate synthase, type II [EC:2.5.1.1 2.5.1.10 2.5.1.29] | (RefSeq) geranylgeranyl pyrophosphate synthase, chloroplastic-like (A)	ko00900: Terpenoid backbone biosynthesis; ko01100: Metabolic pathways; ko01110: Biosynthesis of secondary metabolites	XP_021757912.1	geranylgeranyl pyrophosphate synthase, chloroplastic-like [Chenopodium quinoa]	GGPPS_HEVBR RecName: Full=Geranylgeranyl pyrophosphate synthase, chloroplastic; Short=GGPP synthase; Short=GGPS; EC=2.5.1.-; AltName: Full=(2E,6E)-farnesyl diphosphate synthase; AltName: Full=Dimethylallyltranstransferase; EC=2.5.1.1; AltName: Full=Farnesyl diphosphate synthase; AltName: Full=Farnesyltranstransferase; EC=2.5.1.29; AltName: Full=Geranyltranstransferase; EC=2.5.1.10; Flags: Precurs…	At4g36810	GO:0009507,chloroplast; GO:0004161,dimethylallyltranstransferase activity; GO:0004311,farnesyltranstransferase activity; GO:0004337,geranyltranstransferase activity; GO:0046872,metal ion binding; GO:0016117,carotenoid biosynthetic process; GO:0045337,farnesyl diphosphate biosynthetic process; GO:0033384,geranyl diphosphate biosynthetic process; GO:0033386,geranylgeranyl diphosphate biosynthetic p…
gene-LOC110723200	20.63	36.92	17.05				5.52	7.37	9.75	3.65	4.13	8.45	451	911	406				132	171	236	91	94	192					-1.74616	1.20532e-10	1.12557e-06	down	-2.16591	4.94412e-05	0.00479382	down	NW_018742720.1	2915823	2918747	-	gene-LOC110723200	--	K01859 chalcone isomerase [EC:5.5.1.6] | (RefSeq) probable chalcone--flavonone isomerase 3 (A)	ko00941: Flavonoid biosynthesis; ko01100: Metabolic pathways; ko01110: Biosynthesis of secondary metabolites	XP_021758232.1	probable chalcone--flavonone isomerase 3 [Chenopodium quinoa]	CHIL2_HUMLU RecName: Full=Chalcone isomerase-like protein 2 {ECO:0000303|PubMed:29760092}; Short=HlCHIL2 {ECO:0000303|PubMed:29760092}; EC=5.5.1.6 {ECO:0000250|UniProtKB:Q8VZW3};	At5g05270	GO:0016872,intramolecular lyase activity; GO:0003674,molecular_function; GO:0003824,catalytic activity; GO:0016853,isomerase activity
gene-LOC110724043	3.44	2.13	2.42							1.54	0.84	1.05	170	119	130							87	43	54									-1.1774	0.000180341	0.0116998	down	NW_018742204.1	22597225	22601195	-	gene-LOC110724043	--	--	--	XP_021759136.1	pentatricopeptide repeat-containing protein At2g06000-like [Chenopodium quinoa]	PP149_ARATH RecName: Full=Pentatricopeptide repeat-containing protein At2g06000;	At2g06000	--
gene-LOC110724400	3.87	2.35	3.07							1.02	1.54	1.7	169	116	146							51	70	77									-1.07618	0.000513744	0.0226796	down	NW_018742763.1	1351962	1362397	-	gene-LOC110724400	--	K21398 natural resistance-associated macrophage protein 2 | (RefSeq) metal transporter Nramp2-like (A)	--	XP_021759513.1	metal transporter Nramp2-like [Chenopodium quinoa]	NRAM2_ARATH RecName: Full=Metal transporter Nramp2; Short=AtNramp2;	At1g47240	GO:0016021,integral component of membrane; GO:0005802,trans-Golgi network; GO:0015086,cadmium ion transmembrane transporter activity; GO:0005384,manganese ion transmembrane transporter activity; GO:0071287,cellular response to manganese ion; GO:0055072,iron ion homeostasis; GO:0071421,manganese ion transmembrane transport; GO:0006828,manganese ion transport; GO:0051512,positive regulation of unid…
gene-LOC110724462	52.17	16.62	42.26							8.09	7.34	14.47	1728	621	1525							306	253	498									-1.83363	0.000729952	0.0280344	down	NW_018742764.1	691859	694301	-	gene-LOC110724462	--	K00660 chalcone synthase [EC:2.3.1.74] | (RefSeq) chalcone synthase-like (A)	ko00941: Flavonoid biosynthesis; ko01100: Metabolic pathways; ko01110: Biosynthesis of secondary metabolites; ko04712: Circadian rhythm - plant	XP_021759574.1	chalcone synthase-like [Chenopodium quinoa]	CHSY_DIAMO RecName: Full=Chalcone synthase; EC=2.3.1.74; AltName: Full=Naringenin-chalcone synthase;	At5g13930	GO:0016210,naringenin-chalcone synthase activity; GO:0009813,flavonoid biosynthetic process; GO:0003674,molecular_function; GO:0003824,catalytic activity; GO:0016740,transferase activity; GO:0016746,transferase activity, transferring acyl groups; GO:0016747,transferase activity, transferring acyl groups other than amino-acyl groups; GO:0008152,metabolic process; GO:0008150,biological_process; GO:…
gene-LOC110724468	1.59	0.69	0.8				0	0.12	0.29				49	24	27				0	4	10								-2.89219	9.13965e-05	0.043201	down					NW_018742764.1	936851	940136	-	gene-LOC110724468	--	K00660 chalcone synthase [EC:2.3.1.74] | (RefSeq) chalcone synthase-like (A)	ko00941: Flavonoid biosynthesis; ko01100: Metabolic pathways; ko01110: Biosynthesis of secondary metabolites; ko04712: Circadian rhythm - plant	XP_021759577.1	chalcone synthase-like [Chenopodium quinoa]	CHSY_DIAMO RecName: Full=Chalcone synthase; EC=2.3.1.74; AltName: Full=Naringenin-chalcone synthase;	At5g13930	GO:0016210,naringenin-chalcone synthase activity; GO:0009813,flavonoid biosynthetic process; GO:0003674,molecular_function; GO:0003824,catalytic activity; GO:0016740,transferase activity; GO:0016746,transferase activity, transferring acyl groups; GO:0016747,transferase activity, transferring acyl groups other than amino-acyl groups; GO:0008152,metabolic process; GO:0008150,biological_process; GO:…
gene-LOC110724781	11.73	7.96	12.38				2.23	5.09	6.25				341	261	392				71	157	201								-1.25555	1.01162e-05	0.00914148	down					NW_018742204.1	23432970	23436541	-	gene-LOC110724781	--	K00475 naringenin 3-dioxygenase [EC:1.14.11.9] | (RefSeq) naringenin,2-oxoglutarate 3-dioxygenase-like (A)	ko00941: Flavonoid biosynthesis; ko01100: Metabolic pathways; ko01110: Biosynthesis of secondary metabolites	XP_021759939.1	naringenin,2-oxoglutarate 3-dioxygenase-like [Chenopodium quinoa]	FL3H_DIACA RecName: Full=Naringenin,2-oxoglutarate 3-dioxygenase; EC=1.14.11.9 {ECO:0000250|UniProtKB:Q7XZQ7}; AltName: Full=FHT; AltName: Full=Flavanone-3-hydroxylase; Short=F3H;	At3g51240	GO:0031418,L-ascorbic acid binding; GO:0046872,metal ion binding; GO:0045486,naringenin 3-dioxygenase activity; GO:0009813,flavonoid biosynthetic process; GO:0003674,molecular_function; GO:0030246,carbohydrate binding; GO:0005488,binding; GO:0019842,vitamin binding; GO:0031406,carboxylic acid binding; GO:0036094,small molecule binding; GO:0043167,ion binding; GO:0043168,anion binding; GO:0043177,…
gene-LOC110724809	4.48	2.81	3.16							1.68	1.08	2.14	147	104	113							63	37	73									-1.04444	0.00167301	0.0472055	down	NW_018742770.1	3990994	3992711	+	gene-LOC110724809	--	K15283 solute carrier family 35, member E1 | (RefSeq) xylulose 5-phosphate/phosphate translocator, chloroplastic-like (A)	--	XP_021759971.1	xylulose 5-phosphate/phosphate translocator, chloroplastic-like [Chenopodium quinoa]	XPT_ARATH RecName: Full=Xylulose 5-phosphate/phosphate translocator, chloroplastic; Short=Xul-5-P/phosphate translocator; Flags: Precursor;	At5g17630	GO:0009941,chloroplast envelope; GO:0031969,chloroplast membrane; GO:0005794,Golgi apparatus; GO:0016021,integral component of membrane; GO:0009536,plastid; GO:0015297,antiporter activity; GO:0015120,phosphoglycerate transmembrane transporter activity; GO:0071917,triose-phosphate transmembrane transporter activity; GO:0008643,carbohydrate transport; GO:0015713,phosphoglycerate transmembrane trans…
gene-LOC110724909	0.15	0.23	0.24				0.4	1.69	2.12				4	7	7				12	49	64								2.7512	3.8412e-05	0.0226956	up					NW_018742780.1	18798	21563	-	gene-LOC110724909	--	--	--	XP_021736163.1	protein TAB2 homolog, chloroplastic-like [Chenopodium quinoa]	ATAB2_ARATH RecName: Full=Protein TAB2 homolog, chloroplastic {ECO:0000305}; AltName: Full=Protein ATAB2 {ECO:0000303|PubMed:17139246}; Flags: Precursor;	At3g08010	GO:0009507,chloroplast; GO:0003723,RNA binding; GO:0009658,chloroplast organization; GO:0009704,de-etiolation; GO:0048564,photosystem I assembly; GO:0006412,translation; GO:0003674,molecular_function; GO:0003676,nucleic acid binding; GO:0005488,binding; GO:0097159,organic cyclic compound binding; GO:1901363,heterocyclic compound binding; GO:0006996,organelle organization; GO:0008150,biological_pr…
gene-LOC110725334	25.75	11.2	12.51				5.29	10.56	8.52	5.2	6.28	8.77	1068	524	565				240	465	391	246	271	378					-1.02108	0.000106661	0.0468149	down	-1.22759	5.16862e-06	0.00102703	down	NW_018742810.1	2317792	2320137	-	gene-LOC110725334	--	K05278 flavonol synthase [EC:1.14.20.6] | (RefSeq) flavonol synthase/flavanone 3-hydroxylase-like (A)	ko00941: Flavonoid biosynthesis; ko01100: Metabolic pathways; ko01110: Biosynthesis of secondary metabolites	XP_021760517.1	flavonol synthase/flavanone 3-hydroxylase-like [Chenopodium quinoa]	FLS_EUSER RecName: Full=Flavonol synthase/flavanone 3-hydroxylase; Short=FLS; EC=1.14.11.9 {ECO:0000250|UniProtKB:Q7XZQ6}; EC=1.14.20.6 {ECO:0000250|UniProtKB:Q7XZQ6};	At5g08640	GO:0005737,cytoplasm; GO:0045431,flavonol synthase activity; GO:0031418,L-ascorbic acid binding; GO:0046872,metal ion binding; GO:0045486,naringenin 3-dioxygenase activity; GO:0003674,molecular_function; GO:0003824,catalytic activity; GO:0016491,oxidoreductase activity; GO:0016705,oxidoreductase activity, acting on paired donors, with incorporation or reduction of molecular oxygen; GO:0016706,oxi…
gene-LOC110725605	2.25	2.89	2.78				0.66	1	1.4				87	126	117				28	41	60								-1.38967	2.97456e-05	0.0186511	down					NW_018742815.1	852575	855746	+	gene-LOC110725605	--	K14484 auxin-responsive protein IAA | (RefSeq) auxin-responsive protein IAA29-like (A)	ko04075: Plant hormone signal transduction	XP_021760765.1	auxin-responsive protein IAA29-like [Chenopodium quinoa]	IAA30_ORYSJ RecName: Full=Auxin-responsive protein IAA30; AltName: Full=Indoleacetic acid-induced protein 30;	At4g14550	GO:0005634,nucleus; GO:0009734,auxin-activated signaling pathway; GO:0006355,regulation of transcription, DNA-templated; GO:0007165,signal transduction; GO:0007154,cell communication; GO:0008150,biological_process; GO:0009719,response to endogenous stimulus; GO:0009725,response to hormone; GO:0009733,response to auxin; GO:0009755,hormone-mediated signaling pathway; GO:0009987,cellular process; GO…
gene-LOC110725672	3.51	2.71	4.31							1.94	1.35	1.76	165	144	221							104	66	86									-1.02576	0.000203036	0.0126195	down	NW_018742815.1	1691381	1697612	-	gene-LOC110725672	--	--	--	XP_021760836.1	uncharacterized protein slp1-like [Chenopodium quinoa]	SUN4_ARATH RecName: Full=SUN domain-containing protein 4 {ECO:0000305}; Short=AtSUN4 {ECO:0000303|PubMed:25217773};	At1g71360	GO:0005737,cytoplasm; GO:0005783,endoplasmic reticulum; GO:0005789,endoplasmic reticulum membrane; GO:0016021,integral component of membrane; GO:0016020,membrane; GO:0005635,nuclear envelope; GO:0031965,nuclear membrane; GO:0043621,protein self-association; GO:0006997,nucleus organization; GO:0005515,protein binding; GO:0003674,molecular_function; GO:0005488,binding; GO:0006996,organelle organiza…
gene-LOC110725780	6.44	5.93	8.05							1.42	2.08	4.92	155	161	211							39	52	123									-1.23349	0.00101916	0.034657	down	NW_018742815.1	3494319	3497463	-	gene-LOC110725780	--	K01637 isocitrate lyase [EC:4.1.3.1] | (RefSeq) isocitrate lyase-like (A)	ko00630: Glyoxylate and dicarboxylate metabolism; ko01100: Metabolic pathways; ko01110: Biosynthesis of secondary metabolites; ko01200: Carbon metabolism	XP_021760940.1	petal death protein-like [Chenopodium quinoa]	PDP_DIACA RecName: Full=Petal death protein {ECO:0000303|PubMed:16342929}; EC=3.7.1.1 {ECO:0000269|PubMed:16342929}; AltName: Full=(R)-2-methylmalate lyase {ECO:0000305|PubMed:16342929}; Short=D-citramalate lyase {ECO:0000305}; EC=4.1.3.- {ECO:0000269|PubMed:16342929}; AltName: Full=Oxalacetic hydrolase {ECO:0000305}; AltName: Full=PSR132 {ECO:0000303|PubMed:8393719}; Flags: Precursor;	At1g77060	GO:0047776,citramalate lyase activity; GO:0000287,magnesium ion binding; GO:0030603,oxaloacetase activity; GO:0042803,protein homodimerization activity; GO:0016740,transferase activity; GO:0006107,oxaloacetate metabolic process; GO:0003674,molecular_function; GO:0003824,catalytic activity; GO:0016829,lyase activity; GO:0016830,carbon-carbon lyase activity; GO:0016833,oxo-acid-lyase activity; GO:0…
gene-LOC110725781	1.9	3.65	5.86				1.16	0.93	1.18	0.8	1.18	0.95	48	104	161				32	25	33	23	31	25					-1.81921	9.1982e-06	0.0085638	down	-1.93726	9.65129e-06	0.00163912	down	NW_018742815.1	3521886	3524813	-	gene-LOC110725781	--	K01637 isocitrate lyase [EC:4.1.3.1] | (RefSeq) isocitrate lyase-like (A)	ko00630: Glyoxylate and dicarboxylate metabolism; ko01100: Metabolic pathways; ko01110: Biosynthesis of secondary metabolites; ko01200: Carbon metabolism	XP_021760941.1	petal death protein-like [Chenopodium quinoa]	PDP_DIACA RecName: Full=Petal death protein {ECO:0000303|PubMed:16342929}; EC=3.7.1.1 {ECO:0000269|PubMed:16342929}; AltName: Full=(R)-2-methylmalate lyase {ECO:0000305|PubMed:16342929}; Short=D-citramalate lyase {ECO:0000305}; EC=4.1.3.- {ECO:0000269|PubMed:16342929}; AltName: Full=Oxalacetic hydrolase {ECO:0000305}; AltName: Full=PSR132 {ECO:0000303|PubMed:8393719}; Flags: Precursor;	At1g77060	GO:0047776,citramalate lyase activity; GO:0000287,magnesium ion binding; GO:0030603,oxaloacetase activity; GO:0042803,protein homodimerization activity; GO:0016740,transferase activity; GO:0006107,oxaloacetate metabolic process; GO:0003674,molecular_function; GO:0003824,catalytic activity; GO:0016829,lyase activity; GO:0016830,carbon-carbon lyase activity; GO:0016833,oxo-acid-lyase activity; GO:0…
gene-LOC110725782	7.37	9.82	10.64				2.22	3.97	5.27				173	260	272				57	99	137								-1.30277	4.77221e-06	0.00523648	down					NW_018742815.1	3543836	3547194	+	gene-LOC110725782	--	K01637 isocitrate lyase [EC:4.1.3.1] | (RefSeq) isocitrate lyase-like (A)	ko00630: Glyoxylate and dicarboxylate metabolism; ko01100: Metabolic pathways; ko01110: Biosynthesis of secondary metabolites; ko01200: Carbon metabolism	XP_021760942.1	petal death protein-like [Chenopodium quinoa]	PDP_DIACA RecName: Full=Petal death protein {ECO:0000303|PubMed:16342929}; EC=3.7.1.1 {ECO:0000269|PubMed:16342929}; AltName: Full=(R)-2-methylmalate lyase {ECO:0000305|PubMed:16342929}; Short=D-citramalate lyase {ECO:0000305}; EC=4.1.3.- {ECO:0000269|PubMed:16342929}; AltName: Full=Oxalacetic hydrolase {ECO:0000305}; AltName: Full=PSR132 {ECO:0000303|PubMed:8393719}; Flags: Precursor;	At1g77060	GO:0047776,citramalate lyase activity; GO:0000287,magnesium ion binding; GO:0030603,oxaloacetase activity; GO:0042803,protein homodimerization activity; GO:0016740,transferase activity; GO:0006107,oxaloacetate metabolic process; GO:0003674,molecular_function; GO:0003824,catalytic activity; GO:0016829,lyase activity; GO:0016830,carbon-carbon lyase activity; GO:0016833,oxo-acid-lyase activity; GO:0…
gene-LOC110725959	1.44	1.77	0.95							0.21	0.5	0.52	61	85	44							10	22	23									-1.72759	0.000351836	0.0178353	down	NW_018742817.1	2940386	2947747	-	gene-LOC110725959	--	K24193 MFS transporter, SP family, sugar:H+ symporter | (RefSeq) sugar transport protein 13-like (A)	--	XP_021761128.1	sugar transport protein 13-like [Chenopodium quinoa]	STP13_ARATH RecName: Full=Sugar transport protein 13; AltName: Full=Hexose transporter 13; AltName: Full=Multicopy suppressor of snf4 deficiency protein 1;	At5g26340	GO:0016021,integral component of membrane; GO:0005886,plasma membrane; GO:0009506,plasmodesma; GO:0009536,plastid; GO:0009679,hexose:proton symporter activity; GO:0005358,high-affinity glucose:proton symporter activity; GO:0015145,monosaccharide transmembrane transporter activity; GO:0015749,monosaccharide transmembrane transport; GO:0009737,response to abscisic acid; GO:0009651,response to salt …
gene-LOC110726236	8.53	1.18	7.64							0.37	1.14	1.41	122	19	119							6	17	21									-2.50433	3.32716e-05	0.00374326	down	NW_018742879.1	2316064	2317769	-	gene-LOC110726236	--	K03860 phosphatidylinositol N-acetylglucosaminyltransferase subunit Q | (RefSeq) N-acetylglucosaminyl-phosphatidylinositol biosynthetic protein gpi1-like (A)	ko00563: Glycosylphosphatidylinositol (GPI)-anchor biosynthesis; ko01100: Metabolic pathways	XP_021761387.1	gibberellin-regulated protein 6-like [Chenopodium quinoa]	GASA6_ARATH RecName: Full=Gibberellin-regulated protein 6; AltName: Full=GAST1 protein homolog 6; Flags: Precursor;	At1g74670	GO:0005576,extracellular region; GO:0009740,gibberellic acid mediated signaling pathway; GO:0009750,response to fructose; GO:0009749,response to glucose; GO:0080167,response to karrikin; GO:0009744,response to sucrose; GO:0001101,response to acid chemical; GO:0007165,signal transduction; GO:0007154,cell communication; GO:0008150,biological_process; GO:0009719,response to endogenous stimulus; GO:0…
gene-LOC110726314	2.2	1.32	1.37							0.35	0.24	0.1	143	97	97							26	16	7									-2.77715	6.16584e-11	1.02754e-07	down	NW_018742879.1	161297	166397	+	gene-LOC110726314	--	K22909 zinc finger CCCH domain-containing protein 13 | (Kazusa) Lj4g3v2742990.1; - (A)	--	XP_021761460.1	uncharacterized protein LOC110726314 [Chenopodium quinoa]	--	--	--
gene-LOC110726355	2.07	1.59	1.9							0.58	0.66	1.01	75	65	75							24	25	38									-1.26111	0.00145679	0.0436047	down	NW_018742879.1	650684	654096	-	gene-LOC110726355	--	K05280 flavonoid 3'-monooxygenase [EC:1.14.14.82] | (RefSeq) flavonoid 3'-monooxygenase-like (A)	ko00941: Flavonoid biosynthesis; ko00944: Flavone and flavonol biosynthesis; ko01100: Metabolic pathways; ko01110: Biosynthesis of secondary metabolites	XP_021761517.1	flavonoid 3'-monooxygenase-like [Chenopodium quinoa]	F3PH_PETHY RecName: Full=Flavonoid 3'-monooxygenase; EC=1.14.14.82; AltName: Full=Cytochrome P450 75B2; AltName: Full=Flavonoid 3'-hydroxylase;	At5g07990	GO:0005789,endoplasmic reticulum membrane; GO:0016021,integral component of membrane; GO:0016711,flavonoid 3'-monooxygenase activity; GO:0020037,heme binding; GO:0005506,iron ion binding; GO:0009813,flavonoid biosynthetic process; GO:0003674,molecular_function; GO:0003824,catalytic activity; GO:0004497,monooxygenase activity; GO:0016491,oxidoreductase activity; GO:0016705,oxidoreductase activity,…
gene-LOC110727183	26.87	10.68	22.78							3.33	2.2	7.01	812	364	750							115	69	220									-2.20999	0.000283689	0.0155864	down	NW_018742903.1	484329	487426	+	gene-LOC110727183	--	K00660 chalcone synthase [EC:2.3.1.74] | (RefSeq) chalcone synthase (A)	ko00941: Flavonoid biosynthesis; ko01100: Metabolic pathways; ko01110: Biosynthesis of secondary metabolites; ko04712: Circadian rhythm - plant	XP_021762431.1	chalcone synthase [Chenopodium quinoa]	CHSY_DIAMO RecName: Full=Chalcone synthase; EC=2.3.1.74; AltName: Full=Naringenin-chalcone synthase;	At5g13930	GO:0016210,naringenin-chalcone synthase activity; GO:0009813,flavonoid biosynthetic process; GO:0003674,molecular_function; GO:0003824,catalytic activity; GO:0016740,transferase activity; GO:0016746,transferase activity, transferring acyl groups; GO:0016747,transferase activity, transferring acyl groups other than amino-acyl groups; GO:0008152,metabolic process; GO:0008150,biological_process; GO:…
gene-LOC110727184	62.27	22.94	43.18							14.82	13.84	18.3	2028	843	1532							551	469	619									-1.39589	1.47801e-08	9.85239e-06	down	NW_018742903.1	569698	572100	+	gene-LOC110727184	--	K00660 chalcone synthase [EC:2.3.1.74] | (RefSeq) chalcone synthase-like (A)	ko00941: Flavonoid biosynthesis; ko01100: Metabolic pathways; ko01110: Biosynthesis of secondary metabolites; ko04712: Circadian rhythm - plant	XP_021762432.1	chalcone synthase-like [Chenopodium quinoa]	CHSY_DIAMO RecName: Full=Chalcone synthase; EC=2.3.1.74; AltName: Full=Naringenin-chalcone synthase;	At5g13930	GO:0016210,naringenin-chalcone synthase activity; GO:0009813,flavonoid biosynthetic process; GO:0003674,molecular_function; GO:0003824,catalytic activity; GO:0016740,transferase activity; GO:0016746,transferase activity, transferring acyl groups; GO:0016747,transferase activity, transferring acyl groups other than amino-acyl groups; GO:0008152,metabolic process; GO:0008150,biological_process; GO:…
gene-LOC110727781	1.15	0.83	1.38							2.98	2.99	1.9	32	26	42							95	87	55									1.26813	0.000951821	0.0331756	up	NW_018742914.1	6176676	6178484	+	gene-LOC110727781	--	--	--	XP_021763048.1	uncharacterized protein LOC110727781 [Chenopodium quinoa]	--	--	--
gene-LOC110728728	3.35	0.88	2.15							0.81	0.24	1.13	189	56	132							52	14	66									-1.49606	0.00178645	0.0489271	down	NW_018742959.1	579784	585834	+	gene-LOC110728728	--	K01662 1-deoxy-D-xylulose-5-phosphate synthase [EC:2.2.1.7] | (RefSeq) probable 1-deoxy-D-xylulose-5-phosphate synthase, chloroplastic (A)	ko00730: Thiamine metabolism; ko00900: Terpenoid backbone biosynthesis; ko01100: Metabolic pathways; ko01110: Biosynthesis of secondary metabolites	XP_021764066.1	probable 1-deoxy-D-xylulose-5-phosphate synthase, chloroplastic [Chenopodium quinoa]	DXS_CAPAN RecName: Full=Probable 1-deoxy-D-xylulose-5-phosphate synthase, chloroplastic; Short=1-deoxyxylulose-5-phosphate synthase; Short=DXP synthase; Short=DXPS; EC=2.2.1.7; AltName: Full=CapTKT2; Flags: Precursor;	At4g15560	GO:0009507,chloroplast; GO:0008661,1-deoxy-D-xylulose-5-phosphate synthase activity; GO:0046872,metal ion binding; GO:0052865,1-deoxy-D-xylulose 5-phosphate biosynthetic process; GO:0016114,terpenoid biosynthetic process; GO:0009228,thiamine biosynthetic process; GO:0003674,molecular_function; GO:0003824,catalytic activity; GO:0016740,transferase activity; GO:0016744,transferase activity, transfe…
gene-LOC110728729	2.96	1.81	1.97							1.12	0.93	0.91	192	132	139							83	63	61									-1.13995	6.82065e-05	0.00606219	down	NW_018742959.1	749305	753864	+	gene-LOC110728729	--	--	--	XP_021764068.1	pentatricopeptide repeat-containing protein At4g19440, chloroplastic-like [Chenopodium quinoa]	PP325_ARATH RecName: Full=Pentatricopeptide repeat-containing protein At4g19440, chloroplastic; Flags: Precursor;	At4g19440	GO:0009507,chloroplast; GO:0005622,intracellular; GO:0005575,cellular_component; GO:0005623,cell; GO:0005737,cytoplasm; GO:0043231,intracellular membrane-bounded organelle; GO:0009536,plastid; GO:0043226,organelle; GO:0043227,membrane-bounded organelle; GO:0043229,intracellular organelle; GO:0044424,intracellular part; GO:0044444,cytoplasmic part; GO:0044464,cell part
gene-LOC110728947	16.78	9.49	16.06							6.83	4.37	7.43	450	287	469							209	122	207									-1.14033	5.6858e-06	0.0010986	down	NW_018742966.1	387652	391275	-	gene-LOC110728947	--	K14484 auxin-responsive protein IAA | (RefSeq) auxin-responsive protein IAA14-like (A)	ko04075: Plant hormone signal transduction	XP_021764308.1	auxin-responsive protein IAA14-like [Chenopodium quinoa]	AUX28_SOYBN RecName: Full=Auxin-induced protein AUX28;	At3g04730	GO:0005634,nucleus; GO:0009734,auxin-activated signaling pathway; GO:0006355,regulation of transcription, DNA-templated; GO:0007165,signal transduction; GO:0007154,cell communication; GO:0008150,biological_process; GO:0009719,response to endogenous stimulus; GO:0009725,response to hormone; GO:0009733,response to auxin; GO:0009755,hormone-mediated signaling pathway; GO:0009987,cellular process; GO…
gene-LOC110729746	4.07	3.04	3.48							0.82	1.09	2.13	147	124	137							34	41	80									-1.34112	0.000166085	0.011099	down	NW_018742987.1	2403592	2405481	-	gene-LOC110729746	--	K22097 3-O-acetylpapaveroxine carboxylesterase [EC:3.1.1.105] | (RefSeq) carboxylesterase 1-like (A)	ko00950: Isoquinoline alkaloid biosynthesis; ko01110: Biosynthesis of secondary metabolites	XP_021765222.1	probable carboxylesterase 120 [Chenopodium quinoa]	CXE20_ARATH RecName: Full=Probable carboxylesterase 120; AltName: Full=AtCXE20; EC=3.1.1.1;	At5g62180	GO:0016787,hydrolase activity; GO:0003674,molecular_function; GO:0003824,catalytic activity
gene-LOC110729763	2.21	0.99	1.13							0.18	0.43	0.22	95	48	53							9	19	10									-2.32599	5.23837e-06	0.00102703	down	NW_018742987.1	2615576	2617821	-	gene-LOC110729763	--	K20888 xyloglucan galactosyltransferase MUR3 [EC:2.4.1.-] | (RefSeq) xyloglucan galactosyltransferase KATAMARI1 homolog (A)	--	XP_021765238.1	xyloglucan galactosyltransferase XLT2-like [Chenopodium quinoa]	GT18_ARATH RecName: Full=Xyloglucan galactosyltransferase XLT2 {ECO:0000305}; EC=2.4.1.- {ECO:0000305}; AltName: Full=Glycosyltransferase 18 {ECO:0000303|PubMed:15020758}; Short=AtGT18 {ECO:0000303|PubMed:15020758}; AltName: Full=Protein XYLOGLUCAN L-SIDE CHAIN GALACTOSYLTRANSFERASE POSITION 2 {ECO:0000303|PubMed:22474179};	At5g62220	GO:0005794,Golgi apparatus; GO:0000139,Golgi membrane; GO:0016021,integral component of membrane; GO:0008378,galactosyltransferase activity; GO:0006486,protein glycosylation; GO:0009969,xyloglucan biosynthetic process; GO:0003674,molecular_function; GO:0003824,catalytic activity; GO:0016740,transferase activity; GO:0016757,transferase activity, transferring glycosyl groups; GO:0016758,transferase…
gene-LOC110730599	2.62	1.99	2.16							1.02	0.18	1.01	70	60	63							31	5	28									-1.58096	0.00178013	0.0488999	down	NW_018743033.1	2646236	2647633	-	gene-LOC110730599	--	K12761 carbon catabolite-derepressing protein kinase [EC:2.7.11.1] | (RefSeq) CBL-interacting serine/threonine-protein kinase 7-like (A)	--	XP_021766115.1	uncharacterized protein LOC110730599 [Chenopodium quinoa]	--	At1g29190_1	--
gene-LOC110730740	1.67	1.09	1.33							0.82	0.52	0.25	165	122	143							93	53	26									-1.32511	0.000224706	0.0135863	down	NW_018743049.1	29219	44599	+	gene-LOC110730740	--	K21989 calcium permeable stress-gated cation channel | (RefSeq) calcium permeable stress-gated cation channel 1-like (A)	--	XP_021766250.1	replication protein A 70 kDa DNA-binding subunit D-like isoform X1 [Chenopodium quinoa]	RFA1B_ORYSJ RecName: Full=Replication protein A 70 kDa DNA-binding subunit B; Short=OsRPA70b; AltName: Full=Replication factor A protein 1B; AltName: Full=Replication protein A 1B;	--	GO:0005662,DNA replication factor A complex; GO:0003684,damaged DNA binding; GO:0046872,metal ion binding; GO:0043047,single-stranded telomeric DNA binding; GO:0006268,DNA unwinding involved in DNA replication; GO:0000724,double-strand break repair via homologous recombination; GO:0051321,meiotic cell cycle; GO:0006289,nucleotide-excision repair; GO:0007004,telomere maintenance via telomerase; GO…
gene-LOC110730882	3.32	5.07	3.4							1.71	1.23	1.14	104	179	116							61	40	37									-1.5086	4.70058e-06	0.000979189	down	NW_018743050.1	1537305	1539480	+	gene-LOC110730882	--	K19861 benzyl alcohol O-benzoyltransferase [EC:2.3.1.196 2.3.1.232] | (RefSeq) hsr201; benzyl alcohol O-benzoyltransferase (A)	--	XP_021766402.1	benzyl alcohol O-benzoyltransferase-like [Chenopodium quinoa]	BEBT1_PETHY RecName: Full=Benzyl alcohol O-benzoyltransferase {ECO:0000303|PubMed:15286288}; Short=PhBEBT1 {ECO:0000303|PubMed:15286288}; EC=2.3.1.196 {ECO:0000269|PubMed:15286288}; AltName: Full=Acetyl CoA:3-hydroxybenzyl alcohol acetyltransferase {ECO:0000305}; EC=2.3.1.- {ECO:0000269|PubMed:15286288}; AltName: Full=Acetyl CoA:benzyl alcohol acetyltransferase {ECO:0000305}; EC=2.3.1.224 {ECO:00…	At5g17540	GO:0102387,2-phenylethanol acetyltransferase activity; GO:0102720,acetyl-coenzyme A:acetyl alcohol acetyltransferase activity; GO:0006084,acetyl-CoA metabolic process; GO:1901787,benzoyl-CoA metabolic process; GO:0007623,circadian rhythm; GO:0010597,green leaf volatile biosynthetic process; GO:0003674,molecular_function; GO:0003824,catalytic activity; GO:0016740,transferase activity; GO:0016746,t…
gene-LOC110731250	6.24	4.57	10.26							1.19	1.72	4.18	115	95	206							25	33	80									-1.52651	0.000381312	0.0186556	down	NW_018743066.1	805216	807213	-	gene-LOC110731250	--	--	--	--	--	--	--	--
gene-LOC110731300	1.88	2.48	2.87							6.17	5.35	4.28	47	70	78							176	139	111									1.15234	0.000108978	0.00849649	up	NW_018743066.1	1332412	1334766	-	gene-LOC110731300	--	--	--	XP_021766839.1	chaperonin-like RBCX protein 1, chloroplastic [Chenopodium quinoa]	RBCX1_ARATH RecName: Full=Chaperonin-like RBCX protein 1, chloroplastic {ECO:0000303|PubMed:21922322}; Short=AtRBCX1 {ECO:0000303|PubMed:21922322}; Flags: Precursor;	At4g04330	GO:0009534,chloroplast thylakoid; GO:0044183,protein binding involved in protein folding; GO:0015977,carbon fixation; GO:0061077,chaperone-mediated protein folding; GO:0015979,photosynthesis; GO:0009409,response to cold; GO:0009651,response to salt stress; GO:0009414,response to water deprivation; GO:0110102,chloroplast ribulose bisphosphate carboxylase complex assembly; GO:0005515,protein bindin…
gene-LOC110731330	6.22	5.02	6.51							1.55	2.03	3.05	524	478	598							149	178	267									-1.37706	9.40214e-09	6.59734e-06	down	NW_018743066.1	1757164	1770318	-	gene-LOC110731330	--	K00703 starch synthase [EC:2.4.1.21] | (RefSeq) starch synthase 3, chloroplastic/amyloplastic-like (A)	ko00500: Starch and sucrose metabolism; ko01100: Metabolic pathways; ko01110: Biosynthesis of secondary metabolites	XP_021766873.1	starch synthase 3, chloroplastic/amyloplastic-like [Chenopodium quinoa]	SSY3_SOLTU RecName: Full=Soluble starch synthase 3, chloroplastic/amyloplastic; EC=2.4.1.21; AltName: Full=Soluble starch synthase III; Short=SS III; Flags: Precursor;	At1g11720	GO:0009501,amyloplast; GO:0009507,chloroplast; GO:0033201,alpha-1,4-glucan synthase activity; GO:0004373,glycogen (starch) synthase activity; GO:2001070,starch binding; GO:0009011,starch synthase activity; GO:0019252,starch biosynthetic process; GO:0003674,molecular_function; GO:0003824,catalytic activity; GO:0016740,transferase activity; GO:0016757,transferase activity, transferring glycosyl gro…
gene-LOC110731719	2.01	2.05	2.23							0.86	0.98	0.98	161	186	195							79	82	82									-1.11859	1.00444e-05	0.0016635	down	NW_018743074.1	2379134	2387078	+	gene-LOC110731719	--	K05305 fucokinase [EC:2.7.1.52] | (RefSeq) bifunctional fucokinase/fucose pyrophosphorylase-like isoform X1 (A)	ko00051: Fructose and mannose metabolism; ko00520: Amino sugar and nucleotide sugar metabolism; ko01100: Metabolic pathways	XP_021767298.1	bifunctional fucokinase/fucose pyrophosphorylase-like isoform X1 [Chenopodium quinoa]	FKGP_ARATH RecName: Full=Bifunctional fucokinase/fucose pyrophosphorylase; Short=AtFKGP; Includes: RecName: Full=L-fucokinase; EC=2.7.1.52; Includes: RecName: Full=Fucose-1-phosphate guanylyltransferase; EC=2.7.7.30; AltName: Full=GDP-fucose pyrophosphorylase;	At1g01220_1	GO:0005524,ATP binding; GO:0050201,fucokinase activity; GO:0047341,fucose-1-phosphate guanylyltransferase activity; GO:0046872,metal ion binding; GO:0005975,carbohydrate metabolic process; GO:0042352,GDP-L-fucose salvage; GO:0000166,nucleotide binding; GO:0003674,molecular_function; GO:0005488,binding; GO:0008144,drug binding; GO:0017076,purine nucleotide binding; GO:0030554,adenyl nucleotide bin…
gene-LOC110732272	3.41	1.91	3.56				0.57	1.3	1.1				109	69	124				20	44	39								-1.59012	1.73683e-05	0.0127067	down					NW_018743175.1	365949	368905	+	gene-LOC110732272	--	K11153 retinol dehydrogenase 12 [EC:1.1.1.300] | (RefSeq) short-chain dehydrogenase TIC 32, chloroplastic-like (A)	ko01100: Metabolic pathways; ko01240: Biosynthesis of cofactors	XP_021767879.1	short-chain dehydrogenase TIC 32, chloroplastic-like [Chenopodium quinoa]	TC32A_BRANA RecName: Full=Short-chain dehydrogenase TIC 32 A, chloroplastic {ECO:0000305}; EC=1.1.1.- {ECO:0000305}; AltName: Full=Pod-specific dehydrogenase SAC25 {ECO:0000303|PubMed:8111020}; AltName: Full=Translocon at the inner envelope membrane of chloroplasts 32 A {ECO:0000305}; Short=BnTIC32A {ECO:0000305};	At4g24050	GO:0009706,chloroplast inner membrane; GO:0005516,calmodulin binding; GO:0016491,oxidoreductase activity; GO:0015031,protein transport; GO:0005515,protein binding; GO:0003674,molecular_function; GO:0005488,binding; GO:0003824,catalytic activity; GO:0008104,protein localization; GO:0006810,transport; GO:0008150,biological_process; GO:0015833,peptide transport; GO:0033036,macromolecule localization…
gene-LOC110732446	3.63	5.86	3.9				1.94	1.49	2.11				135	246	158				79	59	87								-1.28568	6.66097e-06	0.00682172	down					NW_018743175.1	2575582	2578240	-	gene-LOC110732446	--	K01177 beta-amylase [EC:3.2.1.2] | (RefSeq) beta-amylase 3, chloroplastic-like (A)	ko00500: Starch and sucrose metabolism; ko01100: Metabolic pathways; ko01110: Biosynthesis of secondary metabolites	XP_021768081.1	beta-amylase 3, chloroplastic-like [Chenopodium quinoa]	BAM3_ARATH RecName: Full=Beta-amylase 3, chloroplastic; EC=3.2.1.2; AltName: Full=1,4-alpha-D-glucan maltohydrolase; AltName: Full=Beta-amylase 8; AltName: Full=Chloroplast beta-amylase; Short=CT-BMY; Flags: Precursor;	At4g17090	GO:0009570,chloroplast stroma; GO:0005829,cytosol; GO:0102229,amylopectin maltohydrolase activity; GO:0016161,beta-amylase activity; GO:0000024,maltose biosynthetic process; GO:0009409,response to cold; GO:0005983,starch catabolic process; GO:0003674,molecular_function; GO:0003824,catalytic activity; GO:0004553,hydrolase activity, hydrolyzing O-glycosyl compounds; GO:0016787,hydrolase activity; G…
gene-LOC110733008	2.01	2.7	1.38							0.88	0.51	0.31	68	103	51							34	18	11									-1.81038	8.99246e-05	0.00738232	down	NW_018743196.1	924375	926740	-	gene-LOC110733008	--	K12835 ATP-dependent RNA helicase DDX42 [EC:3.6.4.13] | (RefSeq) DEAD-box ATP-dependent RNA helicase 24 isoform X1 (A)	ko03040: Spliceosome	XP_021768705.1	probable WRKY transcription factor 23 [Chenopodium quinoa]	WRK23_ARATH RecName: Full=WRKY transcription factor 23; AltName: Full=WRKY DNA-binding protein 23;	At2g47260	GO:0005634,nucleus; GO:0003700,DNA-binding transcription factor activity; GO:0000976,transcription regulatory region sequence-specific DNA binding; GO:1901703,protein localization involved in auxin polar transport; GO:0009733,response to auxin; GO:0009624,response to nematode; GO:0140110,transcription regulator activity; GO:0003674,molecular_function; GO:0001067,regulatory region nucleic acid bin…
gene-LOC110733422	1.97	1.43	1.54							0.68	0.53	0.93	96	79	82							38	27	47									-1.16437	0.00134488	0.0415525	down	NW_018743199.1	1954811	1962430	+	gene-LOC110733422	--	K13946 auxin influx carrier (AUX1 LAX family) | (RefSeq) auxin transporter-like protein 2 (A)	ko04075: Plant hormone signal transduction	XP_021769158.1	auxin transporter-like protein 2 [Chenopodium quinoa]	LAX2_MEDTR RecName: Full=Auxin transporter-like protein 2; AltName: Full=AUX1-like protein 2; AltName: Full=MtLAX2;	At2g38120	GO:0016021,integral component of membrane; GO:0005886,plasma membrane; GO:0015293,symporter activity; GO:0006865,amino acid transport; GO:0009734,auxin-activated signaling pathway; GO:0003674,molecular_function; GO:0005215,transporter activity; GO:0022857,transmembrane transporter activity; GO:0015291,secondary active transmembrane transporter activity; GO:0022804,active transmembrane transporter…
gene-LOC110733893	6.17	5.26	5.5							3.01	2.49	2.68	131	126	127							73	55	59									-1.01135	0.000332766	0.0171437	down	NW_018743204.1	2637037	2640353	+	gene-LOC110733893	--	--	--	XP_021769661.1	uncharacterized protein LOC110733893 [Chenopodium quinoa]	--	--	--
gene-LOC110733933	388.2	203.56	337.37				84.4	118.93	134.8				7019	4153	6645				1670	2282	2697								-1.46191	6.76497e-14	2.07847e-09	down					NW_018743204.1	3577247	3578539	+	gene-LOC110733933	--	K17290 oxidoreductase [EC:1.1.1.-] | (RefSeq) Oxidoreductase HTATIP2 (A)	--	XP_021769693.1	early light-induced protein 1, chloroplastic-like [Chenopodium quinoa]	ELIP2_ARATH RecName: Full=Early light-induced protein 2, chloroplastic {ECO:0000305}; Flags: Precursor;	At3g22840	GO:0009535,chloroplast thylakoid membrane; GO:0016021,integral component of membrane; GO:0009522,photosystem I; GO:0009523,photosystem II; GO:0071483,cellular response to blue light; GO:0071490,cellular response to far red light; GO:0034605,cellular response to heat; GO:0071486,cellular response to high light intensity; GO:0071491,cellular response to red light; GO:0071492,cellular response to UV…
gene-LOC110734220	2.91	2.2	1.55							1.28	0.8	0.54	129	110	75							65	37	25									-1.30238	0.000560684	0.023839	down	NW_018743212.1	501722	504042	-	gene-LOC110734220	--	--	--	XP_021769969.1	uncharacterized protein LOC110734220 [Chenopodium quinoa]	--	At4g01870	--
gene-LOC110735148	19.72	19.97	21.28							4.94	6.81	13.25	245	280	288							70	88	171									-1.24378	5.41841e-05	0.00514151	down	NW_018743252.1	7638270	7639320	-	gene-LOC110735148	--	--	--	--	--	--	--	--
gene-LOC110735205	22.53	14.32	20.37				4.57	8.86	12.21	11.72	6.99	7.08	527	378	519				117	220	316	313	170	172					-1.16943	8.98047e-06	0.0085638	down	-1.11311	1.33461e-06	0.000378575	down	NW_018743252.1	9691469	9693015	+	gene-LOC110735205	--	K20628 expansin | (RefSeq) expansin-A1-like (A)	--	XP_021771072.1	expansin-A11-like [Chenopodium quinoa]	EXPA1_ORYSJ RecName: Full=Expansin-A1; AltName: Full=Alpha-expansin-1; AltName: Full=OsEXP1; AltName: Full=OsEXPA1; AltName: Full=OsaEXPa1.16; AltName: Full=RiExA; Flags: Precursor;	At1g20190	GO:0005618,cell wall; GO:0005576,extracellular region; GO:0016020,membrane; GO:0009664,plant-type cell wall organization; GO:0008150,biological_process; GO:0009987,cellular process; GO:0016043,cellular component organization; GO:0045229,external encapsulating structure organization; GO:0071554,cell wall organization or biogenesis; GO:0071555,cell wall organization; GO:0071669,plant-type cell wall…
gene-LOC110735206	29.65	15.16	28.32				6.51	8.56	13.65	9.63	11.48	9.32	591	341	615				142	181	301	219	238	193					-1.3525	2.4798e-07	0.000634911	down	-1.21882	2.34131e-07	9.75447e-05	down	NW_018743252.1	9714441	9715732	+	gene-LOC110735206	--	K20628 expansin | (RefSeq) expansin-A10-like (A)	--	XP_021771073.1	expansin-A1-like [Chenopodium quinoa]	EXPA1_ORYSJ RecName: Full=Expansin-A1; AltName: Full=Alpha-expansin-1; AltName: Full=OsEXP1; AltName: Full=OsEXPA1; AltName: Full=OsaEXPa1.16; AltName: Full=RiExA; Flags: Precursor;	At1g20190	GO:0005618,cell wall; GO:0005576,extracellular region; GO:0016020,membrane; GO:0009664,plant-type cell wall organization; GO:0008150,biological_process; GO:0009987,cellular process; GO:0016043,cellular component organization; GO:0045229,external encapsulating structure organization; GO:0071554,cell wall organization or biogenesis; GO:0071555,cell wall organization; GO:0071669,plant-type cell wall…
gene-LOC110735436	3.53	2.63	2.41							0.79	0.97	1.09	137	115	102							35	39	44									-1.54561	2.47764e-06	0.00059517	down	NW_018742238.1	2134368	2140403	+	gene-LOC110735436	--	K11294 nucleolin | (RefSeq) LOW QUALITY PROTEIN: nucleolin 2-like (A)	--	XP_021771323.1	LOW QUALITY PROTEIN: nucleolin 2-like [Chenopodium quinoa]	PHIP1_ARATH RecName: Full=Phragmoplastin interacting protein 1 {ECO:0000303|PubMed:18621982};	At3g55340	GO:0019898,extrinsic component of membrane; GO:0009524,phragmoplast; GO:0003729,mRNA binding; GO:0008270,zinc ion binding; GO:0009920,cell plate formation involved in plant-type cell wall biogenesis; GO:0000914,phragmoplast assembly; GO:0003674,molecular_function; GO:0003676,nucleic acid binding; GO:0003723,RNA binding; GO:0005488,binding; GO:0097159,organic cyclic compound binding; GO:1901363,he…
gene-LOC110735692	0.57	3.5	3.36				0.2	0.27	0.13				8	55	51				3	4	2								-3.67795	4.16086e-06	0.00473475	down					NW_018743285.1	1931380	1932631	-	gene-LOC110735692	--	--	--	XP_021771571.1	abscisic stress-ripening protein 1-like [Chenopodium quinoa]	ASR1_SOLLC RecName: Full=Abscisic stress-ripening protein 1 {ECO:0000303|Ref.2};	--	GO:0005634,nucleus; GO:0032991,protein-containing complex; GO:0042802,identical protein binding; GO:0008270,zinc ion binding; GO:0009414,response to water deprivation; GO:0010043,response to zinc ion; GO:0005515,protein binding; GO:0003674,molecular_function; GO:0005488,binding; GO:0046872,metal ion binding; GO:0043167,ion binding; GO:0043169,cation binding; GO:0046914,transition metal ion bindin…
gene-LOC110735717	13.69	9.69	7.4							3.56	4.41	5.03	883	705	520							262	296	337									-1.19412	6.85205e-08	3.72863e-05	down	NW_018743285.1	2561564	2565422	-	gene-LOC110735717	--	K01051 pectinesterase [EC:3.1.1.11] | (RefSeq) probable pectinesterase/pectinesterase inhibitor 58 (A)	ko00040: Pentose and glucuronate interconversions; ko01100: Metabolic pathways	XP_021771592.1	trihelix transcription factor GT-2-like [Chenopodium quinoa]	DF1_ARATH RecName: Full=Trihelix transcription factor DF1 {ECO:0000303|PubMed:22735692};	At1g76880	GO:0005634,nucleus; GO:0003700,DNA-binding transcription factor activity; GO:0000976,transcription regulatory region sequence-specific DNA binding; GO:0019760,glucosinolate metabolic process; GO:0010192,mucilage biosynthetic process; GO:0006355,regulation of transcription, DNA-templated; GO:0140110,transcription regulator activity; GO:0003674,molecular_function; GO:0001067,regulatory region nucle…
gene-LOC110735779	1.17	3.4	1.37							0.87	0.46	0.92	81	266	103							69	33	66									-1.38769	0.00074156	0.0282875	down	NW_018743285.1	3784732	3811641	-	gene-LOC110735779	--	K20606 mitogen-activated protein kinase kinase kinase ANP1 [EC:2.7.11.25] | (RefSeq) receptor-like serine/threonine-protein kinase SD1-7 isoform X1 (A)	ko04016: MAPK signaling pathway - plant	XP_021771655.1	probable LRR receptor-like serine/threonine-protein kinase At1g56140 [Chenopodium quinoa]	Y1561_ARATH RecName: Full=Probable LRR receptor-like serine/threonine-protein kinase At1g56130; EC=2.7.11.1; Flags: Precursor;	At1g56130	GO:0016021,integral component of membrane; GO:0005886,plasma membrane; GO:0005524,ATP binding; GO:0106310,NA; GO:0004674,protein serine/threonine kinase activity; GO:0106311,NA; GO:0046777,protein autophosphorylation; GO:0000166,nucleotide binding; GO:0003674,molecular_function; GO:0005488,binding; GO:0008144,drug binding; GO:0017076,purine nucleotide binding; GO:0030554,adenyl nucleotide binding…
gene-LOC110736163	0.39	0.31	1.25				0	0.12	0.11				22	20	77				0	7	7								-3.12647	3.7721e-05	0.0226956	down					NW_018743292.1	756560	762294	-	gene-LOC110736163	--	K00454 lipoxygenase [EC:1.13.11.12] | (RefSeq) linoleate 13S-lipoxygenase 2-1, chloroplastic-like (A)	ko00591: Linoleic acid metabolism; ko00592: alpha-Linolenic acid metabolism; ko01100: Metabolic pathways; ko01110: Biosynthesis of secondary metabolites	XP_021772005.1	linoleate 13S-lipoxygenase 2-1, chloroplastic-like [Chenopodium quinoa]	LOX21_SOLTU RecName: Full=Linoleate 13S-lipoxygenase 2-1, chloroplastic; EC=1.13.11.12; AltName: Full=Lipoxygenase 2-1; Flags: Precursor;	At3g45140	GO:0009570,chloroplast stroma; GO:0009534,chloroplast thylakoid; GO:0016165,linoleate 13S-lipoxygenase activity; GO:0046872,metal ion binding; GO:0016702,oxidoreductase activity, acting on single donors with incorporation of molecular oxygen, incorporation of two atoms of oxygen; GO:0006633,fatty acid biosynthetic process; GO:0010597,green leaf volatile biosynthetic process; GO:0034440,lipid oxid…
gene-LOC110736996	1.6	1.29	1.43							3.62	5.58	2.06	44	40	43							114	160	59									1.42398	0.00018741	0.0118998	up	NW_018743292.1	10748811	10752980	-	gene-LOC110736996	--	K10768 alkylated DNA repair protein alkB homolog 6 [EC:1.14.11.-] | (RefSeq) alpha-ketoglutarate-dependent dioxygenase alkB homolog 6-like (A)	--	XP_021773031.1	alpha-ketoglutarate-dependent dioxygenase alkB homolog 6-like [Chenopodium quinoa]	--	At4g20350	--
gene-LOC110737275	5.32	3.64	5.76							0.88	0.71	2.89	101	78	119							19	14	57									-1.66977	0.000337051	0.0173141	down	NW_018743294.1	102637	103629	+	gene-LOC110737275	--	K20855 beta-1,3-galactosyltransferase 1/2/3/4/5/7/8 [EC:2.4.1.-] | (RefSeq) probable beta-1,3-galactosyltransferase 2 (A)	--	XP_021773312.1	uncharacterized protein LOC110737275 [Chenopodium quinoa]	--	At3g45210	--
gene-LOC110737859	7.4	6.07	5.74							1.84	2.92	3.68	349	323	295							99	143	180									-1.14237	9.39551e-06	0.00160591	down	NW_018743331.1	7276773	7279239	+	gene-LOC110737859	--	K08286 protein-serine/threonine kinase [EC:2.7.11.-] | (RefSeq) serine/threonine-protein kinase WAG1-like (A)	--	XP_021773899.1	serine/threonine-protein kinase WAG1-like [Chenopodium quinoa]	WAG1_ARATH RecName: Full=Serine/threonine-protein kinase WAG1; EC=2.7.11.1; AltName: Full=Protein kinase 3; Short=AtPK3;	At1g53700	GO:0005737,cytoplasm; GO:0005829,cytosol; GO:0005634,nucleus; GO:0005886,plasma membrane; GO:0005524,ATP binding; GO:0016301,kinase activity; GO:0106310,NA; GO:0004674,protein serine/threonine kinase activity; GO:0106311,NA; GO:0009926,auxin polar transport; GO:0009734,auxin-activated signaling pathway; GO:0048825,cotyledon development; GO:0006468,protein phosphorylation; GO:0040008,regulation of…
gene-LOC110738064	2.91	2.05	0.69				0.52	0.47	0.36	0.2	0.24	0.77	117	93	30				23	20	16	9	10	32					-2.05542	1.73702e-05	0.0127067	down	-2.17594	0.000126915	0.00941564	down	NW_018743363.1	280408	286032	+	gene-LOC110738064	--	K01913 acetate/butyrate---CoA ligase [EC:6.2.1.1 6.2.1.2] | (RefSeq) acetate/butyrate--CoA ligase AAE7, peroxisomal-like (A)	ko00010: Glycolysis / Gluconeogenesis; ko00620: Pyruvate metabolism; ko00630: Glyoxylate and dicarboxylate metabolism; ko00650: Butanoate metabolism; ko01100: Metabolic pathways; ko01110: Biosynthesis of secondary metabolites; ko01200: Carbon metabolism	XP_021725023.1	acetate/butyrate--CoA ligase AAE7, peroxisomal-like [Chenopodium quinoa]	CCL3_HUMLU RecName: Full=Acetate--CoA ligase CCL3 {ECO:0000305|PubMed:23300257}; Short=HlCCL3 {ECO:0000303|PubMed:23300257}; EC=6.2.1.1 {ECO:0000269|PubMed:23300257}; AltName: Full=2-methylbutanoate--CoA ligase CCL4 {ECO:0000305|PubMed:23300257}; EC=6.2.1.- {ECO:0000269|PubMed:23300257}; AltName: Full=2-methylpropanoate--CoA ligase CCL4 {ECO:0000305|PubMed:23300257}; EC=6.2.1.- {ECO:0000269|PubMe…	At3g16910	GO:0003987,acetate-CoA ligase activity; GO:0003674,molecular_function; GO:0003824,catalytic activity; GO:0016405,CoA-ligase activity; GO:0016874,ligase activity; GO:0016877,ligase activity, forming carbon-sulfur bonds; GO:0016878,acid-thiol ligase activity
gene-LOC110738099	3.2	1.67	2.36							1.07	0.49	1.21	107	63	86							41	17	42									-1.33596	0.0011246	0.0368381	down	NW_018742244.1	203211	206317	-	gene-LOC110738099	--	--	--	XP_021774160.1	uncharacterized protein LOC110738099 [Chenopodium quinoa]	--	At4g33590	--
gene-LOC110738229	41.15	18.32	33.77							13.44	12.37	17.17	1945	977	1739							725	608	843									-1.06644	2.32743e-06	0.000579987	down	NW_018743381.1	409089	416662	-	gene-LOC110738229	--	K01648 ATP citrate (pro-S)-lyase [EC:2.3.3.8] | (RefSeq) ATP-citrate synthase beta chain protein 1 (A)	ko00020: Citrate cycle (TCA cycle); ko01100: Metabolic pathways; ko01110: Biosynthesis of secondary metabolites	XP_021774296.1	ATP-citrate synthase beta chain protein 1 [Chenopodium quinoa]	ACLB1_ARATH RecName: Full=ATP-citrate synthase beta chain protein 1; Short=ATP-citrate synthase B-1; EC=2.3.3.8; AltName: Full=ATP-citrate lyase B-1; AltName: Full=Citrate cleavage enzyme B-1;	At3g06650	GO:0009346,citrate lyase complex; GO:0005829,cytosol; GO:0005524,ATP binding; GO:0003878,ATP citrate synthase activity; GO:0046872,metal ion binding; GO:0006085,acetyl-CoA biosynthetic process; GO:0006633,fatty acid biosynthetic process; GO:0000166,nucleotide binding; GO:0003674,molecular_function; GO:0005488,binding; GO:0008144,drug binding; GO:0017076,purine nucleotide binding; GO:0030554,adeny…
gene-LOC110738363	2.18	2.18	3.03							0.57	0.89	0.43	54	61	82							16	23	11									-1.94014	2.16342e-05	0.00286992	down	NW_018743389.1	528578	531020	-	gene-LOC110738363	--	K17098 annexin D | (RefSeq) annexin-like protein RJ4 (A)	--	XP_021774432.1	annexin-like protein RJ4 [Chenopodium quinoa]	ANX4_FRAAN RecName: Full=Annexin-like protein RJ4;	At1g35720	GO:0005509,calcium ion binding; GO:0005544,calcium-dependent phospholipid binding; GO:0003674,molecular_function; GO:0005488,binding; GO:0046872,metal ion binding; GO:0043167,ion binding; GO:0043169,cation binding; GO:0005543,phospholipid binding; GO:0008289,lipid binding; GO:0043168,anion binding
gene-LOC110738462	0.11	0.3	0.24				1.18	1.18	1.16				3	9	7				34	33	34								2.38652	9.09692e-05	0.043201	up					NW_018743389.1	4446793	4449059	-	gene-LOC110738462	--	--	--	XP_021774561.1	uncharacterized protein LOC110738462 [Chenopodium quinoa]	--	--	--
gene-LOC110738576	4.96	1.46	7.98							0.42	0.29	1.21	114	38	200							11	7	29									-2.85499	3.09055e-07	0.000122995	down	NW_018743391.1	1417352	1419110	+	gene-LOC110738576	--	K01184 polygalacturonase [EC:3.2.1.15] | (RefSeq) polygalacturonase-like (A)	ko00040: Pentose and glucuronate interconversions; ko01100: Metabolic pathways	XP_021774665.1	polygalacturonase-like [Chenopodium quinoa]	PGLR_PRUPE RecName: Full=Polygalacturonase; Short=PG; EC=3.2.1.15; AltName: Full=Pectinase; Flags: Precursor;	At3g59850	GO:0005618,cell wall; GO:0005576,extracellular region; GO:0004650,polygalacturonase activity; GO:0005975,carbohydrate metabolic process; GO:0071555,cell wall organization; GO:0009835,fruit ripening; GO:0003674,molecular_function; GO:0003824,catalytic activity; GO:0004553,hydrolase activity, hydrolyzing O-glycosyl compounds; GO:0016787,hydrolase activity; GO:0016798,hydrolase activity, acting on g…
gene-LOC110738724	5.36	3.4	2.74							2.06	1.97	1.31	264	189	147							116	101	67									-1.06045	0.000257813	0.0147202	down	NW_018743391.1	2135865	2141361	-	gene-LOC110738724	--	K14484 auxin-responsive protein IAA | (RefSeq) uncharacterized protein LOC110708826 isoform X1 (A)	ko04075: Plant hormone signal transduction	XP_021774825.1	protein IQ-DOMAIN 14-like [Chenopodium quinoa]	IQD14_ARATH RecName: Full=Protein IQ-DOMAIN 14 {ECO:0000303|PubMed:16368012}; Short=AtIQD14 {ECO:0000303|PubMed:16368012};	At2g43680	--
gene-LOC110738785	238.37	131.44	225.35							65.34	84.48	85.95	9759	6072	10050							3053	3598	3655									-1.28664	2.26923e-11	4.32191e-08	down	NW_018742244.1	981056	983750	+	gene-LOC110738785	--	K01176 alpha-amylase [EC:3.2.1.1] | (RefSeq) alpha-amylase-like (A)	ko00500: Starch and sucrose metabolism; ko01100: Metabolic pathways; ko01110: Biosynthesis of secondary metabolites	XP_021774914.1	alpha-amylase-like [Chenopodium quinoa]	AMYA_VIGMU RecName: Full=Alpha-amylase; EC=3.2.1.1 {ECO:0000250|UniProtKB:P00693}; AltName: Full=1,4-alpha-D-glucan glucanohydrolase; Flags: Precursor;	At4g25000	GO:0004556,alpha-amylase activity; GO:0103025,alpha-amylase activity (releasing maltohexaose); GO:0005509,calcium ion binding; GO:0005975,carbohydrate metabolic process; GO:0003674,molecular_function; GO:0003824,catalytic activity; GO:0004553,hydrolase activity, hydrolyzing O-glycosyl compounds; GO:0016160,amylase activity; GO:0016787,hydrolase activity; GO:0016798,hydrolase activity, acting on g…
gene-LOC110738837	15.21	10.35	10.46							6.2	4.11	3.97	1047	804	784							487	294	284									-1.29662	8.13804e-11	1.20552e-07	down	NW_018743397.1	82120	86984	-	gene-LOC110738837	--	K14293 importin subunit beta-1 | (RefSeq) importin subunit beta-1-like (A)	ko03013: RNA transport	XP_021774967.1	importin subunit beta-1-like [Chenopodium quinoa]	IMB1_ARATH RecName: Full=Importin subunit beta-1 {ECO:0000305}; AltName: Full=Karyopherin subunit beta-1; Short=ATKPNB1 {ECO:0000303|PubMed:23582042};	At5g53480	GO:0005737,cytoplasm; GO:0005634,nucleus; GO:0061608,nuclear import signal receptor activity; GO:0008139,nuclear localization sequence binding; GO:0031267,small GTPase binding; GO:0006606,protein import into nucleus; GO:0003674,molecular_function; GO:0140104,molecular carrier activity; GO:0140142,nucleocytoplasmic carrier activity; GO:0005048,signal sequence binding; GO:0005488,binding; GO:003321…
gene-LOC110739513	0.21	0.14	0.2							9.67	3.08	0.1	4	3	4							207	60	2									4.55315	0.00123728	0.0396524	up	NW_018743503.1	1066287	1068578	-	gene-LOC110739513	--	--	--	--	--	--	--	--
gene-LOC110739526	7.19	6.21	7.04							3.5	3.4	2.63	313	305	334							174	154	119									-1.06419	3.23069e-07	0.000124845	down	NW_018742244.1	1890713	1898037	+	gene-LOC110739526	--	K06970 23S rRNA (adenine1618-N6)-methyltransferase [EC:2.1.1.181] | (RefSeq) methyltransferase-like protein 16 (A)	--	XP_021775669.1	methyltransferase-like protein 16 [Chenopodium quinoa]	--	At2g21070	GO:0005634,nucleus; GO:0052907,23S rRNA (adenine(1618)-N(6))-methyltransferase activity; GO:0070475,rRNA base methylation; GO:0003674,molecular_function; GO:0003824,catalytic activity; GO:0008168,methyltransferase activity; GO:0008170,N-methyltransferase activity; GO:0008173,RNA methyltransferase activity; GO:0008649,rRNA methyltransferase activity; GO:0008757,S-adenosylmethionine-dependent methy…
gene-LOC110739856	3.51	2.9	4.03							7.27	7.51	6.99	44	41	55							104	98	91									1.09825	0.000635284	0.0256869	up	NW_018743514.1	696789	698509	+	gene-LOC110739856	--	--	--	--	--	--	--	--
gene-LOC110740039	19.68	16.83	14.04							7.62	6.76	8.19	717	692	557							317	256	310									-1.12325	4.90155e-10	5.68239e-07	down	NW_018743518.1	1047685	1049590	+	gene-LOC110740039	--	K03122 transcription initiation factor TFIIA large subunit | (RefSeq) uncharacterized protein LOC114825099 (A)	ko03022: Basal transcription factors	XP_021776218.1	RNA polymerase II degradation factor 1-like [Chenopodium quinoa]	--	At5g09620	--
gene-LOC110740044	18.67	12.39	13.56							6.58	6.67	8.16	1031	772	816							415	383	468									-1.01327	3.11035e-08	1.92854e-05	down	NW_018743518.1	1085160	1088285	-	gene-LOC110740044	--	K11684 bromodomain-containing factor 1 | (RefSeq) transcription factor GTE4-like (A)	--	XP_021776221.1	transcription factor GTE7-like [Chenopodium quinoa]	GTE7_ARATH RecName: Full=Transcription factor GTE7; AltName: Full=Bromodomain-containing protein GTE7; AltName: Full=Protein GLOBAL TRANSCRIPTION FACTOR GROUP E7;	At5g65630	GO:0005634,nucleus; GO:0009294,DNA mediated transformation; GO:0008150,biological_process; GO:0009292,genetic transfer; GO:0009987,cellular process; GO:0044764,multi-organism cellular process; GO:0051704,multi-organism process; GO:0005622,intracellular; GO:0005575,cellular_component; GO:0005623,cell; GO:0043231,intracellular membrane-bounded organelle; GO:0043226,organelle; GO:0043227,membrane-bo…
gene-LOC110740221	3.98	1.02	1.85				0	0.16	0.16				69	20	35				0	3	3								-4.41771	1.05392e-07	0.00029437	down					NW_018743548.1	90458	93365	-	gene-LOC110740221	--	K05759 profilin | (RefSeq) UPF0587 protein GA18326-like (A)	--	XP_021776396.1	UPF0587 protein C1orf123 homolog [Chenopodium quinoa]	--	At4g32930	GO:0008270,zinc ion binding; GO:0003674,molecular_function; GO:0005488,binding; GO:0046872,metal ion binding; GO:0043167,ion binding; GO:0043169,cation binding; GO:0046914,transition metal ion binding
gene-LOC110740223	4.08	4.66	1.47							6.41	9.58	9.35	97	125	38							174	237	231									1.35465	8.64952e-05	0.00720092	up	NW_018743548.1	110598	120753	+	gene-LOC110740223	--	K18740 exonuclease 3'-5' domain-containing protein 1 | (RefSeq) piRNA biogenesis protein EXD1-like isoform X1 (A)	--	XP_021776398.1	piRNA biogenesis protein EXD1-like isoform X1 [Chenopodium quinoa]	RP6L1_ARATH RecName: Full=Protein RRP6-like 1 {ECO:0000303|PubMed:18285452}; Short=AtRRP6L1 {ECO:0000303|PubMed:18285452};	At2g25910	GO:0000176,nuclear exosome (RNase complex); GO:0005730,nucleolus; GO:0005654,nucleoplasm; GO:0005634,nucleus; GO:0000175,3'-5'-exoribonuclease activity; GO:0000166,nucleotide binding; GO:0003727,single-stranded RNA binding; GO:0000467,exonucleolytic trimming to generate mature 3'-end of 5.8S rRNA from tricistronic rRNA transcript (SSU-rRNA, 5.8S rRNA, LSU-rRNA); GO:0080188,RNA-directed DNA methyl…
novel.10726	3.7	2.08	3.74							10.6	10.56	5.94	30	19	33							98	89	50									1.55014	0.000153754	0.0106485	up	NW_018745566.1	524175	524689	+	--	--	--	--	--	--	--	--	--
novel.10809	1.83	1.08	1.16							3.86	3.56	4.11	39	26	27							94	79	91									1.55065	2.02343e-05	0.00269763	up	NW_018745617.1	2995043	2996362	+	--	--	--	--	--	--	--	--	--
novel.1331	4.17	11.59	4.12				2.39	2.52	1.58				67	210	72				42	43	28								-1.64345	9.34995e-05	0.0435254	down					NW_018742484.1	4184888	4185727	.	--	--	--	--	KMT12104.1	hypothetical protein BVRB_5g100570 [Beta vulgaris subsp. vulgaris]	--	--	--
novel.1493	14.34	4.27	10.73							1.04	1.46	2.54	217	73	177							18	23	40									-2.48099	7.09818e-09	5.73533e-06	down	NW_018742556.1	668501	669292	.	--	--	--	--	XP_021763618.1	non-specific lipid-transfer protein 2-like [Chenopodium quinoa]	NLTP2_APIGA RecName: Full=Non-specific lipid-transfer protein 2 {ECO:0000303|PubMed:23913675}; AltName: Full=Allergen Api g 6.0101 {ECO:0000303|PubMed:23913675}; AltName: Allergen=Api g 6 {ECO:0000303|PubMed:23913675};	At3g18280	GO:0008289,lipid binding; GO:0006869,lipid transport; GO:0003674,molecular_function; GO:0005488,binding; GO:0006810,transport; GO:0008150,biological_process; GO:0010876,lipid localization; GO:0033036,macromolecule localization; GO:0051179,localization; GO:0051234,establishment of localization; GO:0071702,organic substance transport
novel.1532	2.41	2.49	2.31							9.19	4.9	4.25	42	49	44							183	89	77									1.37182	0.000111293	0.00860148	up	NW_018742577.1	611803	612813	-	--	--	--	--	XP_021739398.1	uncharacterized protein LOC110705776 [Chenopodium quinoa]	--	--	--
novel.1783	69.08	50.17	50.89							21.43	11.99	19.13	709	581	569							251	128	204									-1.65545	2.55922e-14	2.27464e-10	down	NW_018742681.1	666492	675668	-	--	--	K03006 DNA-directed RNA polymerase II subunit RPB1 [EC:2.7.7.6] | (RefSeq) LOW QUALITY PROTEIN: DNA-directed RNA polymerase II subunit 1-like (A)	ko03020: RNA polymerase	XP_021739818.1	uncharacterized protein LOC110706234 [Chenopodium quinoa]	POLX_TOBAC RecName: Full=Retrovirus-related Pol polyprotein from transposon TNT 1-94; Includes: RecName: Full=Protease; EC=3.4.23.-; Includes: RecName: Full=Reverse transcriptase; EC=2.7.7.49; Includes: RecName: Full=Endonuclease;	At4g17180	GO:0004190,aspartic-type endopeptidase activity; GO:0004519,endonuclease activity; GO:0003676,nucleic acid binding; GO:0003964,RNA-directed DNA polymerase activity; GO:0008270,zinc ion binding; GO:0015074,DNA integration; GO:0003674,molecular_function; GO:0003824,catalytic activity; GO:0004175,endopeptidase activity; GO:0008233,peptidase activity; GO:0070011,peptidase activity, acting on L-amino …
novel.1861	1.29	1.76	1.03							3.36	2.7	2.48	39	60	34							116	85	78									1.0933	0.0017094	0.0477272	up	NW_018742720.1	613147	616299	-	--	--	--	--	XP_021746394.1	probable folate-biopterin transporter 6 [Chenopodium quinoa]	FBT6_ARATH RecName: Full=Probable folate-biopterin transporter 6;	At5g10820	GO:0016021,integral component of membrane; GO:0005575,cellular_component; GO:0016020,membrane; GO:0031224,intrinsic component of membrane; GO:0044425,membrane part
novel.1951	10.12	21.59	14.17				5.43	6.68	6.87				177	426	270				104	124	133								-1.29953	2.19491e-06	0.00293201	down					NW_018742733.1	2159525	2163289	-	--	--	--	--	KMS98435.1	hypothetical protein BVRB_4g091330 [Beta vulgaris subsp. vulgaris]	--	--	--
novel.206	173.83	590.4	2.03							1.18	1.83	1.42	2834	10861	36							22	31	24									-7.41806	1.27709e-06	0.000370134	down	NW_018742204.1	21426732	21427584	+	--	--	--	--	XP_021717953.1	antimicrobial peptide 2-like [Chenopodium quinoa]	AMP_AMARE RecName: Full=Antimicrobial peptide Ar-AMP; Flags: Precursor;	--	GO:0008061,chitin binding; GO:0050832,defense response to fungus; GO:0050830,defense response to Gram-positive bacterium; GO:0031640,killing of cells of other organism; GO:0003674,molecular_function; GO:0005488,binding; GO:0008144,drug binding; GO:0097367,carbohydrate derivative binding; GO:0006952,defense response; GO:0006950,response to stress; GO:0008150,biological_process; GO:0009605,response…
novel.2722	1.14	0.68	1.29							2.32	2.91	2.23	34	23	42							79	90	69									1.30054	0.000635815	0.0256869	up	NW_018742951.1	2705821	2707790	-	--	--	--	--	XP_021764046.1	uncharacterized protein LOC110728712 [Chenopodium quinoa]	--	--	--
novel.3279	1.86	2.36	2.48							7.77	4.6	4.61	58	83	84							276	149	149									1.36277	2.43263e-06	0.000595068	up	NW_018743099.1	1357859	1360785	-	--	--	K23877 xyloglucan O-acetyltransferase | (Kazusa) Lj0g3v0258249.1; - (A)	--	XP_021733081.1	protein trichome birefringence-like 43 [Chenopodium quinoa]	TBL39_ARATH RecName: Full=Protein trichome birefringence-like 39;	At2g30900	GO:0005794,Golgi apparatus; GO:0016021,integral component of membrane; GO:0009506,plasmodesma; GO:0005773,vacuole; GO:0016413,O-acetyltransferase activity; GO:0003674,molecular_function; GO:0003824,catalytic activity; GO:0008374,O-acyltransferase activity; GO:0016407,acetyltransferase activity; GO:0016740,transferase activity; GO:0016746,transferase activity, transferring acyl groups; GO:0016747,…
novel.3879	19.76	14.87	16.48							8.03	6.9	6.23	537	456	488							249	195	176									-1.23322	4.17314e-11	7.41817e-08	down	NW_018743258.1	2007	4977	+	--	--	K01880 glycyl-tRNA synthetase [EC:6.1.1.14] | (RefSeq) glycine--tRNA ligase, mitochondrial 1-like (A)	ko00970: Aminoacyl-tRNA biosynthesis	XP_021715310.1	glycine--tRNA ligase, mitochondrial 1-like [Chenopodium quinoa]	SYGM1_ARATH RecName: Full=Glycine--tRNA ligase, mitochondrial 1 {ECO:0000305}; EC=6.1.1.14 {ECO:0000269|PubMed:11278923}; AltName: Full=Diadenosine tetraphosphate synthetase {ECO:0000305}; Short=Ap4A synthetase {ECO:0000305}; EC=2.7.7.- {ECO:0000250|UniProtKB:P41250}; AltName: Full=Glycyl-tRNA synthetase 1 {ECO:0000303|PubMed:11278923}; Short=GlyRS-1 {ECO:0000303|PubMed:11278923}; Flags: Precurso…	At1g29880	GO:0009507,chloroplast; GO:0005737,cytoplasm; GO:0005829,cytosol; GO:0005768,endosome; GO:0005794,Golgi apparatus; GO:0005739,mitochondrion; GO:0005634,nucleus; GO:0005802,trans-Golgi network; GO:0005524,ATP binding; GO:0004820,glycine-tRNA ligase activity; GO:0046983,protein dimerization activity; GO:0016740,transferase activity; GO:0015966,diadenosine tetraphosphate biosynthetic process; GO:000…
novel.4404	12.5	4.07	7.86				2.08	3.95	3	4.83	2.27	3.24	286	105	196				52	96	76	126	54	77					-1.43194	2.2536e-05	0.0153866	down	-1.1919	0.000791727	0.0293203	down	NW_018743389.1	3398866	3401153	+	--	--	--	--	XP_021743871.1	uncharacterized protein LOC110709920 [Chenopodium quinoa]	--	--	GO:0016021,integral component of membrane; GO:0005575,cellular_component; GO:0016020,membrane; GO:0031224,intrinsic component of membrane; GO:0044425,membrane part
novel.4456	24.51	13.29	10.38							8.02	7.16	6.42	750	459	346							280	228	204									-1.10786	1.22286e-05	0.00191802	down	NW_018743391.1	2407935	2409751	+	--	--	--	--	XP_021852999.1	36.4 kDa proline-rich protein isoform X1 [Spinacia oleracea]	--	--	--
novel.4983	1.14	0.67	1.32							0.21	0.22	0.15	66	44	83							14	13	9									-2.39702	7.87858e-07	0.000247146	down	NW_018743616.1	4060819	4077360	+	--	--	K02988 small subunit ribosomal protein S5 | (RefSeq) 30S ribosomal protein S5-like (A)	ko03010: Ribosome	XP_021774585.1	uncharacterized protein LOC110738482 [Chenopodium quinoa]	--	At2g27980	--
novel.5239	2.41	1.93	1.79							9.25	5.63	8.62	21	19	17							92	51	78									1.97632	2.53707e-06	0.000595498	up	NW_018743783.1	235055	236247	+	--	--	--	--	--	--	PT505_ARATH RecName: Full=Probable sugar phosphate/phosphate translocator At5g05820;	At5g05820	GO:0005794,Golgi apparatus; GO:0016021,integral component of membrane; GO:0015297,antiporter activity; GO:0008643,carbohydrate transport; GO:0003674,molecular_function; GO:0005215,transporter activity; GO:0022857,transmembrane transporter activity; GO:0015291,secondary active transmembrane transporter activity; GO:0022804,active transmembrane transporter activity; GO:0006810,transport; GO:0008150…
novel.6598	2.53	2.38	2.39							4.27	4.76	5.7	68	72	70							131	133	159									1.05212	0.000162947	0.011099	up	NW_018744113.1	277387	278791	+	--	--	--	--	--	--	--	--	--
novel.6836	3.14	2.29	2.83							0.56	0.5	1.09	108	89	106							22	18	39									-1.89626	1.06273e-06	0.00032571	down	NW_018744167.1	2269682	2271480	.	--	--	K22845 phlorizin synthase [EC:2.4.1.357] | (RefSeq) UDP-glycosyltransferase 88F5-like (A)	ko00941: Flavonoid biosynthesis; ko01110: Biosynthesis of secondary metabolites	XP_021764994.1	UDP-glycosyltransferase 88B1-like [Chenopodium quinoa]	U88F5_MALDO RecName: Full=UDP-glycosyltransferase 88F5 {ECO:0000303|Ref.1}; EC=2.4.1.- {ECO:0000305}; AltName: Full=UDP-glucose:chalcone 2'-O-glucosyltransferase {ECO:0000305};	At3g16520	GO:0008194,UDP-glycosyltransferase activity; GO:0003674,molecular_function; GO:0003824,catalytic activity; GO:0016740,transferase activity; GO:0016757,transferase activity, transferring glycosyl groups
novel.6882	2.51	2.71	2.61							4.79	4.72	6.15	46	56	52							100	90	117									1.03531	0.00109349	0.0362033	up	NW_018744239.1	1249415	1252575	+	--	--	K11253 histone H3 | (RefSeq) uncharacterized protein LOC110629262 (A)	--	XP_021715869.1	uncharacterized protein LOC110683769 [Chenopodium quinoa]	--	At2g13260	--
novel.714	3.49	4.59	3.39							8.71	7.5	7.31	85	126	90							242	190	185									1.06427	1.74893e-05	0.00249766	up	NW_018742345.1	5571648	5575253	+	--	--	K05284 GPI mannosyltransferase 1 subunit M [EC:2.4.1.-] | (RefSeq) GPI mannosyltransferase 1-like (A)	ko00563: Glycosylphosphatidylinositol (GPI)-anchor biosynthesis; ko01100: Metabolic pathways	XP_021731062.1	GPI mannosyltransferase 1-like [Chenopodium quinoa]	PIGM_ARATH RecName: Full=GPI mannosyltransferase 1; EC=2.4.1.-; AltName: Full=GPI mannosyltransferase I; Short=GPI-MT-I; AltName: Full=Phosphatidylinositol-glycan biosynthesis class M protein; Short=PIG-M; AltName: Full=Protein PEANUT 1;	Hs21553315	GO:0005789,endoplasmic reticulum membrane; GO:1990529,glycosylphosphatidylinositol-mannosyltransferase I complex; GO:0016021,integral component of membrane; GO:0051751,alpha-1,4-mannosyltransferase activity; GO:0004376,glycolipid mannosyltransferase activity; GO:0000030,mannosyltransferase activity; GO:0006506,GPI anchor biosynthetic process; GO:0003674,molecular_function; GO:0003824,catalytic ac…
novel.7160	6.53	6.24	8.41							18.2	17.28	18.45	77	83	108							245	212	226									1.38304	9.89361e-09	6.76419e-06	up	NW_018744297.1	671750	672366	+	--	--	--	--	--	--	--	--	--
novel.7297	2.69	1.92	1.94							1.21	0.7	0.57	210	169	165							108	57	46									-1.36285	6.70201e-06	0.0012367	down	NW_018744304.1	7230699	7236647	+	--	--	K08286 protein-serine/threonine kinase [EC:2.7.11.-] | (RefSeq) serine/threonine-protein kinase D6PKL2-like (A)	--	XP_021764776.1	serine/threonine-protein kinase D6PKL2-like [Chenopodium quinoa]	KIPK2_ARATH RecName: Full=Serine/threonine-protein kinase KIPK2 {ECO:0000305}; EC=2.7.11.1 {ECO:0000255|PROSITE-ProRule:PRU00159};	At2g36350	GO:0005737,cytoplasm; GO:0005634,nucleus; GO:0005886,plasma membrane; GO:0005524,ATP binding; GO:0016301,kinase activity; GO:0019901,protein kinase binding; GO:0106310,NA; GO:0004674,protein serine/threonine kinase activity; GO:0106311,NA; GO:0006468,protein phosphorylation; GO:0000166,nucleotide binding; GO:0003674,molecular_function; GO:0005488,binding; GO:0008144,drug binding; GO:0017076,purin…
novel.7480	2.72	1.68	1.21							0.6	0.32	0.27	174	121	84							44	21	18									-2.19031	3.55903e-08	2.10885e-05	down	NW_018744452.1	9780	19533	-	--	--	K01681 aconitate hydratase [EC:4.2.1.3] | (RefSeq) putative aconitate hydratase, cytoplasmic (A)	ko00020: Citrate cycle (TCA cycle); ko00630: Glyoxylate and dicarboxylate metabolism; ko01100: Metabolic pathways; ko01110: Biosynthesis of secondary metabolites; ko01200: Carbon metabolism; ko01210: 2-Oxocarboxylic acid metabolism; ko01230: Biosynthesis of amino acids	XP_021774583.1	putative aconitate hydratase, cytoplasmic [Chenopodium quinoa]	ACOC_ORYSJ RecName: Full=Putative aconitate hydratase, cytoplasmic; Short=Aconitase; EC=4.2.1.3; AltName: Full=Citrate hydro-lyase;	At2g05710	GO:0005829,cytosol; GO:0005739,mitochondrion; GO:0051539,4 iron, 4 sulfur cluster binding; GO:0003994,aconitate hydratase activity; GO:0047780,citrate dehydratase activity; GO:0046872,metal ion binding; GO:0006101,citrate metabolic process; GO:0006097,glyoxylate cycle; GO:0006099,tricarboxylic acid cycle; GO:0003674,molecular_function; GO:0005488,binding; GO:0048037,cofactor binding; GO:0051536,i…
novel.7996	5.53	11.59	5.6							25.02	16.62	8.35	88	208	97							454	275	138									1.14661	0.00109571	0.0362033	up	NW_018744626.1	1972967	1974184	+	--	--	--	--	XP_010678676.1	PREDICTED: uncharacterized protein LOC104894196 [Beta vulgaris subsp. vulgaris]	ITR3_SPIOL RecName: Full=Trypsin inhibitor 3; AltName: Full=SOTI III; AltName: Full=Trypsin inhibitor III;	--	GO:0004867,serine-type endopeptidase inhibitor activity; GO:0003674,molecular_function; GO:0004857,enzyme inhibitor activity; GO:0004866,endopeptidase inhibitor activity; GO:0061135,endopeptidase regulator activity; GO:0098772,molecular function regulator; GO:0030414,peptidase inhibitor activity; GO:0030234,enzyme regulator activity; GO:0061134,peptidase regulator activity
novel.8370	13.54	9.85	12.3							6.04	5.97	4.81	279	229	276							142	128	103									-1.04508	3.52679e-06	0.000783652	down	NW_018744704.1	6855823	6895458	+	--	--	K07393 glutathionyl-hydroquinone reductase [EC:1.8.5.7] | (RefSeq) uncharacterized protein LOC110775499 (A)	--	XP_021863688.1	uncharacterized protein LOC110802566 [Spinacia oleracea]	RRPO_OENBE RecName: Full=RNA-directed DNA polymerase homolog; EC=2.7.7.48; AltName: Full=Reverse transcriptase homolog;	At1g20390	GO:0005739,mitochondrion; GO:0003968,RNA-directed 5'-3' RNA polymerase activity; GO:0003964,RNA-directed DNA polymerase activity; GO:0003674,molecular_function; GO:0003824,catalytic activity; GO:0016740,transferase activity; GO:0016772,transferase activity, transferring phosphorus-containing groups; GO:0016779,nucleotidyltransferase activity; GO:0034062,5'-3' RNA polymerase activity; GO:0097747,R…
novel.8724	3.35	2.56	1.91							0.68	0.75	0.5	116	100	72							27	27	18									-1.97311	2.84659e-07	0.000115889	down	NW_018744874.1	349338	351147	.	--	--	K12874 intron-binding protein aquarius | (RefSeq) LOW QUALITY PROTEIN: intron-binding protein aquarius-like (A)	ko03040: Spliceosome	CCA66036.1	hypothetical protein [Beta vulgaris subsp. vulgaris]	RNHX1_ARATH RecName: Full=Putative ribonuclease H protein At1g65750; EC=3.1.26.4;	At2g45230	GO:0046872,metal ion binding; GO:0003676,nucleic acid binding; GO:0004523,RNA-DNA hybrid ribonuclease activity; GO:0003674,molecular_function; GO:0005488,binding; GO:0043167,ion binding; GO:0043169,cation binding; GO:0097159,organic cyclic compound binding; GO:1901363,heterocyclic compound binding; GO:0003824,catalytic activity; GO:0004518,nuclease activity; GO:0004519,endonuclease activity; GO:0…
novel.8807	2.89	5.33	4.12							1.73	0.22	0.95	38	79	59							26	3	13									-2.06842	0.000270852	0.0150772	down	NW_018744878.1	4045831	4046517	.	--	--	--	--	--	--	--	--	--
novel.9222	6.98	8.08	6.59							0.34	1.37	0.62	108	141	111							6	22	10									-3.18747	3.52015e-13	1.87722e-09	down	NW_018745018.1	58904	59915	-	--	--	K13161 heterogeneous nuclear ribonucleoprotein R | (RefSeq) heterogeneous nuclear ribonucleoprotein Q (A)	--	XP_021765260.1	heterogeneous nuclear ribonucleoprotein Q-like [Chenopodium quinoa]	HNRPQ_ARATH RecName: Full=Heterogeneous nuclear ribonucleoprotein Q {ECO:0000305}; Short=hnRNP Q {ECO:0000305}; AltName: Full=Protein LHP1-INTERACTING FACTOR 2 {ECO:0000303|PubMed:21304947};	At2g44710	GO:0005737,cytoplasm; GO:0005829,cytosol; GO:0005783,endoplasmic reticulum; GO:0005634,nucleus; GO:0003682,chromatin binding; GO:0003729,mRNA binding; GO:0043565,sequence-specific DNA binding; GO:0071395,cellular response to jasmonic acid stimulus; GO:0042742,defense response to bacterium; GO:0050832,defense response to fungus; GO:0045087,innate immune response; GO:0007275,multicellular organism …
novel.9223	3.86	4.04	3.89							0.33	1.19	1.44	72	85	79							7	23	28									-1.95515	3.16455e-05	0.00362144	down	NW_018745018.1	59962	61386	-	--	--	--	--	XP_021765260.1	heterogeneous nuclear ribonucleoprotein Q-like [Chenopodium quinoa]	--	--	--
novel.9736	3.62	2.53	2.33							5.67	6.78	5.9	94	74	66							168	183	159									1.15913	1.73445e-05	0.00249766	up	NW_018745240.1	2076099	2080699	-	--	--	K05658 ATP-binding cassette, subfamily B (MDR/TAP), member 1 [EC:7.6.2.2] | (RefSeq) ABC transporter B family member 11 (A)	ko02010: ABC transporters	XP_010666555.1	PREDICTED: ABC transporter B family member 11 [Beta vulgaris subsp. vulgaris]	AB11B_ARATH RecName: Full=ABC transporter B family member 11; Short=ABC transporter ABCB.11; Short=AtABCB11; AltName: Full=Multidrug resistance protein 8; AltName: Full=P-glycoprotein 11;	At1g02520	GO:0005576,extracellular region; GO:0016021,integral component of membrane; GO:0005886,plasma membrane; GO:0009506,plasmodesma; GO:0005524,ATP binding; GO:0042626,ATPase activity, coupled to transmembrane movement of substances; GO:0055085,transmembrane transport; GO:0000166,nucleotide binding; GO:0003674,molecular_function; GO:0005488,binding; GO:0008144,drug binding; GO:0017076,purine nucleotid…
novel.9836	2.3	2.44	4.48							0.59	0.97	1.3	41	49	87							12	18	24									-1.65706	0.000769627	0.0287625	down	NW_018745281.1	1623931	1624863	.	--	--	--	--	KNA03871.1	hypothetical protein SOVF_205040 [Spinacia oleracea]	--	--	--
[truncated: 4 more columns]

## Sheet: All DEGs in L1
Supplementary Table S4 The expression and annotation of all DEGs in L1 cultivar during artificial accelerated aging.
ID	L1A0-1_fpkm	L1A0-2_fpkm	L1A0-3_fpkm	L1A1-1_fpkm	L1A1-2_fpkm	L1A1-3_fpkm	L1A2-1_fpkm	L1A2-2_fpkm	L1A2-3_fpkm	L1A4-1_fpkm	L1A4-2_fpkm	L1A4-3_fpkm	L1A0-1_count	L1A0-2_count	L1A0-3_count	L1A1-1_count	L1A1-2_count	L1A1-3_count	L1A2-1_count	L1A2-2_count	L1A2-3_count	L1A4-1_count	L1A4-2_count	L1A4-3_count	L1A1/L1A0				L1A2/L1A0				L1A4/L1A0				Chromosome	Start	End	Strand	Gene name	Gene description	KEGG	KEGG pathway	NR	NR description	SwissProt	KOG	GO
																									log2FoldChange	P value	Adjusted P value	Regulated	log2FoldChange	P value	Adjusted P value	Regulated	log2FoldChange	P value	Adjusted P value	Regulated
gene-LOC110681600	1.97	0.55	1.34							0.14	0	0.17	47	12	29							3	0	4									-3.56069	2.45279e-05	0.0180677	down	NW_018743555.1	373839	375071	+	gene-LOC110681600	--	K15255 ATP-dependent DNA helicase PIF1 [EC:3.6.4.12] | (RefSeq) uncharacterized protein LOC101786894 (A)	--	XP_021713446.1	uncharacterized protein LOC110681600 [Chenopodium quinoa]	--	CE20911	GO:0005524,ATP binding; GO:0003678,DNA helicase activity; GO:0016787,hydrolase activity; GO:0006310,DNA recombination; GO:0006281,DNA repair; GO:0000723,telomere maintenance; GO:0000166,nucleotide binding; GO:0003674,molecular_function; GO:0005488,binding; GO:0008144,drug binding; GO:0017076,purine nucleotide binding; GO:0030554,adenyl nucleotide binding; GO:0032553,ribonucleotide binding; GO:003…
gene-LOC110683182	3.02	0.7	2.2							0.55	0.17	0.11	56	12	37							9	3	2									-2.76781	0.000165045	0.0449238	down	NW_018743623.1	660709	661819	-	gene-LOC110683182	--	K13993 HSP20 family protein | (RefSeq) inactive protein RESTRICTED TEV MOVEMENT 2 (A)	ko04141: Protein processing in endoplasmic reticulum	XP_021715219.1	inactive protein RESTRICTED TEV MOVEMENT 2-like [Chenopodium quinoa]	HS166_ORYSJ RecName: Full=16.6 kDa heat shock protein; Short=OsHsp16.6;	At2g27140	GO:0005737,cytoplasm; GO:0043621,protein self-association; GO:0051082,unfolded protein binding; GO:0051259,protein complex oligomerization; GO:0006457,protein folding; GO:0009408,response to heat; GO:0042542,response to hydrogen peroxide; GO:0009651,response to salt stress; GO:0005515,protein binding; GO:0003674,molecular_function; GO:0005488,binding; GO:0008150,biological_process; GO:0009987,cel…
gene-LOC110683183	0.86	1.32	1.05							0.1	0.36	0.15	29	41	32							3	12	5									-2.41225	0.000130422	0.0398021	down	NW_018743623.1	663607	668628	-	gene-LOC110683183	--	K13993 HSP20 family protein | (RefSeq) hypothetical protein (A)	ko04141: Protein processing in endoplasmic reticulum	XP_021715221.1	uncharacterized protein LOC110683183 isoform X1 [Chenopodium quinoa]	HSP22_ARATH RecName: Full=22.0 kDa heat shock protein; Short=AtHsp22.0; Flags: Precursor;	At2g27140	GO:0005783,endoplasmic reticulum; GO:0043621,protein self-association; GO:0051082,unfolded protein binding; GO:0071456,cellular response to hypoxia; GO:0051259,protein complex oligomerization; GO:0006457,protein folding; GO:0009408,response to heat; GO:0042542,response to hydrogen peroxide; GO:0009651,response to salt stress; GO:0005515,protein binding; GO:0003674,molecular_function; GO:0005488,b…
gene-LOC110683527	2.24	2.23	2.85							0.77	0.85	0.54	46	42	53							14	17	11									-1.74828	0.000155985	0.0436104	down	NW_018743669.1	1700176	1701325	-	gene-LOC110683527	--	K13993 HSP20 family protein | (RefSeq) inactive protein RESTRICTED TEV MOVEMENT 2 (A)	ko04141: Protein processing in endoplasmic reticulum	XP_021715609.1	inactive protein RESTRICTED TEV MOVEMENT 2-like [Chenopodium quinoa]	RTM2A_ARATH RecName: Full=Inactive protein RESTRICTED TEV MOVEMENT 2; AltName: Full=Inactive restricted tobacco etch virus movement protein 2;	At2g27140	GO:0016021,integral component of membrane; GO:0005886,plasma membrane; GO:0006952,defense response; GO:0006950,response to stress; GO:0008150,biological_process; GO:0050896,response to stimulus; GO:0005575,cellular_component; GO:0016020,membrane; GO:0031224,intrinsic component of membrane; GO:0044425,membrane part; GO:0005623,cell; GO:0044464,cell part; GO:0071944,cell periphery
gene-LOC110684004	48.1	19.76	49.85							11.91	9.25	11.25	3060	1155	2874							675	576	707									-1.78985	8.13504e-12	8.11904e-08	down	NW_018743697.1	244641	251231	-	gene-LOC110684004	--	K03696 ATP-dependent Clp protease ATP-binding subunit ClpC | (RefSeq) ATP-dependent Clp protease ATP-binding subunit ClpA homolog CD4B, chloroplastic (A)	--	XP_021716091.1	ATP-dependent Clp protease ATP-binding subunit ClpA homolog CD4B, chloroplastic [Chenopodium quinoa]	CLPAB_SOLLC RecName: Full=ATP-dependent Clp protease ATP-binding subunit ClpA homolog CD4B, chloroplastic; Flags: Precursor;	At5g50920	GO:0009507,chloroplast; GO:0005524,ATP binding; GO:0016887,ATPase activity; GO:0000166,nucleotide binding; GO:0003674,molecular_function; GO:0005488,binding; GO:0008144,drug binding; GO:0017076,purine nucleotide binding; GO:0030554,adenyl nucleotide binding; GO:0032553,ribonucleotide binding; GO:0032555,purine ribonucleotide binding; GO:0032559,adenyl ribonucleotide binding; GO:0035639,purine rib…
gene-LOC110684151	0.65	0.66	1.72							3.21	4.31	3.45	13	12	31							57	84	68									1.88953	2.73953e-05	0.0186419	up	NW_018742265.1	2603	5811	+	gene-LOC110684151	--	--	--	--	--	--	--	--
gene-LOC110685323	5.93	2.13	6.61							1.15	1.51	2.03	498	164	503							86	124	168									-1.58271	1.66176e-06	0.00355391	down	NW_018743812.1	160995	174224	+	gene-LOC110685323	--	--	--	XP_021717511.1	K(+) efflux antiporter 2, chloroplastic-like isoform X1 [Chenopodium quinoa]	KEA2_ARATH RecName: Full=K(+) efflux antiporter 2, chloroplastic {ECO:0000303|PubMed:11500563}; Short=AtKEA2 {ECO:0000303|PubMed:11500563}; Flags: Precursor;	At1g01790	GO:0009507,chloroplast; GO:0009706,chloroplast inner membrane; GO:0016021,integral component of membrane; GO:0016020,membrane; GO:0015386,potassium:proton antiporter activity; GO:0003674,molecular_function; GO:0046873,metal ion transmembrane transporter activity; GO:0005215,transporter activity; GO:0022857,transmembrane transporter activity; GO:0015291,secondary active transmembrane transporter a…
gene-LOC110686765	2.34	1.16	0.39							0	0.1	0	46	21	7							0	2	0									-5.15587	5.83257e-05	0.0268666	down	NW_018742297.1	9750	12164	-	gene-LOC110686765	--	--	--	XP_021719065.1	uncharacterized protein LOC110686765 [Chenopodium quinoa]	--	--	--
gene-LOC110686855	2.65	0.79	1.99							0.61	0.57	0.44	172	47	117							35	36	28									-1.67306	2.69826e-05	0.0186419	down	NW_018743894.1	4872192	4879431	-	gene-LOC110686855	--	K05758 actin related protein 2/3 complex, subunit 2 | (RefSeq) LOW QUALITY PROTEIN: uncharacterized protein LOC106797677 (A)	ko04144: Endocytosis	XP_021719150.1	uncharacterized protein LOC110686855 isoform X1 [Chenopodium quinoa]	--	CE20911	GO:0005524,ATP binding; GO:0003678,DNA helicase activity; GO:0016787,hydrolase activity; GO:0006310,DNA recombination; GO:0006281,DNA repair; GO:0000723,telomere maintenance; GO:0000166,nucleotide binding; GO:0003674,molecular_function; GO:0005488,binding; GO:0008144,drug binding; GO:0017076,purine nucleotide binding; GO:0030554,adenyl nucleotide binding; GO:0032553,ribonucleotide binding; GO:003…
gene-LOC110686870	7.55	6.09	8.48							3.17	3.72	3.45	166	123	169							62	80	75									-1.07275	4.38038e-05	0.0233907	down	NW_018743894.1	1744790	1746741	-	gene-LOC110686870	--	K11650 SWI/SNF-related matrix-associated actin-dependent regulator of chromatin subfamily D | (RefSeq) SWI/SNF complex component SNF12 homolog (A)	--	XP_021719169.1	uncharacterized protein LOC110686870 [Chenopodium quinoa]	M310_ARATH RecName: Full=Uncharacterized mitochondrial protein AtMg00310; AltName: Full=ORF154;	At1g24640	GO:0005739,mitochondrion; GO:0005622,intracellular; GO:0005575,cellular_component; GO:0005623,cell; GO:0005737,cytoplasm; GO:0043231,intracellular membrane-bounded organelle; GO:0043226,organelle; GO:0043227,membrane-bounded organelle; GO:0043229,intracellular organelle; GO:0044424,intracellular part; GO:0044444,cytoplasmic part; GO:0044464,cell part
gene-LOC110689081	0.48	0.88	0.46	3.21	2.31	2.49							17	29	15	115	79	90							2.12611	1.25098e-07	0.00371254	up									NW_018743951.1	48695	56916	-	gene-LOC110689081	--	K15029 translation initiation factor 3 subunit L | (RefSeq) LOW QUALITY PROTEIN: eukaryotic translation initiation factor 3 subunit L-like (A)	--	XP_021721506.1	LOW QUALITY PROTEIN: eukaryotic translation initiation factor 3 subunit L-like [Chenopodium quinoa]	--	Hs7705433	--
gene-LOC110691769	1.15	0.09	1.15							0.09	0	0	43	3	39							3	0	0									-4.65675	8.35316e-05	0.0344944	down	NW_018744092.1	1208110	1210995	-	gene-LOC110691769	--	K18734 protein SMG8 | (RefSeq) uncharacterized protein LOC110691769 isoform X1 (A)	--	XP_021724405.1	uncharacterized protein LOC110691769 isoform X1 [Chenopodium quinoa]	--	--	GO:0000184,nuclear-transcribed mRNA catabolic process, nonsense-mediated decay; GO:0000956,nuclear-transcribed mRNA catabolic process; GO:0008152,metabolic process; GO:0006139,nucleobase-containing compound metabolic process; GO:0006401,RNA catabolic process; GO:0006402,mRNA catabolic process; GO:0006725,cellular aromatic compound metabolic process; GO:0006807,nitrogen compound metabolic process;…
gene-LOC110691774	4.55	1.14	4							0.48	0.75	0.81	74	17	59							7	12	13									-2.16348	9.88566e-05	0.0359409	down	NW_018744092.1	1334901	1343581	+	gene-LOC110691774	--	K09566 peptidyl-prolyl isomerase G (cyclophilin G) [EC:5.2.1.8] | (RefSeq) peptidyl-prolyl cis-trans isomerase CYP95-like isoform X1 (A)	--	XP_021724411.1	uncharacterized protein LOC110691774 isoform X1 [Chenopodium quinoa]	CYP95_ARATH RecName: Full=Peptidyl-prolyl cis-trans isomerase CYP95; Short=AtCYP95; Short=PPIase CYP95; EC=5.2.1.8; AltName: Full=Cyclophilin-like protein CypRS92;	At4g32420	GO:0005737,cytoplasm; GO:0005634,nucleus; GO:0016018,cyclosporin A binding; GO:0003755,peptidyl-prolyl cis-trans isomerase activity; GO:0006457,protein folding; GO:0000413,protein peptidyl-prolyl isomerization; GO:0003674,molecular_function; GO:0005488,binding; GO:0008144,drug binding; GO:0033218,amide binding; GO:0042277,peptide binding; GO:0003824,catalytic activity; GO:0016853,isomerase activi…
gene-LOC110692320	0.52	2.83	0.38							0.06	0.03	0.18	21	105	14							2	1	7									-3.9974	6.56737e-06	0.00678047	down	NW_018742332.1	33099	38714	-	gene-LOC110692320	--	K01913 acetate/butyrate---CoA ligase [EC:6.2.1.1 6.2.1.2] | (RefSeq) acetate/butyrate--CoA ligase AAE7, peroxisomal-like (A)	ko00010: Glycolysis / Gluconeogenesis; ko00620: Pyruvate metabolism; ko00630: Glyoxylate and dicarboxylate metabolism; ko00650: Butanoate metabolism; ko01100: Metabolic pathways; ko01110: Biosynthesis of secondary metabolites; ko01200: Carbon metabolism	XP_021725023.1	acetate/butyrate--CoA ligase AAE7, peroxisomal-like [Chenopodium quinoa]	CCL3_HUMLU RecName: Full=Acetate--CoA ligase CCL3 {ECO:0000305|PubMed:23300257}; Short=HlCCL3 {ECO:0000303|PubMed:23300257}; EC=6.2.1.1 {ECO:0000269|PubMed:23300257}; AltName: Full=2-methylbutanoate--CoA ligase CCL4 {ECO:0000305|PubMed:23300257}; EC=6.2.1.- {ECO:0000269|PubMed:23300257}; AltName: Full=2-methylpropanoate--CoA ligase CCL4 {ECO:0000305|PubMed:23300257}; EC=6.2.1.- {ECO:0000269|PubMe…	At3g16910	GO:0003987,acetate-CoA ligase activity; GO:0003674,molecular_function; GO:0003824,catalytic activity; GO:0016405,CoA-ligase activity; GO:0016874,ligase activity; GO:0016877,ligase activity, forming carbon-sulfur bonds; GO:0016878,acid-thiol ligase activity
gene-LOC110696296	2.31	0.86	1.79							0.55	0.35	0.45	94	32	66							20	14	18									-1.80828	5.77216e-05	0.0268666	down	NW_018744348.1	554006	557370	-	gene-LOC110696296	--	K19765 heat shock factor-binding protein 1 | (RefSeq) pentatricopeptide repeat-containing protein At1g52640, mitochondrial isoform X2 (A)	--	XP_021729273.1	pentatricopeptide repeat-containing protein At3g61360 [Chenopodium quinoa]	PP291_ARATH RecName: Full=Pentatricopeptide repeat-containing protein At3g61360;	At3g61360	GO:0005739,mitochondrion; GO:0000398,mRNA splicing, via spliceosome; GO:0000375,RNA splicing, via transesterification reactions; GO:0000377,RNA splicing, via transesterification reactions with bulged adenosine as nucleophile; GO:0008152,metabolic process; GO:0006139,nucleobase-containing compound metabolic process; GO:0006396,RNA processing; GO:0006397,mRNA processing; GO:0006725,cellular aromati…
gene-LOC110696665	19.98	12	17.71							5.02	6.84	10.91	1647	909	1323							369	552	889									-1.09448	1.42105e-05	0.012514	down	NW_018744367.1	10054135	10064556	+	gene-LOC110696665	--	K12830 splicing factor 3B subunit 3 | (RefSeq) spliceosome-associated protein 130 A (A)	ko03040: Spliceosome	XP_021729713.1	spliceosome-associated protein 130 A [Chenopodium quinoa]	S130A_ARATH RecName: Full=Spliceosome-associated protein 130 A {ECO:0000303|PubMed:21680607}; Short=AtSAP130a {ECO:0000303|PubMed:21680607}; Short=SAP 130 A {ECO:0000303|PubMed:21680607}; AltName: Full=Pre-mRNA-splicing factor SF3b 130 kDa subunit A {ECO:0000305}; Short=SF3b130 A {ECO:0000305};	At3g55200	GO:0005634,nucleus; GO:0005686,U2 snRNP; GO:0030620,U2 snRNA binding; GO:0055046,microgametogenesis; GO:0000398,mRNA splicing, via spliceosome; GO:0048481,plant ovule development; GO:0009555,pollen development; GO:0009846,pollen germination; GO:0003674,molecular_function; GO:0003676,nucleic acid binding; GO:0003723,RNA binding; GO:0005488,binding; GO:0017069,snRNA binding; GO:0097159,organic cycl…
gene-LOC110696876	3.1	2.28	3.69							6.11	9.58	7.12	37	25	40							65	112	84									1.35891	0.00010572	0.0361842	up	NW_018744394.1	1328601	1331759	-	gene-LOC110696876	--	--	--	--	--	--	--	--
gene-LOC110696926	1.13	0.68	1.02							0.21	0.04	0.23	65	36	53							11	2	13									-2.52259	6.02156e-06	0.00659563	down	NW_018744420.1	248130	252206	-	gene-LOC110696926	--	K17609 nucleoredoxin [EC:1.8.1.8] | (RefSeq) probable nucleoredoxin 2 (A)	--	XP_021729945.1	protein SIEVE ELEMENT OCCLUSION B-like isoform X1 [Chenopodium quinoa]	SEOB_ARATH RecName: Full=Protein SIEVE ELEMENT OCCLUSION B {ECO:0000303|PubMed:20932300}; Short=AtSEOb {ECO:0000303|PubMed:20932300}; AltName: Full=Protein SIEVE ELEMENT OCCLUSION-RELATED 1 {ECO:0000303|PubMed:22470058}; Short=AtSEOR1 {ECO:0000303|PubMed:22470058};	At3g01680	GO:0042803,protein homodimerization activity; GO:0043621,protein self-association; GO:0010088,phloem development; GO:0005515,protein binding; GO:0003674,molecular_function; GO:0005488,binding; GO:0046983,protein dimerization activity; GO:0042802,identical protein binding; GO:0009888,tissue development; GO:0008150,biological_process; GO:0010087,phloem or xylem histogenesis; GO:0032502,developmenta…
gene-LOC110700744	0.76	0.3	0.6							0	0.03	0.05	28	10	20							0	1	2									-4.23441	0.000112392	0.0361842	down	NW_018744626.1	4778096	4780070	-	gene-LOC110700744	--	--	--	XP_021734038.1	pentatricopeptide repeat-containing protein At5g61400-like [Chenopodium quinoa]	PP440_ARATH RecName: Full=Pentatricopeptide repeat-containing protein At5g61400;	At5g61400	--
gene-LOC110702160	2.39	0.99	1.55							0.88	0.46	0.36	222	84	130							73	42	33									-1.45236	0.000193112	0.0494185	down	NW_018744669.1	9213	17198	+	gene-LOC110702160	--	K24104 GPN-loop GTPase | (RefSeq) LOW QUALITY PROTEIN: uncharacterized protein LOC104799061 (A)	--	XP_021766958.1	cysteine-rich receptor-like protein kinase 10 isoform X1 [Chenopodium quinoa]	CRK26_ARATH RecName: Full=Cysteine-rich receptor-like protein kinase 26; Short=Cysteine-rich RLK26; EC=2.7.11.-; Flags: Precursor;	At4g38830	GO:0016021,integral component of membrane; GO:0005886,plasma membrane; GO:0005524,ATP binding; GO:0106310,NA; GO:0004674,protein serine/threonine kinase activity; GO:0106311,NA; GO:0006468,protein phosphorylation; GO:0000166,nucleotide binding; GO:0003674,molecular_function; GO:0005488,binding; GO:0008144,drug binding; GO:0017076,purine nucleotide binding; GO:0030554,adenyl nucleotide binding; GO…
gene-LOC110702518	3.69	1.39	2.86							0.66	0.9	0.38	278	96	195							44	66	28									-1.96972	9.69326e-08	0.000322473	down	NW_018744693.1	1762689	1770074	+	gene-LOC110702518	--	--	--	--	--	--	--	--
gene-LOC110702995	30.58	42.36	37.32							170.36	143.96	126.78	461	587	510							2288	2124	1889									1.99371	7.16384e-16	2.14493e-11	up	NW_018742204.1	4085034	4086791	+	gene-LOC110702995	--	K02951 small subunit ribosomal protein S12e | (RefSeq) 40S ribosomal protein S12-like (A)	ko03010: Ribosome	XP_021736388.1	40S ribosomal protein S12-like [Chenopodium quinoa]	RS12_HORVU RecName: Full=40S ribosomal protein S12;	At1g15930	GO:0005840,ribosome; GO:0003735,structural constituent of ribosome; GO:0006412,translation; GO:0003674,molecular_function; GO:0005198,structural molecule activity; GO:0008152,metabolic process; GO:0006518,peptide metabolic process; GO:0006807,nitrogen compound metabolic process; GO:0008150,biological_process; GO:0009058,biosynthetic process; GO:0009059,macromolecule biosynthetic process; GO:00099…
gene-LOC110704319	2.49	1.5	2.88							1.09	1.17	0.86	185	102	194							72	85	63									-1.09457	0.000187961	0.048937	down	NW_018744830.1	526721	543829	+	gene-LOC110704319	--	K10588 ubiquitin-protein ligase E3 B [EC:2.3.2.26] | (RefSeq) E3 ubiquitin-protein ligase UPL7-like isoform X1 (A)	ko04120: Ubiquitin mediated proteolysis	XP_021737799.1	E3 ubiquitin-protein ligase UPL7-like isoform X1 [Chenopodium quinoa]	UPL7_ARATH RecName: Full=E3 ubiquitin-protein ligase UPL7; Short=Ubiquitin-protein ligase 7; EC=2.3.2.26; AltName: Full=HECT-type E3 ubiquitin transferase UPL7;	At3g53090	GO:0061630,ubiquitin protein ligase activity; GO:0000209,protein polyubiquitination; GO:0006511,ubiquitin-dependent protein catabolic process; GO:0003674,molecular_function; GO:0003824,catalytic activity; GO:0004842,ubiquitin-protein transferase activity; GO:0016740,transferase activity; GO:0019787,ubiquitin-like protein transferase activity; GO:0061659,ubiquitin-like protein ligase activity; GO:…
gene-LOC110705996	2.73	1.36	2.47							0.57	0.4	0.7	260	119	213							48	37	66									-1.92631	5.35337e-10	3.2057e-06	down	NW_018744895.1	387184	401304	+	gene-LOC110705996	--	K10846 DNA excision repair protein ERCC-5 | (RefSeq) DNA repair protein UVH3 isoform X1 (A)	ko03420: Nucleotide excision repair	XP_021739606.1	DNA repair protein UVH3 isoform X1 [Chenopodium quinoa]	UVH3_ARATH RecName: Full=DNA repair protein UVH3; EC=3.1.-.-; AltName: Full=ERCC5 homolog; AltName: Full=RAD2 homolog; Short=AtRAD2; Short=AtUVH3; Short=AtXPG; AltName: Full=UV hypersensitive protein 3; AltName: Full=XPG homolog;	At3g28030	GO:0005634,nucleus; GO:0017108,5'-flap endonuclease activity; GO:0046872,metal ion binding; GO:0003697,single-stranded DNA binding; GO:0010213,non-photoreactive DNA repair; GO:0006289,nucleotide-excision repair; GO:0009408,response to heat; GO:0003674,molecular_function; GO:0003824,catalytic activity; GO:0004518,nuclease activity; GO:0004519,endonuclease activity; GO:0004520,endodeoxyribonuclease…
gene-LOC110707136	22.72	25.37	21.25							70.21	67.93	51.52	387	397	328							1065	1132	867									1.45576	4.49364e-10	3.2057e-06	up	NW_018744996.1	3980507	3982226	-	gene-LOC110707136	--	--	--	XP_021719056.1	uncharacterized protein LOC110686756 [Chenopodium quinoa]	--	--	--
gene-LOC110707162	17.66	3.65	10.7							2.86	2.61	4.4	284	54	156							41	41	70									-1.60327	0.000132935	0.0398021	down	NW_018742418.1	4185986	4186994	-	gene-LOC110707162	--	K03217 YidC/Oxa1 family membrane protein insertase | (RefSeq) ALBINO3-like protein 1, chloroplastic (A)	ko03060: Protein export	XP_021740864.1	ALBINO3-like protein 1, chloroplastic [Chenopodium quinoa]	ALB4_ARATH RecName: Full=ALBINO3-like protein 1, chloroplastic {ECO:0000305}; AltName: Full=Arabidopsis thaliana envelope membrane integrase {ECO:0000305}; AltName: Full=Protein ALBINA 4 {ECO:0000305}; Short=Ath4 {ECO:0000305}; AltName: Full=Protein ARTEMIS {ECO:0000303|PubMed:12169665}; AltName: Full=Suppressor of tic40 protein 1 {ECO:0000303|PubMed:28684427}; Flags: Precursor;	At1g24490_2	GO:0009507,chloroplast; GO:0009535,chloroplast thylakoid membrane; GO:0016021,integral component of membrane; GO:0009579,thylakoid; GO:0032977,membrane insertase activity; GO:0009658,chloroplast organization; GO:0051205,protein insertion into membrane; GO:0072598,protein localization to chloroplast; GO:0010027,thylakoid membrane organization; GO:0003674,molecular_function; GO:0005215,transporter …
gene-LOC110709156	3.19	1.22	3.27							0.78	0.82	1.35	330	116	306							72	83	138									-1.31695	7.04651e-05	0.0305767	down	NW_018745054.1	377067	382718	-	gene-LOC110709156	--	K05391 cyclic nucleotide gated channel, plant | (RefSeq) putative cyclic nucleotide-gated ion channel 15 (A)	ko04626: Plant-pathogen interaction	XP_021743061.1	uncharacterized protein LOC110709156 isoform X1 [Chenopodium quinoa]	--	At4g15600	--
gene-LOC110709630	3.98	3.75	4.46				1.54	1.37	1.49				119	103	121				40	39	43								-1.44485	1.3778e-06	0.0136659	down					NW_018745080.1	209220	214862	-	gene-LOC110709630	--	K23553 post-GPI attachment to proteins factor 3 | (RefSeq) post-GPI attachment to proteins factor 3-like (A)	--	XP_021743530.1	post-GPI attachment to proteins factor 3-like [Chenopodium quinoa]	--	At1g16560	GO:0000139,Golgi membrane; GO:0016021,integral component of membrane; GO:0031227,intrinsic component of endoplasmic reticulum membrane; GO:0016788,hydrolase activity, acting on ester bonds; GO:0006506,GPI anchor biosynthetic process; GO:0003674,molecular_function; GO:0003824,catalytic activity; GO:0016787,hydrolase activity; GO:0008152,metabolic process; GO:0006464,cellular protein modification p…
gene-LOC110709968	7.67	3.22	6.84							2.1	2.63	2.68	607	234	491							148	204	210									-1.19703	3.81426e-06	0.00533377	down	NW_018745105.1	23210	41505	-	gene-LOC110709968	--	K18806 kinesin family member 7 | (RefSeq) predicted protein (A)	--	XP_021743914.1	kinesin-like protein KIN-4A isoform X1 [Chenopodium quinoa]	KN4A_GOSHI RecName: Full=Kinesin-like protein KIN-4A {ECO:0000305}; AltName: Full=GhKINESIN-4A {ECO:0000303|PubMed:25600279};	At5g47820	GO:0055028,cortical microtubule; GO:0005737,cytoplasm; GO:0005524,ATP binding; GO:1990939,ATP-dependent microtubule motor activity; GO:0008017,microtubule binding; GO:0071555,cell wall organization; GO:0007018,microtubule-based movement; GO:0007052,mitotic spindle organization; GO:0000166,nucleotide binding; GO:0003674,molecular_function; GO:0005488,binding; GO:0008144,drug binding; GO:0017076,pu…
gene-LOC110710083	7.84	2.84	4.4							1.64	2.01	2.25	391	130	199							73	98	111									-1.28545	2.54703e-05	0.0181573	down	NW_018742418.1	4333429	4337516	-	gene-LOC110710083	--	--	--	XP_021744040.1	C-type lectin domain-containing protein 180-like isoform X1 [Chenopodium quinoa]	--	At2g01800	--
gene-LOC110710970	1.66	0.64	0.94							0.34	0.28	0.5	154	54	79							28	25	46									-1.47145	0.000176065	0.046651	down	NW_018745190.1	677592	683109	+	gene-LOC110710970	--	K21596 calmodulin-binding transcription activator | (RefSeq) calmodulin-binding transcription activator 6-like (A)	--	XP_021745004.1	uncharacterized protein LOC110710970 isoform X1 [Chenopodium quinoa]	--	At2g12210	--
gene-LOC110711690	0.9	0.31	0.75							0.17	0.13	0.27	153	49	116							26	21	46									-1.71449	2.93159e-05	0.0186755	down	NW_018745281.1	3574695	3602184	-	gene-LOC110711690	--	K17592 sacsin | (RefSeq) hypothetical protein (A)	--	XP_021745799.1	uncharacterized protein LOC110711690 isoform X1 [Chenopodium quinoa]	NOV_ARATH RecName: Full=Protein NO VEIN {ECO:0000303|PubMed:19880797}; AltName: Full=Protein EMBRYO DEFECTIVE 2597 {ECO:0000303|PubMed:15266054};	At4g13750	GO:0005634,nucleus; GO:0009926,auxin polar transport; GO:0001708,cell fate specification; GO:0009793,embryo development ending in seed dormancy; GO:0010305,leaf vascular tissue pattern formation; GO:0048364,root development; GO:0019827,stem cell population maintenance; GO:0006810,transport; GO:0008150,biological_process; GO:0009914,hormone transport; GO:0010817,regulation of hormone levels; GO:00…
gene-LOC110712637	8.65	5.85	7.15							2.37	3.34	4.46	663	412	497							162	251	338									-1.06386	5.20358e-06	0.00623201	down	NW_018745324.1	4600843	4616678	-	gene-LOC110712637	--	--	--	XP_021746799.1	protein TPLATE-like [Chenopodium quinoa]	TPLAT_ARATH RecName: Full=Protein TPLATE;	At3g01780	GO:0009504,cell plate; GO:0005737,cytoplasm; GO:0005856,cytoskeleton; GO:0005829,cytosol; GO:0005634,nucleus; GO:0009524,phragmoplast; GO:0005886,plasma membrane; GO:0009506,plasmodesma; GO:0042802,identical protein binding; GO:0006897,endocytosis; GO:0009555,pollen development; GO:0005515,protein binding; GO:0003674,molecular_function; GO:0005488,binding; GO:0016192,vesicle-mediated transport; G…
gene-LOC110712770	1.23	0.54	0.9							0.23	0.25	0.36	96	39	64							16	19	28									-1.61581	9.6858e-05	0.0359409	down	NW_018745333.1	18681	24132	-	gene-LOC110712770	--	--	--	XP_021746909.1	uncharacterized protein LOC110712770 isoform X1 [Chenopodium quinoa]	HD16N_ORYSJ RecName: Full=Casein kinase 1-like protein HD16 {ECO:0000305}; EC=2.7.11.1 {ECO:0000305}; AltName: Full=Os03g0793500 protein {ECO:0000312|EMBL:BAF13445.1}; AltName: Full=Protein EARLY FLOWERING 1 {ECO:0000303|PubMed:20400938}; AltName: Full=Protein HEADING DATE 16 {ECO:0000303|PubMed:23789941};	At3g13670	GO:0005737,cytoplasm; GO:0005634,nucleus; GO:0005524,ATP binding; GO:0106310,NA; GO:0004674,protein serine/threonine kinase activity; GO:0106311,NA; GO:0006897,endocytosis; GO:0009908,flower development; GO:0009740,gibberellic acid mediated signaling pathway; GO:0010476,gibberellin mediated signaling pathway; GO:0018105,peptidyl-serine phosphorylation; GO:0040008,regulation of growth; GO:0048586,…
gene-LOC110712773	2.49	0.83	1.56							0.64	0.53	0.75	351	107	199							80	73	105									-1.26865	8.41017e-05	0.0344944	down	NW_018745333.1	33408	48699	-	gene-LOC110712773	--	--	--	XP_021746915.1	uncharacterized protein LOC110712773 [Chenopodium quinoa]	HD16N_ORYSJ RecName: Full=Casein kinase 1-like protein HD16 {ECO:0000305}; EC=2.7.11.1 {ECO:0000305}; AltName: Full=Os03g0793500 protein {ECO:0000312|EMBL:BAF13445.1}; AltName: Full=Protein EARLY FLOWERING 1 {ECO:0000303|PubMed:20400938}; AltName: Full=Protein HEADING DATE 16 {ECO:0000303|PubMed:23789941};	At3g13670	GO:0005737,cytoplasm; GO:0005634,nucleus; GO:0005524,ATP binding; GO:0106310,NA; GO:0004674,protein serine/threonine kinase activity; GO:0106311,NA; GO:0006897,endocytosis; GO:0009908,flower development; GO:0009740,gibberellic acid mediated signaling pathway; GO:0010476,gibberellin mediated signaling pathway; GO:0018105,peptidyl-serine phosphorylation; GO:0040008,regulation of growth; GO:0048586,…
gene-LOC110713626	3.53	2.08	2.94							0.75	0.73	1.23	227	123	171							43	46	78									-1.61899	4.23326e-08	0.000162186	down	NW_018745448.1	1303386	1307035	-	gene-LOC110713626	--	K02218 casein kinase 1 [EC:2.7.11.1] | (RefSeq) uncharacterized protein LOC8069780 (A)	--	XP_021747773.1	protein ALP1-like isoform X1 [Chenopodium quinoa]	ALPL_ARATH RecName: Full=Protein ALP1-like {ECO:0000305}; EC=3.1.-.-;	At5g27250	GO:0005634,nucleus; GO:0046872,metal ion binding; GO:0004518,nuclease activity; GO:0003674,molecular_function; GO:0005488,binding; GO:0043167,ion binding; GO:0043169,cation binding; GO:0003824,catalytic activity; GO:0016787,hydrolase activity; GO:0016788,hydrolase activity, acting on ester bonds; GO:0005622,intracellular; GO:0005575,cellular_component; GO:0005623,cell; GO:0043231,intracellular me…
gene-LOC110714511	5.23	0.97	4.05							0.79	0.47	1.05	477	81	335							64	42	95									-2.04719	2.22532e-06	0.00394997	down	NW_018745454.1	3302927	3314128	-	gene-LOC110714511	--	K16240 protein suppressor of PHYA-105 1 | (RefSeq) protein SUPPRESSOR OF PHYA-105 1-like isoform X1 (A)	ko04712: Circadian rhythm - plant	XP_021748734.1	protein SUPPRESSOR OF PHYA-105 1-like isoform X1 [Chenopodium quinoa]	SPA1_ARATH RecName: Full=Protein SUPPRESSOR OF PHYA-105 1; EC=2.7.-.-;	At2g46340	GO:0080008,Cul4-RING E3 ubiquitin ligase complex; GO:0016604,nuclear body; GO:0016607,nuclear speck; GO:0005634,nucleus; GO:0016605,PML body; GO:0005524,ATP binding; GO:0042802,identical protein binding; GO:0004672,protein kinase activity; GO:0009658,chloroplast organization; GO:0010100,negative regulation of photomorphogenesis; GO:0009640,photomorphogenesis; GO:0010017,red or far-red light signa…
gene-LOC110714706	15.22	6.04	15.51							4.74	5.02	7.09	1606	586	1484							446	518	740									-1.06289	9.90195e-05	0.0359409	down	NW_018745461.1	2620104	2633307	-	gene-LOC110714706	--	K11292 transcription elongation factor SPT6 | (RefSeq) transcription elongation factor SPT6 homolog (A)	--	XP_021748924.1	transcription elongation factor SPT6 homolog [Chenopodium quinoa]	SPT61_ARATH RecName: Full=Transcription elongation factor SPT6 homolog {ECO:0000305}; Short=AtSPT6 {ECO:0000303|PubMed:20139304};	At1g65440	GO:0005829,cytosol; GO:0009506,plasmodesma; GO:0008023,transcription elongation factor complex; GO:0035327,transcriptionally active chromatin; GO:0042393,histone binding; GO:0031491,nucleosome binding; GO:0003746,translation elongation factor activity; GO:0070827,chromatin maintenance; GO:0009793,embryo development ending in seed dormancy; GO:0042789,mRNA transcription by RNA polymerase II; GO:00…
gene-LOC110714715	13.15	3.7	10.5							2.98	2.21	4.46	1083	280	784							219	178	363									-1.4203	2.90253e-05	0.0186755	down	NW_018745461.1	2823704	2837653	+	gene-LOC110714715	--	K14569 ribosome biogenesis protein BMS1 | (RefSeq) ribosome biogenesis protein BMS1 homolog (A)	ko03008: Ribosome biogenesis in eukaryotes	XP_021748940.1	ribosome biogenesis protein BMS1 homolog [Chenopodium quinoa]	--	At1g06720	--
gene-LOC110714899	0.25	0.07	0.24							0.14	2.05	2.94	8	2	7							4	65	94									3.24524	5.3648e-05	0.0254964	up	NW_018742429.1	18826	23856	-	gene-LOC110714899	--	K09264 MADS-box transcription factor, plant | (RefSeq) MADS-box transcription factor 23-like isoform X1 (A)	--	XP_021749150.1	MADS-box protein JOINTLESS-like [Chenopodium quinoa]	SVP_ARATH RecName: Full=MADS-box protein SVP {ECO:0000303|PubMed:10758486}; AltName: Full=Protein SHORT VEGETATIVE PHASE {ECO:0000303|PubMed:10758486};	At2g22540	GO:0005634,nucleus; GO:0003700,DNA-binding transcription factor activity; GO:0000981,DNA-binding transcription factor activity, RNA polymerase II-specific; GO:0046983,protein dimerization activity; GO:0000978,RNA polymerase II proximal promoter sequence-specific DNA binding; GO:0043565,sequence-specific DNA binding; GO:0000900,translation repressor activity, mRNA regulatory element binding; GO:00…
gene-LOC110715576	0.78	0.71	0.84							0.1	0.13	0.09	36	30	35							4	6	4									-2.85236	3.91914e-06	0.00533377	down	NW_018745523.1	1372321	1375342	+	gene-LOC110715576	--	K01893 asparaginyl-tRNA synthetase [EC:6.1.1.22] | (RefSeq) asparagine--tRNA ligase, cytoplasmic 2-like isoform X1 (A)	ko00970: Aminoacyl-tRNA biosynthesis	XP_021749853.1	asparagine--tRNA ligase, cytoplasmic 2-like isoform X1 [Chenopodium quinoa]	SYNC2_ARATH RecName: Full=Asparagine--tRNA ligase, cytoplasmic 2 {ECO:0000305}; EC=6.1.1.22 {ECO:0000305}; AltName: Full=Asparaginyl-tRNA synthetase 2 {ECO:0000305}; Short=AsnRS 2 {ECO:0000305}; AltName: Full=AtNS2 {ECO:0000303|PubMed:9655910};	At3g07420	GO:0009507,chloroplast; GO:0005829,cytosol; GO:0005739,mitochondrion; GO:0004816,asparagine-tRNA ligase activity; GO:0005524,ATP binding; GO:0006421,asparaginyl-tRNA aminoacylation; GO:0003674,molecular_function; GO:0003824,catalytic activity; GO:0004812,aminoacyl-tRNA ligase activity; GO:0016874,ligase activity; GO:0016875,ligase activity, forming carbon-oxygen bonds; GO:0140098,catalytic activi…
gene-LOC110715686	3.06	1	1.45							0.27	0.37	0.37	100	30	43							8	12	12									-2.35887	4.43699e-06	0.00577599	down	NW_018745523.1	2661712	2664612	-	gene-LOC110715686	--	K13111 WD40 repeat-containing protein SMU1 | (RefSeq) suppressor of mec-8 and unc-52 protein homolog 1-like (A)	--	XP_021749983.1	uncharacterized protein LOC110715686 [Chenopodium quinoa]	--	At2g12210	--
gene-LOC110718709	1.72	0.77	1.83							0.61	0.38	0.42	107	44	103							34	23	26									-1.54826	0.000117093	0.0369042	down	NW_018742461.1	2517642	2522984	+	gene-LOC110718709	--	K17604 zinc finger SWIM domain-containing protein 3 | (RefSeq) protein FAR1-RELATED SEQUENCE 5-like (A)	--	XP_021753290.1	protein FAR1-RELATED SEQUENCE 5-like [Chenopodium quinoa]	FRS5_ARATH RecName: Full=Protein FAR1-RELATED SEQUENCE 5;	At4g38180	GO:0005634,nucleus; GO:0008270,zinc ion binding; GO:0006355,regulation of transcription, DNA-templated; GO:0003674,molecular_function; GO:0005488,binding; GO:0046872,metal ion binding; GO:0043167,ion binding; GO:0043169,cation binding; GO:0046914,transition metal ion binding; GO:0008152,metabolic process; GO:0006139,nucleobase-containing compound metabolic process; GO:0006351,transcription, DNA-t…
gene-LOC110720893	1.41	2.15	1.92							4.11	6.33	4.7	30	42	37							78	132	99									1.46141	5.01594e-05	0.02462	up	NW_018742577.1	1352119	1353595	+	gene-LOC110720893	--	--	--	--	--	--	--	--
gene-LOC110721452	3.23	1.53	2.21							0.78	1	1.1	262	114	162							56	79	88									-1.22918	1.54752e-05	0.0132384	down	NW_018742616.1	577403	594108	+	gene-LOC110721452	--	K21767 tubulin-specific chaperone D | (RefSeq) tubulin-folding cofactor D-like (A)	--	XP_021756292.1	tubulin-folding cofactor D-like [Chenopodium quinoa]	TBCD_ARATH RecName: Full=Tubulin-folding cofactor D; Short=AtTFCD; AltName: Full=Protein CHAMPIGNON; AltName: Full=Protein EMBRYO DEFECTIVE 133; AltName: Full=Protein TITAN 1;	At3g60740	GO:0005829,cytosol; GO:0009506,plasmodesma; GO:0048487,beta-tubulin binding; GO:0005096,GTPase activator activity; GO:0015631,tubulin binding; GO:0009793,embryo development ending in seed dormancy; GO:0000226,microtubule cytoskeleton organization; GO:0007017,microtubule-based process; GO:0007023,post-chaperonin tubulin folding pathway; GO:0006457,protein folding; GO:0007021,tubulin complex assemb…
gene-LOC110722205	0.53	0.09	0.23							0.01	0.04	0.04	58	9	23							1	4	4									-3.22363	9.06984e-05	0.0359409	down	NW_018742656.1	28857	44087	-	gene-LOC110722205	--	K22909 zinc finger CCCH domain-containing protein 13 | (Kazusa) Lj4g3v2742990.1; - (A)	--	XP_021757163.1	uncharacterized protein LOC110722205 isoform X1 [Chenopodium quinoa]	--	At3g29760_2	--
gene-LOC110724767	39.23	46.6	27.09							9.04	8.93	8.32	687	750	430							141	153	144									-2.1154	2.04829e-14	3.0664e-10	down	NW_018742770.1	3531281	3532809	+	gene-LOC110724767	--	--	--	XP_021759915.1	uncharacterized protein LOC110724767 [Chenopodium quinoa]	--	At1g19530	--
gene-LOC110725121	0.19	0.1	0.04							1.18	0.72	0.65	6	3	1							33	22	20									2.97603	9.87057e-05	0.0359409	up	NW_018742810.1	6441	12373	+	gene-LOC110725121	--	K08657 taspase, threonine aspartase, 1 [EC:3.4.25.-] | (RefSeq) putative threonine aspartase isoform X1 (A)	--	XP_021760278.1	putative threonine aspartase isoform X1 [Chenopodium quinoa]	TASP1_ARATH RecName: Full=Putative threonine aspartase; Short=Taspase-1; EC=3.4.25.-; Contains: RecName: Full=Putative threonine aspartase subunit alpha; Contains: RecName: Full=Putative threonine aspartase subunit beta; Flags: Precursor;	At4g00590	GO:0005737,cytoplasm; GO:0004298,threonine-type endopeptidase activity; GO:0051604,protein maturation; GO:0003674,molecular_function; GO:0003824,catalytic activity; GO:0004175,endopeptidase activity; GO:0008233,peptidase activity; GO:0070011,peptidase activity, acting on L-amino acid peptides; GO:0016787,hydrolase activity; GO:0070003,threonine-type peptidase activity; GO:0140096,catalytic activi…
gene-LOC110725893	1.6	0.57	1.72							0.27	0.33	0.1	80	26	78							12	16	5									-2.40701	8.62133e-06	0.00793171	down	NW_018742815.1	5956386	5975187	+	gene-LOC110725893	--	K05841 sterol 3beta-glucosyltransferase [EC:2.4.1.173] | (RefSeq) sterol 3-beta-glucosyltransferase UGT80B1-like (A)	--	XP_021761059.1	sterol 3-beta-glucosyltransferase UGT80B1-like [Chenopodium quinoa]	U80B1_ARATH RecName: Full=Sterol 3-beta-glucosyltransferase UGT80B1; EC=2.4.1.173; AltName: Full=Protein TRANSPARENT TESTA 15; AltName: Full=UDP-glucose:sterol glucosyltransferase 80B1;	At1g43620	GO:0005774,vacuolar membrane; GO:0005773,vacuole; GO:0102203,brassicasterol glucosyltransferase activity; GO:0102205,cholesterol allpha-glucosyltransferase activity; GO:0102202,soladodine glucosyltransferase activity; GO:0016906,sterol 3-beta-glucosyltransferase activity; GO:0005975,carbohydrate metabolic process; GO:0009813,flavonoid biosynthetic process; GO:0030259,lipid glycosylation; GO:00102…
gene-LOC110726314	3.62	0.63	2.43							0.09	0.39	0.29	238	38	145							5	25	19									-3.02845	1.55535e-08	7.76145e-05	down	NW_018742879.1	161297	166397	+	gene-LOC110726314	--	K22909 zinc finger CCCH domain-containing protein 13 | (Kazusa) Lj4g3v2742990.1; - (A)	--	XP_021761460.1	uncharacterized protein LOC110726314 [Chenopodium quinoa]	--	--	--
gene-LOC110726518	1.41	0.43	1.23							0.11	0.03	0.3	57	16	45							4	1	12									-2.74002	9.96325e-05	0.0359409	down	NW_018742879.1	3322998	3327680	-	gene-LOC110726518	--	K13412 calcium-dependent protein kinase [EC:2.7.11.1] | (RefSeq) calcium-dependent protein kinase 10-like (A)	ko04626: Plant-pathogen interaction	XP_021761687.1	calcium-dependent protein kinase 10-like [Chenopodium quinoa]	CDPKA_ARATH RecName: Full=Calcium-dependent protein kinase 10; EC=2.7.11.1; AltName: Full=Calcium-dependent protein kinase isoform CDPK1; Short=AtCDPK1;	At1g18890	GO:0005737,cytoplasm; GO:0005634,nucleus; GO:0005886,plasma membrane; GO:0005524,ATP binding; GO:0005509,calcium ion binding; GO:0009931,calcium-dependent protein serine/threonine kinase activity; GO:0005516,calmodulin binding; GO:0004683,calmodulin-dependent protein kinase activity; GO:0004672,protein kinase activity; GO:0106310,NA; GO:0004674,protein serine/threonine kinase activity; GO:0106311…
gene-LOC110727953	10.22	1.39	2.28				0.14	0.13	0.32	1.23	0.62	0.25	168	21	34				2	2	5	18	10	4					-4.4346	6.33697e-09	9.42814e-05	down	-2.58793	0.000148379	0.0427176	down	NW_018742914.1	4630642	4631996	-	gene-LOC110727953	--	K05387 glutamate receptor, ionotropic, plant | (RefSeq) LOW QUALITY PROTEIN: glutamate receptor 2.3-like (A)	--	XP_021763237.1	pathogenesis-related protein STH-21-like [Chenopodium quinoa]	PRS1_SOLTU RecName: Full=Pathogenesis-related protein STH-21;	--	GO:0005737,cytoplasm; GO:0005634,nucleus; GO:0010427,abscisic acid binding; GO:0004864,protein phosphatase inhibitor activity; GO:0038023,signaling receptor activity; GO:0009738,abscisic acid-activated signaling pathway; GO:0006952,defense response; GO:0080163,regulation of protein serine/threonine phosphatase activity; GO:0009607,response to biotic stimulus; GO:0003674,molecular_function; GO:000…
gene-LOC110728204	4.51	1.17	3.12							8.31	8.11	7.76	67	16	42							110	118	114									1.53306	3.36611e-05	0.0205683	up	NW_018742914.1	8734670	8735533	+	gene-LOC110728204	--	K01602 ribulose-bisphosphate carboxylase small chain [EC:4.1.1.39] | (RefSeq) ribulose bisphosphate carboxylase small chain 3, chloroplastic-like (A)	ko00630: Glyoxylate and dicarboxylate metabolism; ko00710: Carbon fixation in photosynthetic organisms; ko01100: Metabolic pathways; ko01110: Biosynthesis of secondary metabolites; ko01200: Carbon metabolism	XP_021763559.1	ribulose bisphosphate carboxylase small chain 3, chloroplastic-like [Chenopodium quinoa]	RBS2_AMAHP RecName: Full=Ribulose bisphosphate carboxylase small subunit, chloroplastic 2 {ECO:0000255|HAMAP-Rule:MF_00860}; Short=RuBisCO small subunit 2 {ECO:0000255|HAMAP-Rule:MF_00860}; Flags: Precursor;	At1g67090	GO:0009507,chloroplast; GO:0009853,photorespiration; GO:0019253,reductive pentose-phosphate cycle; GO:0008152,metabolic process; GO:0008150,biological_process; GO:0009987,cellular process; GO:0043094,cellular metabolic compound salvage; GO:0044237,cellular metabolic process; GO:0005975,carbohydrate metabolic process; GO:0009058,biosynthetic process; GO:0015977,carbon fixation; GO:0015979,photosyn…
gene-LOC110730740	2.5	0.72	1.41							0.48	0.37	0.68	250	66	128							43	36	67									-1.51815	8.85409e-05	0.0358244	down	NW_018743049.1	29219	44599	+	gene-LOC110730740	--	K21989 calcium permeable stress-gated cation channel | (RefSeq) calcium permeable stress-gated cation channel 1-like (A)	--	XP_021766250.1	replication protein A 70 kDa DNA-binding subunit D-like isoform X1 [Chenopodium quinoa]	RFA1B_ORYSJ RecName: Full=Replication protein A 70 kDa DNA-binding subunit B; Short=OsRPA70b; AltName: Full=Replication factor A protein 1B; AltName: Full=Replication protein A 1B;	--	GO:0005662,DNA replication factor A complex; GO:0003684,damaged DNA binding; GO:0046872,metal ion binding; GO:0043047,single-stranded telomeric DNA binding; GO:0006268,DNA unwinding involved in DNA replication; GO:0000724,double-strand break repair via homologous recombination; GO:0051321,meiotic cell cycle; GO:0006289,nucleotide-excision repair; GO:0007004,telomere maintenance via telomerase; GO…
gene-LOC110730882	1.74	0.79	3.38							0.57	0.52	0.26	55	23	97							16	16	8									-2.07724	0.000190824	0.0492539	down	NW_018743050.1	1537305	1539480	+	gene-LOC110730882	--	K19861 benzyl alcohol O-benzoyltransferase [EC:2.3.1.196 2.3.1.232] | (RefSeq) hsr201; benzyl alcohol O-benzoyltransferase (A)	--	XP_021766402.1	benzyl alcohol O-benzoyltransferase-like [Chenopodium quinoa]	BEBT1_PETHY RecName: Full=Benzyl alcohol O-benzoyltransferase {ECO:0000303|PubMed:15286288}; Short=PhBEBT1 {ECO:0000303|PubMed:15286288}; EC=2.3.1.196 {ECO:0000269|PubMed:15286288}; AltName: Full=Acetyl CoA:3-hydroxybenzyl alcohol acetyltransferase {ECO:0000305}; EC=2.3.1.- {ECO:0000269|PubMed:15286288}; AltName: Full=Acetyl CoA:benzyl alcohol acetyltransferase {ECO:0000305}; EC=2.3.1.224 {ECO:00…	At5g17540	GO:0102387,2-phenylethanol acetyltransferase activity; GO:0102720,acetyl-coenzyme A:acetyl alcohol acetyltransferase activity; GO:0006084,acetyl-CoA metabolic process; GO:1901787,benzoyl-CoA metabolic process; GO:0007623,circadian rhythm; GO:0010597,green leaf volatile biosynthetic process; GO:0003674,molecular_function; GO:0003824,catalytic activity; GO:0016740,transferase activity; GO:0016746,t…
gene-LOC110736340	2.38	0.9	1.45							0.27	0.05	0.34	49	17	27							5	1	7									-2.76438	9.79676e-05	0.0359409	down	NW_018743292.1	2452164	2453707	+	gene-LOC110736340	--	--	--	XP_021772231.1	uncharacterized protein LOC110736340 [Chenopodium quinoa]	--	--	--
gene-LOC110736914	7.53	2.91	6.37							1.67	2.26	2.72	411	146	315							81	121	147									-1.27515	1.70099e-05	0.0137647	down	NW_018743292.1	9371879	9385962	-	gene-LOC110736914	--	K01897 long-chain acyl-CoA synthetase [EC:6.2.1.3] | (RefSeq) long chain acyl-CoA synthetase 7, peroxisomal-like (A)	ko00061: Fatty acid biosynthesis; ko00071: Fatty acid degradation; ko01100: Metabolic pathways; ko01212: Fatty acid metabolism; ko04146: Peroxisome	XP_021772943.1	long chain acyl-CoA synthetase 7, peroxisomal-like [Chenopodium quinoa]	LACS7_ARATH RecName: Full=Long chain acyl-CoA synthetase 7, peroxisomal {ECO:0000303|PubMed:12177484}; Short=AtLACS7 {ECO:0000303|PubMed:12366803}; EC=6.2.1.3 {ECO:0000269|PubMed:12177484, ECO:0000269|PubMed:12366803};	At5g27600	GO:0005783,endoplasmic reticulum; GO:0016020,membrane; GO:0005777,peroxisome; GO:0009536,plastid; GO:0005524,ATP binding; GO:0102391,decanoate-CoA ligase activity; GO:0004467,long-chain fatty acid-CoA ligase activity; GO:0006631,fatty acid metabolic process; GO:0010193,response to ozone; GO:0009651,response to salt stress; GO:0000166,nucleotide binding; GO:0003674,molecular_function; GO:0005488,b…
gene-LOC110737077	20.25	11.87	16.5				7.22	5.19	7.54				245	132	181				76	60	88								-1.2351	2.43142e-06	0.0180873	down					NW_018743292.1	12186929	12188069	-	gene-LOC110737077	--	--	--	XP_021773139.1	pathogenesis-related protein PR-4-like [Chenopodium quinoa]	PR4A_TOBAC RecName: Full=Pathogenesis-related protein PR-4A; Flags: Precursor;	At3g04720	GO:0005618,cell wall; GO:0005576,extracellular region; GO:0004540,ribonuclease activity; GO:0042742,defense response to bacterium; GO:0050832,defense response to fungus; GO:0003674,molecular_function; GO:0003824,catalytic activity; GO:0004518,nuclease activity; GO:0016787,hydrolase activity; GO:0016788,hydrolase activity, acting on ester bonds; GO:0140098,catalytic activity, acting on RNA; GO:000…
gene-LOC110737385	0.89	0.65	0.83							0.25	0.21	0.21	51	34	43							13	12	12									-1.76711	0.000170703	0.0456342	down	NW_018743327.1	1856332	1860252	+	gene-LOC110737385	--	K17609 nucleoredoxin [EC:1.8.1.8] | (RefSeq) probable nucleoredoxin 2 (A)	--	XP_021773431.1	protein SIEVE ELEMENT OCCLUSION B-like [Chenopodium quinoa]	SEOB_ARATH RecName: Full=Protein SIEVE ELEMENT OCCLUSION B {ECO:0000303|PubMed:20932300}; Short=AtSEOb {ECO:0000303|PubMed:20932300}; AltName: Full=Protein SIEVE ELEMENT OCCLUSION-RELATED 1 {ECO:0000303|PubMed:22470058}; Short=AtSEOR1 {ECO:0000303|PubMed:22470058};	At3g01680	GO:0042803,protein homodimerization activity; GO:0043621,protein self-association; GO:0010088,phloem development; GO:0005515,protein binding; GO:0003674,molecular_function; GO:0005488,binding; GO:0046983,protein dimerization activity; GO:0042802,identical protein binding; GO:0009888,tissue development; GO:0008150,biological_process; GO:0010087,phloem or xylem histogenesis; GO:0032502,developmenta…
novel.172	1.56	0.85	0.69							4.55	8.6	7.88	10	5	4							26	54	50									2.78577	1.27788e-06	0.00294316	up	NW_018742204.1	18512405	18512736	.	--	--	--	--	--	--	--	--	--
novel.1783	85.55	56.71	99.5							33.09	32.98	46.21	888	541	936							306	335	474									-1.07156	1.17434e-06	0.00293009	down	NW_018742681.1	666492	675668	-	--	--	K03006 DNA-directed RNA polymerase II subunit RPB1 [EC:2.7.7.6] | (RefSeq) LOW QUALITY PROTEIN: DNA-directed RNA polymerase II subunit 1-like (A)	ko03020: RNA polymerase	XP_021739818.1	uncharacterized protein LOC110706234 [Chenopodium quinoa]	POLX_TOBAC RecName: Full=Retrovirus-related Pol polyprotein from transposon TNT 1-94; Includes: RecName: Full=Protease; EC=3.4.23.-; Includes: RecName: Full=Reverse transcriptase; EC=2.7.7.49; Includes: RecName: Full=Endonuclease;	At4g17180	GO:0004190,aspartic-type endopeptidase activity; GO:0004519,endonuclease activity; GO:0003676,nucleic acid binding; GO:0003964,RNA-directed DNA polymerase activity; GO:0008270,zinc ion binding; GO:0015074,DNA integration; GO:0003674,molecular_function; GO:0003824,catalytic activity; GO:0004175,endopeptidase activity; GO:0008233,peptidase activity; GO:0070011,peptidase activity, acting on L-amino …
novel.3366	19.02	16.32	12.93							35.88	32.75	33.38	203	160	125							341	342	352									1.09708	2.63469e-06	0.00415185	up	NW_018743144.1	2022534	2023085	.	--	--	--	--	KMT02199.1	hypothetical protein BVRB_9g206600 [Beta vulgaris subsp. vulgaris]	--	--	GO:0016021,integral component of membrane; GO:0004222,metalloendopeptidase activity; GO:0071586,CAAX-box protein processing; GO:0003674,molecular_function; GO:0003824,catalytic activity; GO:0004175,endopeptidase activity; GO:0008237,metallopeptidase activity; GO:0008233,peptidase activity; GO:0070011,peptidase activity, acting on L-amino acid peptides; GO:0016787,hydrolase activity; GO:0140096,ca…
novel.375	1.62	1.85	1.82							0.57	0.28	0.54	64	67	65							20	11	21									-1.92182	8.68801e-06	0.00793171	down	NW_018742238.1	2186671	2188714	-	--	--	--	--	--	--	--	--	--
novel.3879	23.72	11.72	23.12							8.5	9.15	8.69	652	296	576							208	246	236									-1.09856	2.24272e-06	0.00394997	down	NW_018743258.1	2007	4977	+	--	--	K01880 glycyl-tRNA synthetase [EC:6.1.1.14] | (RefSeq) glycine--tRNA ligase, mitochondrial 1-like (A)	ko00970: Aminoacyl-tRNA biosynthesis	XP_021715310.1	glycine--tRNA ligase, mitochondrial 1-like [Chenopodium quinoa]	SYGM1_ARATH RecName: Full=Glycine--tRNA ligase, mitochondrial 1 {ECO:0000305}; EC=6.1.1.14 {ECO:0000269|PubMed:11278923}; AltName: Full=Diadenosine tetraphosphate synthetase {ECO:0000305}; Short=Ap4A synthetase {ECO:0000305}; EC=2.7.7.- {ECO:0000250|UniProtKB:P41250}; AltName: Full=Glycyl-tRNA synthetase 1 {ECO:0000303|PubMed:11278923}; Short=GlyRS-1 {ECO:0000303|PubMed:11278923}; Flags: Precurso…	At1g29880	GO:0009507,chloroplast; GO:0005737,cytoplasm; GO:0005829,cytosol; GO:0005768,endosome; GO:0005794,Golgi apparatus; GO:0005739,mitochondrion; GO:0005634,nucleus; GO:0005802,trans-Golgi network; GO:0005524,ATP binding; GO:0004820,glycine-tRNA ligase activity; GO:0046983,protein dimerization activity; GO:0016740,transferase activity; GO:0015966,diadenosine tetraphosphate biosynthetic process; GO:000…
novel.5185	0.11	0.04	0.16							1.12	2.88	0.07	3	1	4							27	76	2									3.7488	0.000152112	0.0433752	up	NW_018743708.1	13219	18638	-	--	--	--	--	XP_021732181.1	5-amino-6-(5-phospho-D-ribitylamino)uracil phosphatase, chloroplastic-like isoform X1 [Chenopodium quinoa]	--	At3g10970	--
novel.5609	16.58	20.84	20.49							6.03	5.85	9.57	142	164	159							46	49	81									-1.44012	6.16805e-06	0.00659563	down	NW_018743893.1	695879	696321	-	--	--	--	--	--	--	--	--	--
novel.6425	4.8	3.04	4.01							0.73	1.06	0.79	74	43	56							10	16	12									-2.16401	9.34708e-07	0.00254419	down	NW_018744080.1	2150054	2151570	+	--	--	--	--	XP_021749968.1	zinc finger MYM-type protein 5-like isoform X2 [Chenopodium quinoa]	--	--	--
novel.7160	7.55	7.03	6.57							17.32	21.42	16.71	90	77	71							184	250	197									1.40593	4.33349e-08	0.000162186	up	NW_018744297.1	671750	672366	+	--	--	--	--	--	--	--	--	--
novel.8117	1.58	1.95	5.22							0.4	0.29	0.8	22	25	66							5	4	11									-2.53032	0.000144291	0.0423471	down	NW_018744633.1	6577427	6578148	-	--	--	--	--	--	--	--	--	--
novel.8498	1.1	0.57	2.3							0.17	0.38	0.31	50	24	95							7	17	14									-2.14841	0.000104793	0.0361842	down	NW_018744752.1	20440	28997	+	--	--	K01681 aconitate hydratase [EC:4.2.1.3] | (RefSeq) putative aconitate hydratase, cytoplasmic (A)	ko00020: Citrate cycle (TCA cycle); ko00630: Glyoxylate and dicarboxylate metabolism; ko01100: Metabolic pathways; ko01110: Biosynthesis of secondary metabolites; ko01200: Carbon metabolism; ko01210: 2-Oxocarboxylic acid metabolism; ko01230: Biosynthesis of amino acids	XP_021774583.1	putative aconitate hydratase, cytoplasmic [Chenopodium quinoa]	ACOC_CUCMA RecName: Full=Aconitate hydratase, cytoplasmic; Short=Aconitase; EC=4.2.1.3; AltName: Full=Citrate hydro-lyase;	At4g35830	GO:0005737,cytoplasm; GO:0051539,4 iron, 4 sulfur cluster binding; GO:0003994,aconitate hydratase activity; GO:0047780,citrate dehydratase activity; GO:0046872,metal ion binding; GO:0006097,glyoxylate cycle; GO:0003674,molecular_function; GO:0005488,binding; GO:0048037,cofactor binding; GO:0051536,iron-sulfur cluster binding; GO:0051540,metal cluster binding; GO:0003824,catalytic activity; GO:001…
novel.857	13.97	6.62	8.41							13.73	21.11	23.87	209	91	114							183	309	353									1.06127	0.000132294	0.0398021	up	NW_018742390.1	5054260	5055033	+	--	--	--	--	--	--	--	--	--
novel.8724	2.72	1	2.27							0.48	0.29	0.52	95	32	72							15	10	18									-2.14256	4.64636e-06	0.00579653	down	NW_018744874.1	349338	351147	.	--	--	K12874 intron-binding protein aquarius | (RefSeq) LOW QUALITY PROTEIN: intron-binding protein aquarius-like (A)	ko03040: Spliceosome	CCA66036.1	hypothetical protein [Beta vulgaris subsp. vulgaris]	RNHX1_ARATH RecName: Full=Putative ribonuclease H protein At1g65750; EC=3.1.26.4;	At2g45230	GO:0046872,metal ion binding; GO:0003676,nucleic acid binding; GO:0004523,RNA-DNA hybrid ribonuclease activity; GO:0003674,molecular_function; GO:0005488,binding; GO:0043167,ion binding; GO:0043169,cation binding; GO:0097159,organic cyclic compound binding; GO:1901363,heterocyclic compound binding; GO:0003824,catalytic activity; GO:0004518,nuclease activity; GO:0004519,endonuclease activity; GO:0…
novel.8903	0.19	0.07	0							0.67	1.29	1.34	6	2	0							19	40	42									3.68772	2.48399e-06	0.00413185	up	NW_018744939.1	755914	778013	+	--	--	K02358 elongation factor Tu | (RefSeq) uncharacterized protein LOC103721475 isoform X1 (A)	ko04626: Plant-pathogen interaction	AFK13856.1	Ty3/gypsy retrotransposon protein [Beta vulgaris subsp. vulgaris]	FZL_ARATH RecName: Full=Probable transmembrane GTPase FZO-like, chloroplastic {ECO:0000305}; EC=3.6.5.-; Flags: Precursor;	At3g11970_2	GO:0009507,chloroplast; GO:0009706,chloroplast inner membrane; GO:0031969,chloroplast membrane; GO:0009707,chloroplast outer membrane; GO:0009535,chloroplast thylakoid membrane; GO:0016021,integral component of membrane; GO:0005525,GTP binding; GO:0016787,hydrolase activity; GO:1900425,negative regulation of defense response to bacterium; GO:0034051,negative regulation of plant-type hypersensitiv…
novel.9812	3.81	0.22	2.26							0.08	0.11	0.3	207	11	111							4	6	16									-3.54661	3.68081e-07	0.00110207	down	NW_018745281.1	72160	83597	-	--	--	K00284 glutamate synthase (ferredoxin) [EC:1.4.7.1] | (RefSeq) ferredoxin-dependent glutamate synthase, chloroplastic (A)	ko00630: Glyoxylate and dicarboxylate metabolism; ko00910: Nitrogen metabolism	XP_021744590.1	ferredoxin-dependent glutamate synthase, chloroplastic [Chenopodium quinoa]	GLTB_SPIOL RecName: Full=Ferredoxin-dependent glutamate synthase, chloroplastic; EC=1.4.7.1; AltName: Full=Fd-GOGAT; Short=SoFdGOGAT;	At5g04140	GO:0009570,chloroplast stroma; GO:0051538,3 iron, 4 sulfur cluster binding; GO:0019899,enzyme binding; GO:0016041,glutamate synthase (ferredoxin) activity; GO:0046872,metal ion binding; GO:0006541,glutamine metabolic process; GO:0097054,L-glutamate biosynthetic process; GO:0003674,molecular_function; GO:0005488,binding; GO:0048037,cofactor binding; GO:0051536,iron-sulfur cluster binding; GO:00515…
novel.9877	0.36	1.01	0.37				3.31	6.87	5.84				11	28	10				87	198	170								3.18149	3.02867e-12	9.01211e-08	up					NW_018745286.1	1417146	1420510	-	--	--	--	--	XP_021713505.1	uncharacterized protein LOC110681674 isoform X2 [Chenopodium quinoa]	--	At5g27290	--
[truncated: 4 more columns]

## Sheet: L1_L4 A1 node
Supplementary Table S4 The expression and annotation of DEGs in comparison of L4 and L1 cultivars after 1 d of artificial accelerated aging treatment (compared to 0 d of aging).
	L4A1_L4A0				L1A1_L1A0				Chromosome	Start	End	Strand	Gene name	Gene description	KEGG	KEGG pathway	NR	NR description	SwissProt	KOG	GO	Pfam	TF-Family	TF-Category	TF-Classification
	log2FoldChange	P value	Adjusted P value	Regulated	log2FoldChange	P value	Adjusted P value	Regulated
gene-LOC110689081					2.12611	1.25098e-07	0.00371254	up	NW_018743951.1	48695	56916	-	gene-LOC110689081	--	K15029 translation initiation factor 3 subunit L | (RefSeq) LOW QUALITY PROTEIN: eukaryotic translation initiation factor 3 subunit L-like (A)	--	XP_021721506.1	LOW QUALITY PROTEIN: eukaryotic translation initiation factor 3 subunit L-like [Chenopodium quinoa]	--	Hs7705433	--	PF10255.9:RNA polymerase I-associated factor PAF67	--	--	--

## Sheet: L1_L4 A2 node
Supplementary Table S4 The expression and annotation of DEGs in comparison of L4 and L1 cultivars after 2 d of artificial accelerated aging treatment (compared to 0 d of aging).
ID	L4A2_L4A0				L1A2_L1A0				Chromosome	Start	End	Strand	Gene name	Gene description	KEGG	KEGG pathway	NR	NR description	SwissProt	KOG	GO	Pfam	TF-Family	TF-Category	TF-Classification
	log2FoldChange	P value	Adjusted P value	Regulated	log2FoldChange	P value	Adjusted P value	Regulated
gene-LOC110733933	-1.46191	6.76497e-14	2.07847e-09	down					NW_018743204.1	3577247	3578539	+	gene-LOC110733933	--	K17290 oxidoreductase [EC:1.1.1.-] | (RefSeq) Oxidoreductase HTATIP2 (A)	--	XP_021769693.1	early light-induced protein 1, chloroplastic-like [Chenopodium quinoa]	ELIP2_ARATH RecName: Full=Early light-induced protein 2, chloroplastic {ECO:0000305}; Flags: Precursor;	At3g22840	GO:0009535,chloroplast thylakoid membrane; GO:0016021,integral component of membrane; GO:0009522,photosystem I; GO:0009523,photosystem II; GO:0071483,cellular response to blue light; GO:0071490,cellular response to far red light; GO:0034605,cellular response to heat; GO:0071486,cellular response to high light intensity; GO:0071491,cellular response to red light; GO:0071492,cellular response to UV…	PF00504.21:Chlorophyll A-B binding protein	--	--	--
gene-LOC110705642	-1.10968	1.74041e-12	2.67362e-08	down					NW_018744878.1	4497993	4500993	+	gene-LOC110705642	--	K12472 epidermal growth factor receptor substrate 15 | (RefSeq) GATA zinc finger domain-containing protein 14-like (A)	ko04144: Endocytosis	XP_021739234.1	BURP domain protein RD22-like [Chenopodium quinoa]	BURP3_ORYSJ RecName: Full=BURP domain-containing protein 3; Short=OsBURP03; Flags: Precursor;	At5g25610	--	PF03181.15:BURP domain	--	--	--
gene-LOC110723200	-1.74616	1.20532e-10	1.12557e-06	down					NW_018742720.1	2915823	2918747	-	gene-LOC110723200	--	K01859 chalcone isomerase [EC:5.5.1.6] | (RefSeq) probable chalcone--flavonone isomerase 3 (A)	ko00941: Flavonoid biosynthesis; ko01100: Metabolic pathways; ko01110: Biosynthesis of secondary metabolites	XP_021758232.1	probable chalcone--flavonone isomerase 3 [Chenopodium quinoa]	CHIL2_HUMLU RecName: Full=Chalcone isomerase-like protein 2 {ECO:0000303|PubMed:29760092}; Short=HlCHIL2 {ECO:0000303|PubMed:29760092}; EC=5.5.1.6 {ECO:0000250|UniProtKB:Q8VZW3};	At5g05270	GO:0016872,intramolecular lyase activity; GO:0003674,molecular_function; GO:0003824,catalytic activity; GO:0016853,isomerase activity	PF02431.15:Chalcone-flavanone isomerase	--	--	--
gene-LOC110704458	-1.29606	1.46539e-10	1.12557e-06	down					NW_018744835.1	1159097	1162014	+	gene-LOC110704458	--	K01859 chalcone isomerase [EC:5.5.1.6] | (RefSeq) probable chalcone--flavonone isomerase 3 (A)	ko00941: Flavonoid biosynthesis; ko01100: Metabolic pathways; ko01110: Biosynthesis of secondary metabolites	XP_021737935.1	probable chalcone--flavonone isomerase 3 [Chenopodium quinoa]	CHIL2_HUMLU RecName: Full=Chalcone isomerase-like protein 2 {ECO:0000303|PubMed:29760092}; Short=HlCHIL2 {ECO:0000303|PubMed:29760092}; EC=5.5.1.6 {ECO:0000250|UniProtKB:Q8VZW3};	At5g05270	GO:0016872,intramolecular lyase activity; GO:0003674,molecular_function; GO:0003824,catalytic activity; GO:0016853,isomerase activity	PF02431.15:Chalcone-flavanone isomerase	--	--	--
gene-LOC110689385	-1.79649	9.3177e-10	4.8293e-06	down					NW_018743955.1	7625801	7633780	-	gene-LOC110689385	--	K00574 cyclopropane-fatty-acyl-phospholipid synthase [EC:2.1.1.79] | (RefSeq) uncharacterized protein LOC110689385 isoform X1 (A)	--	XP_021721858.1	uncharacterized protein LOC110689385 isoform X1 [Chenopodium quinoa]	TNMT_ESCCA RecName: Full=(S)-tetrahydroprotoberberine N-methyltransferase; Short=EcTNMT; EC=2.1.1.122;	At3g23510	GO:0005737,cytoplasm; GO:0030782,(S)-tetrahydroprotoberberine N-methyltransferase activity; GO:0032259,methylation; GO:0003674,molecular_function; GO:0003824,catalytic activity; GO:0008168,methyltransferase activity; GO:0008757,S-adenosylmethionine-dependent methyltransferase activity; GO:0016740,transferase activity; GO:0016741,transferase activity, transferring one-carbon groups; GO:0008152,met…	PF02353.20:Mycolic acid cyclopropane synthetase	--	--	--
gene-LOC110709049	-1.20946	9.93956e-09	4.36261e-05	down					NW_018742418.1	1968337	1973188	+	gene-LOC110709049	--	K01648 ATP citrate (pro-S)-lyase [EC:2.3.3.8] | (RefSeq) ATP-citrate synthase alpha chain protein 1-like (A)	ko00020: Citrate cycle (TCA cycle); ko01100: Metabolic pathways; ko01110: Biosynthesis of secondary metabolites	XP_021742953.1	ATP-citrate synthase alpha chain protein 1-like [Chenopodium quinoa]	ACLA1_ARATH RecName: Full=ATP-citrate synthase alpha chain protein 1; Short=ATP-citrate synthase A-1; EC=2.3.3.8; AltName: Full=ATP-citrate lyase A-1; AltName: Full=Citrate cleavage enzyme A-1;	At1g10670	GO:0005829,cytosol; GO:0005524,ATP binding; GO:0003878,ATP citrate synthase activity; GO:0006629,lipid metabolic process; GO:0000166,nucleotide binding; GO:0003674,molecular_function; GO:0005488,binding; GO:0008144,drug binding; GO:0017076,purine nucleotide binding; GO:0030554,adenyl nucleotide binding; GO:0032553,ribonucleotide binding; GO:0032555,purine ribonucleotide binding; GO:0032559,adenyl…	PF16114.5:ATP citrate lyase citrate-binding	--	--	--
gene-LOC110710764	-1.03278	5.29866e-08	0.000180885	down					NW_018745177.1	2070464	2071732	-	gene-LOC110710764	--	K17290 oxidoreductase [EC:1.1.1.-] | (RefSeq) Oxidoreductase HTATIP2 (A)	--	XP_021744791.1	early light-induced protein 2, chloroplastic-like [Chenopodium quinoa]	ELIP2_ARATH RecName: Full=Early light-induced protein 2, chloroplastic {ECO:0000305}; Flags: Precursor;	At4g14690_1	GO:0009535,chloroplast thylakoid membrane; GO:0016021,integral component of membrane; GO:0009522,photosystem I; GO:0009523,photosystem II; GO:0071483,cellular response to blue light; GO:0071490,cellular response to far red light; GO:0034605,cellular response to heat; GO:0071486,cellular response to high light intensity; GO:0071491,cellular response to red light; GO:0071492,cellular response to UV…	PF00504.21:Chlorophyll A-B binding protein	--	--	--
gene-LOC110740221	-4.41771	1.05392e-07	0.00029437	down					NW_018743548.1	90458	93365	-	gene-LOC110740221	--	K05759 profilin | (RefSeq) UPF0587 protein GA18326-like (A)	--	XP_021776396.1	UPF0587 protein C1orf123 homolog [Chenopodium quinoa]	--	At4g32930	GO:0008270,zinc ion binding; GO:0003674,molecular_function; GO:0005488,binding; GO:0046872,metal ion binding; GO:0043167,ion binding; GO:0043169,cation binding; GO:0046914,transition metal ion binding	PF05907.13:Eukaryotic protein of unknown function (DUF866)	--	--	--
gene-LOC110735206	-1.3525	2.4798e-07	0.000634911	down					NW_018743252.1	9714441	9715732	+	gene-LOC110735206	--	K20628 expansin | (RefSeq) expansin-A10-like (A)	--	XP_021771073.1	expansin-A1-like [Chenopodium quinoa]	EXPA1_ORYSJ RecName: Full=Expansin-A1; AltName: Full=Alpha-expansin-1; AltName: Full=OsEXP1; AltName: Full=OsEXPA1; AltName: Full=OsaEXPa1.16; AltName: Full=RiExA; Flags: Precursor;	At1g20190	GO:0005618,cell wall; GO:0005576,extracellular region; GO:0016020,membrane; GO:0009664,plant-type cell wall organization; GO:0008150,biological_process; GO:0009987,cellular process; GO:0016043,cellular component organization; GO:0045229,external encapsulating structure organization; GO:0071554,cell wall organization or biogenesis; GO:0071555,cell wall organization; GO:0071669,plant-type cell wall…	PF01357.21:Pollen allergen	--	--	--
gene-LOC110694697	-2.26014	5.17678e-07	0.00122347	down					NW_018744240.1	801573	805705	+	gene-LOC110694697	--	K00475 naringenin 3-dioxygenase [EC:1.14.11.9] | (RefSeq) naringenin,2-oxoglutarate 3-dioxygenase-like (A)	ko00941: Flavonoid biosynthesis; ko01100: Metabolic pathways; ko01110: Biosynthesis of secondary metabolites	XP_021727556.1	naringenin,2-oxoglutarate 3-dioxygenase-like [Chenopodium quinoa]	FL3H_DIACA RecName: Full=Naringenin,2-oxoglutarate 3-dioxygenase; EC=1.14.11.9 {ECO:0000250|UniProtKB:Q7XZQ7}; AltName: Full=FHT; AltName: Full=Flavanone-3-hydroxylase; Short=F3H;	At3g51240	GO:0031418,L-ascorbic acid binding; GO:0046872,metal ion binding; GO:0045486,naringenin 3-dioxygenase activity; GO:0009813,flavonoid biosynthetic process; GO:0003674,molecular_function; GO:0030246,carbohydrate binding; GO:0005488,binding; GO:0019842,vitamin binding; GO:0031406,carboxylic acid binding; GO:0036094,small molecule binding; GO:0043167,ion binding; GO:0043168,anion binding; GO:0043177,…	PF03171.20:2OG-Fe(II) oxygenase superfamily	--	--	--
gene-LOC110691014	-2.11923	5.76159e-07	0.00126442	down					NW_018744066.1	2545386	2555482	+	gene-LOC110691014	--	K10781 fatty acyl-ACP thioesterase B [EC:3.1.2.14 3.1.2.21] | (RefSeq) uncharacterized protein LOC113347984 isoform X1 (A)	ko00061: Fatty acid biosynthesis; ko01100: Metabolic pathways; ko01212: Fatty acid metabolism	XP_021723642.1	MLP-like protein 43 isoform X1 [Chenopodium quinoa]	MLP43_ARATH RecName: Full=MLP-like protein 43;	At1g70890	GO:0009507,chloroplast; GO:0005829,cytosol; GO:0005739,mitochondrion; GO:0006952,defense response; GO:0006950,response to stress; GO:0008150,biological_process; GO:0050896,response to stimulus; GO:0005622,intracellular; GO:0005575,cellular_component; GO:0005623,cell; GO:0005737,cytoplasm; GO:0043231,intracellular membrane-bounded organelle; GO:0009536,plastid; GO:0043226,organelle; GO:0043227,mem…	PF00407.19:Pathogenesis-related protein Bet v I family	--	--	--
gene-LOC110689777	-3.05224	7.51247e-07	0.00153875	down					NW_018743977.1	2604032	2605129	+	gene-LOC110689777	--	K05387 glutamate receptor, ionotropic, plant | (RefSeq) LOW QUALITY PROTEIN: glutamate receptor 2.3-like (A)	--	XP_021722272.1	pathogenesis-related protein STH-21-like [Chenopodium quinoa]	FRA13_FRAAN RecName: Full=Major strawberry allergen Fra a 1-3 {ECO:0000305}; AltName: Full=Class 10 plant pathogenesis-related protein Fra a 1.03 {ECO:0000305}; Short=PR10-related protein Fra a 1.03 {ECO:0000305}; AltName: Allergen=Fra a 1 {ECO:0000305};	--	GO:0010427,abscisic acid binding; GO:0004864,protein phosphatase inhibitor activity; GO:0038023,signaling receptor activity; GO:0009738,abscisic acid-activated signaling pathway; GO:0006952,defense response; GO:0009813,flavonoid biosynthetic process; GO:0009607,response to biotic stimulus; GO:0003674,molecular_function; GO:0005488,binding; GO:0008289,lipid binding; GO:0019840,isoprenoid binding; …	PF00407.19:Pathogenesis-related protein Bet v I family	--	--	--
gene-LOC110681813	-2.04163	1.36166e-06	0.00261474	down					NW_018743574.1	399081	402078	-	gene-LOC110681813	--	K15400 omega-hydroxypalmitate O-feruloyl transferase [EC:2.3.1.188] | (RefSeq) omega-hydroxypalmitate O-feruloyl transferase-like (A)	ko00073: Cutin, suberine and wax biosynthesis	XP_021713627.1	omega-hydroxypalmitate O-feruloyl transferase-like [Chenopodium quinoa]	HHT1_ARATH RecName: Full=Omega-hydroxypalmitate O-feruloyl transferase; EC=2.3.1.188; AltName: Full=Omega-hydroxyacid hydroxycinnamoyltransferase; AltName: Full=Protein ALIPHATIC SUBERIN FERULOYL TRANSFERASE;	At5g41040	GO:0050734,hydroxycinnamoyltransferase activity; GO:0102406,omega-hydroxypalmitate O-sinapoyl transferase activity; GO:0016747,transferase activity, transferring acyl groups other than amino-acyl groups; GO:0052325,cell wall pectin biosynthetic process; GO:0010345,suberin biosynthetic process; GO:0003674,molecular_function; GO:0003824,catalytic activity; GO:0016740,transferase activity; GO:001674…	PF02458.15:Transferase family	--	--	--
gene-LOC110703828	-1.59939	1.63021e-06	0.00278259	down					NW_018744790.1	620756	622716	-	gene-LOC110703828	--	K00588 caffeoyl-CoA O-methyltransferase [EC:2.1.1.104] | (RefSeq) flavonoid 3',5'-methyltransferase-like (A)	ko00940: Phenylpropanoid biosynthesis; ko00941: Flavonoid biosynthesis; ko00945: Stilbenoid, diarylheptanoid and gingerol biosynthesis; ko01100: Metabolic pathways; ko01110: Biosynthesis of secondary metabolites	XP_021737304.1	flavonoid 3',5'-methyltransferase-like [Chenopodium quinoa]	FAOMT_VITVI RecName: Full=Flavonoid 3',5'-methyltransferase; EC=2.1.1.267 {ECO:0000269|PubMed:19525322, ECO:0000269|PubMed:20580386}; AltName: Full=Anthocyanin-O-methyltransferase; Short=VvAOMT;	At1g67980	GO:0005737,cytoplasm; GO:0070448,laricitrin 5'-O-methyltransferase activity; GO:0046872,metal ion binding; GO:0008171,O-methyltransferase activity; GO:0009718,anthocyanin-containing compound biosynthetic process; GO:0033485,cyanidin 3-O-glucoside biosynthetic process; GO:0033486,delphinidin 3-O-glucoside biosynthetic process; GO:0032259,methylation; GO:0043473,pigmentation; GO:0003674,molecular_f…	PF01596.17:O-methyltransferase	--	--	--
gene-LOC110710292	-2.40003	1.83716e-06	0.00293201	down					NW_018742418.1	4562548	4566175	-	gene-LOC110710292	--	--	--	XP_021744261.1	protein HHL1, chloroplastic-like [Chenopodium quinoa]	HHL1_ARATH RecName: Full=Protein HHL1, chloroplastic {ECO:0000305}; AltName: Full=Hypersensitive to high light 1 {ECO:0000303|PubMed:24632535}; Flags: Precursor;	At1g67700	GO:0009507,chloroplast; GO:0009941,chloroplast envelope; GO:0009534,chloroplast thylakoid; GO:0009535,chloroplast thylakoid membrane; GO:0016021,integral component of membrane; GO:0005739,mitochondrion; GO:0003729,mRNA binding; GO:0003674,molecular_function; GO:0003676,nucleic acid binding; GO:0003723,RNA binding; GO:0005488,binding; GO:0097159,organic cyclic compound binding; GO:1901363,heterocy…	--	--	--	--
gene-LOC110709782	-1.14588	2.0297e-06	0.00293201	down					NW_018745080.1	2552705	2556000	+	gene-LOC110709782	--	K03542 photosystem II 22kDa protein | (RefSeq) photosystem II 22 kDa protein, chloroplastic-like (A)	ko00195: Photosynthesis	XP_021743720.1	photosystem II 22 kDa protein, chloroplastic-like [Chenopodium quinoa]	PSBS_SPIOL RecName: Full=Photosystem II 22 kDa protein, chloroplastic; AltName: Full=CP22; Flags: Precursor;	At1g44575	GO:0009535,chloroplast thylakoid membrane; GO:0016021,integral component of membrane; GO:0009523,photosystem II; GO:0042802,identical protein binding; GO:0051219,phosphoprotein binding; GO:0015979,photosynthesis; GO:0005515,protein binding; GO:0003674,molecular_function; GO:0005488,binding; GO:0008152,metabolic process; GO:0008150,biological_process; GO:0009987,cellular process; GO:0044237,cellul…	PF00504.21:Chlorophyll A-B binding protein	--	--	--
novel.1951	-1.29953	2.19491e-06	0.00293201	down					NW_018742733.1	2159525	2163289	-	--	--	--	--	KMS98435.1	hypothetical protein BVRB_4g091330 [Beta vulgaris subsp. vulgaris]	--	--	--	PF05980.12:Toxin 7	--	--	--
gene-LOC110711216	-1.24338	2.50436e-06	0.00307776	down					NW_018742418.1	5820523	5864341	-	gene-LOC110711216	--	K09264 MADS-box transcription factor, plant | (RefSeq) MADS-box protein FLOWERING LOCUS C-like (A)	--	XP_021745286.1	agamous-like MADS-box protein AGL27 [Chenopodium quinoa]	MADS6_ORYSJ RecName: Full=MADS-box transcription factor 6; AltName: Full=OsMADS6; AltName: Full=Protein MOSAIC FLORAL ORGANS 1;	At5g10140	GO:0005634,nucleus; GO:0003677,DNA binding; GO:0000981,DNA-binding transcription factor activity, RNA polymerase II-specific; GO:0046983,protein dimerization activity; GO:0000978,RNA polymerase II proximal promoter sequence-specific DNA binding; GO:0030154,cell differentiation; GO:0009553,embryo sac development; GO:0010582,floral meristem determinacy; GO:0048437,floral organ development; GO:00484…	PF00319.18:SRF-type transcription factor (DNA-binding and dimerisation domain)	MADS-MIKC	TF	MADS->MADS-MIKC
gene-LOC110735692	-3.67795	4.16086e-06	0.00473475	down					NW_018743285.1	1931380	1932631	-	gene-LOC110735692	--	--	--	XP_021771571.1	abscisic stress-ripening protein 1-like [Chenopodium quinoa]	ASR1_SOLLC RecName: Full=Abscisic stress-ripening protein 1 {ECO:0000303|Ref.2};	--	GO:0005634,nucleus; GO:0032991,protein-containing complex; GO:0042802,identical protein binding; GO:0008270,zinc ion binding; GO:0009414,response to water deprivation; GO:0010043,response to zinc ion; GO:0005515,protein binding; GO:0003674,molecular_function; GO:0005488,binding; GO:0046872,metal ion binding; GO:0043167,ion binding; GO:0043169,cation binding; GO:0046914,transition metal ion bindin…	PF02496.16:ABA/WDS induced protein	--	--	--
gene-LOC110725782	-1.30277	4.77221e-06	0.00523648	down					NW_018742815.1	3543836	3547194	+	gene-LOC110725782	--	K01637 isocitrate lyase [EC:4.1.3.1] | (RefSeq) isocitrate lyase-like (A)	ko00630: Glyoxylate and dicarboxylate metabolism; ko01100: Metabolic pathways; ko01110: Biosynthesis of secondary metabolites; ko01200: Carbon metabolism	XP_021760942.1	petal death protein-like [Chenopodium quinoa]	PDP_DIACA RecName: Full=Petal death protein {ECO:0000303|PubMed:16342929}; EC=3.7.1.1 {ECO:0000269|PubMed:16342929}; AltName: Full=(R)-2-methylmalate lyase {ECO:0000305|PubMed:16342929}; Short=D-citramalate lyase {ECO:0000305}; EC=4.1.3.- {ECO:0000269|PubMed:16342929}; AltName: Full=Oxalacetic hydrolase {ECO:0000305}; AltName: Full=PSR132 {ECO:0000303|PubMed:8393719}; Flags: Precursor;	At1g77060	GO:0047776,citramalate lyase activity; GO:0000287,magnesium ion binding; GO:0030603,oxaloacetase activity; GO:0042803,protein homodimerization activity; GO:0016740,transferase activity; GO:0006107,oxaloacetate metabolic process; GO:0003674,molecular_function; GO:0003824,catalytic activity; GO:0016829,lyase activity; GO:0016830,carbon-carbon lyase activity; GO:0016833,oxo-acid-lyase activity; GO:0…	PF13714.6:Phosphoenolpyruvate phosphomutase	--	--	--
gene-LOC110694444	-1.67709	5.80512e-06	0.00615022	down					NW_018744239.1	7934513	7938466	+	gene-LOC110694444	--	--	--	XP_021727304.1	uncharacterized protein At1g66480-like [Chenopodium quinoa]	Y1648_ARATH RecName: Full=Uncharacterized protein At1g66480;	At2g01340	GO:0005886,plasma membrane; GO:0009620,response to fungus; GO:0008150,biological_process; GO:0009605,response to external stimulus; GO:0009607,response to biotic stimulus; GO:0051707,response to other organism; GO:0043207,response to external biotic stimulus; GO:0050896,response to stimulus; GO:0051704,multi-organism process; GO:0005575,cellular_component; GO:0016020,membrane; GO:0005623,cell; GO…	PF14009.6:Domain of unknown function (DUF4228)	--	--	--
gene-LOC110732446	-1.28568	6.66097e-06	0.00682172	down					NW_018743175.1	2575582	2578240	-	gene-LOC110732446	--	K01177 beta-amylase [EC:3.2.1.2] | (RefSeq) beta-amylase 3, chloroplastic-like (A)	ko00500: Starch and sucrose metabolism; ko01100: Metabolic pathways; ko01110: Biosynthesis of secondary metabolites	XP_021768081.1	beta-amylase 3, chloroplastic-like [Chenopodium quinoa]	BAM3_ARATH RecName: Full=Beta-amylase 3, chloroplastic; EC=3.2.1.2; AltName: Full=1,4-alpha-D-glucan maltohydrolase; AltName: Full=Beta-amylase 8; AltName: Full=Chloroplast beta-amylase; Short=CT-BMY; Flags: Precursor;	At4g17090	GO:0009570,chloroplast stroma; GO:0005829,cytosol; GO:0102229,amylopectin maltohydrolase activity; GO:0016161,beta-amylase activity; GO:0000024,maltose biosynthetic process; GO:0009409,response to cold; GO:0005983,starch catabolic process; GO:0003674,molecular_function; GO:0003824,catalytic activity; GO:0004553,hydrolase activity, hydrolyzing O-glycosyl compounds; GO:0016787,hydrolase activity; G…	PF01373.17:Glycosyl hydrolase family 14	--	--	--
gene-LOC110722574	1.54578	8.07589e-06	0.00800399	up					NW_018742684.1	2346564	2347681	-	gene-LOC110722574	--	--	--	XP_021757531.1	mavicyanin-like [Chenopodium quinoa]	ENL1_ARATH RecName: Full=Early nodulin-like protein 1; AltName: Full=Phytocyanin-like protein; Flags: Precursor;	At1g64640	GO:0031225,anchored component of membrane; GO:0046658,anchored component of plasma membrane; GO:0005886,plasma membrane; GO:0009506,plasmodesma; GO:0099503,secretory vesicle; GO:0005773,vacuole; GO:0009055,electron transfer activity; GO:0003674,molecular_function; GO:0003824,catalytic activity; GO:0016491,oxidoreductase activity; GO:0005575,cellular_component; GO:0016020,membrane; GO:0031224,intr…	PF02298.17:Plastocyanin-like domain	--	--	--
gene-LOC110735205	-1.16943	8.98047e-06	0.0085638	down					NW_018743252.1	9691469	9693015	+	gene-LOC110735205	--	K20628 expansin | (RefSeq) expansin-A1-like (A)	--	XP_021771072.1	expansin-A11-like [Chenopodium quinoa]	EXPA1_ORYSJ RecName: Full=Expansin-A1; AltName: Full=Alpha-expansin-1; AltName: Full=OsEXP1; AltName: Full=OsEXPA1; AltName: Full=OsaEXPa1.16; AltName: Full=RiExA; Flags: Precursor;	At1g20190	GO:0005618,cell wall; GO:0005576,extracellular region; GO:0016020,membrane; GO:0009664,plant-type cell wall organization; GO:0008150,biological_process; GO:0009987,cellular process; GO:0016043,cellular component organization; GO:0045229,external encapsulating structure organization; GO:0071554,cell wall organization or biogenesis; GO:0071555,cell wall organization; GO:0071669,plant-type cell wall…	PF01357.21:Pollen allergen	--	--	--
gene-LOC110725781	-1.81921	9.1982e-06	0.0085638	down					NW_018742815.1	3521886	3524813	-	gene-LOC110725781	--	K01637 isocitrate lyase [EC:4.1.3.1] | (RefSeq) isocitrate lyase-like (A)	ko00630: Glyoxylate and dicarboxylate metabolism; ko01100: Metabolic pathways; ko01110: Biosynthesis of secondary metabolites; ko01200: Carbon metabolism	XP_021760941.1	petal death protein-like [Chenopodium quinoa]	PDP_DIACA RecName: Full=Petal death protein {ECO:0000303|PubMed:16342929}; EC=3.7.1.1 {ECO:0000269|PubMed:16342929}; AltName: Full=(R)-2-methylmalate lyase {ECO:0000305|PubMed:16342929}; Short=D-citramalate lyase {ECO:0000305}; EC=4.1.3.- {ECO:0000269|PubMed:16342929}; AltName: Full=Oxalacetic hydrolase {ECO:0000305}; AltName: Full=PSR132 {ECO:0000303|PubMed:8393719}; Flags: Precursor;	At1g77060	GO:0047776,citramalate lyase activity; GO:0000287,magnesium ion binding; GO:0030603,oxaloacetase activity; GO:0042803,protein homodimerization activity; GO:0016740,transferase activity; GO:0006107,oxaloacetate metabolic process; GO:0003674,molecular_function; GO:0003824,catalytic activity; GO:0016829,lyase activity; GO:0016830,carbon-carbon lyase activity; GO:0016833,oxo-acid-lyase activity; GO:0…	PF13714.6:Phosphoenolpyruvate phosphomutase	--	--	--
gene-LOC110724781	-1.25555	1.01162e-05	0.00914148	down					NW_018742204.1	23432970	23436541	-	gene-LOC110724781	--	K00475 naringenin 3-dioxygenase [EC:1.14.11.9] | (RefSeq) naringenin,2-oxoglutarate 3-dioxygenase-like (A)	ko00941: Flavonoid biosynthesis; ko01100: Metabolic pathways; ko01110: Biosynthesis of secondary metabolites	XP_021759939.1	naringenin,2-oxoglutarate 3-dioxygenase-like [Chenopodium quinoa]	FL3H_DIACA RecName: Full=Naringenin,2-oxoglutarate 3-dioxygenase; EC=1.14.11.9 {ECO:0000250|UniProtKB:Q7XZQ7}; AltName: Full=FHT; AltName: Full=Flavanone-3-hydroxylase; Short=F3H;	At3g51240	GO:0031418,L-ascorbic acid binding; GO:0046872,metal ion binding; GO:0045486,naringenin 3-dioxygenase activity; GO:0009813,flavonoid biosynthetic process; GO:0003674,molecular_function; GO:0030246,carbohydrate binding; GO:0005488,binding; GO:0019842,vitamin binding; GO:0031406,carboxylic acid binding; GO:0036094,small molecule binding; GO:0043167,ion binding; GO:0043168,anion binding; GO:0043177,…	PF03171.20:2OG-Fe(II) oxygenase superfamily	--	--	--
gene-LOC110704264	-3.76257	1.14456e-05	0.00978489	down					NW_018744828.1	467927	469218	-	gene-LOC110704264	--	--	--	XP_021737752.1	abscisic stress-ripening protein 2-like [Chenopodium quinoa]	ASR1_SOLLC RecName: Full=Abscisic stress-ripening protein 1 {ECO:0000303|Ref.2};	--	GO:0005634,nucleus; GO:0032991,protein-containing complex; GO:0042802,identical protein binding; GO:0008270,zinc ion binding; GO:0009414,response to water deprivation; GO:0010043,response to zinc ion; GO:0005515,protein binding; GO:0003674,molecular_function; GO:0005488,binding; GO:0046872,metal ion binding; GO:0043167,ion binding; GO:0043169,cation binding; GO:0046914,transition metal ion bindin…	PF02496.16:ABA/WDS induced protein	--	--	--
gene-LOC110704433	-1.3	1.16269e-05	0.00978489	down					NW_018744835.1	721818	725394	-	gene-LOC110704433	--	K04688 ribosomal protein S6 kinase beta [EC:2.7.11.1] | (RefSeq) serine/threonine-protein kinase AtPK2/AtPK19-like (A)	--	XP_021737908.1	serine/threonine-protein kinase AtPK2/AtPK19-like [Chenopodium quinoa]	KPK2_ARATH RecName: Full=Serine/threonine-protein kinase AtPK2/AtPK19; EC=2.7.11.1; AltName: Full=Ribosomal-protein S6 kinase homolog 2;	At3g08720	GO:0005737,cytoplasm; GO:0005634,nucleus; GO:0005524,ATP binding; GO:0016301,kinase activity; GO:0004672,protein kinase activity; GO:0106310,NA; GO:0004674,protein serine/threonine kinase activity; GO:0106311,NA; GO:0071456,cellular response to hypoxia; GO:0018105,peptidyl-serine phosphorylation; GO:0045727,positive regulation of translation; GO:0006468,protein phosphorylation; GO:0009409,respons…	PF00069.25:Protein kinase domain	--	--	--
gene-LOC110692800	-1.47656	1.5243e-05	0.0117082	down					NW_018744128.1	1939497	1942624	-	gene-LOC110692800	--	K17893 ubiquinol oxidase [EC:1.10.3.11] | (RefSeq) ubiquinol oxidase 2, mitochondrial-like (A)	--	XP_021725567.1	ubiquinol oxidase 2, mitochondrial-like [Chenopodium quinoa]	AOX1A_ARATH RecName: Full=Ubiquinol oxidase 1a, mitochondrial; EC=1.10.3.11 {ECO:0000269|PubMed:9554960}; AltName: Full=Alternative oxidase 1a; Flags: Precursor;	At3g22370	GO:0016021,integral component of membrane; GO:0005743,mitochondrial inner membrane; GO:0005739,mitochondrion; GO:0070469,respiratory chain; GO:0009916,alternative oxidase activity; GO:0046872,metal ion binding; GO:0102721,ubiquinol:oxygen oxidoreductase activity; GO:0010230,alternative respiration; GO:0045333,cellular respiration; GO:0031930,mitochondria-nucleus signaling pathway; GO:0009409,resp…	PF01786.17:Alternative oxidase	--	--	--
gene-LOC110732272	-1.59012	1.73683e-05	0.0127067	down					NW_018743175.1	365949	368905	+	gene-LOC110732272	--	K11153 retinol dehydrogenase 12 [EC:1.1.1.300] | (RefSeq) short-chain dehydrogenase TIC 32, chloroplastic-like (A)	ko01100: Metabolic pathways; ko01240: Biosynthesis of cofactors	XP_021767879.1	short-chain dehydrogenase TIC 32, chloroplastic-like [Chenopodium quinoa]	TC32A_BRANA RecName: Full=Short-chain dehydrogenase TIC 32 A, chloroplastic {ECO:0000305}; EC=1.1.1.- {ECO:0000305}; AltName: Full=Pod-specific dehydrogenase SAC25 {ECO:0000303|PubMed:8111020}; AltName: Full=Translocon at the inner envelope membrane of chloroplasts 32 A {ECO:0000305}; Short=BnTIC32A {ECO:0000305};	At4g24050	GO:0009706,chloroplast inner membrane; GO:0005516,calmodulin binding; GO:0016491,oxidoreductase activity; GO:0015031,protein transport; GO:0005515,protein binding; GO:0003674,molecular_function; GO:0005488,binding; GO:0003824,catalytic activity; GO:0008104,protein localization; GO:0006810,transport; GO:0008150,biological_process; GO:0015833,peptide transport; GO:0033036,macromolecule localization…	PF00106.25:short chain dehydrogenase	--	--	--
gene-LOC110738064	-2.05542	1.73702e-05	0.0127067	down					NW_018743363.1	280408	286032	+	gene-LOC110738064	--	K01913 acetate/butyrate---CoA ligase [EC:6.2.1.1 6.2.1.2] | (RefSeq) acetate/butyrate--CoA ligase AAE7, peroxisomal-like (A)	ko00010: Glycolysis / Gluconeogenesis; ko00620: Pyruvate metabolism; ko00630: Glyoxylate and dicarboxylate metabolism; ko00650: Butanoate metabolism; ko01100: Metabolic pathways; ko01110: Biosynthesis of secondary metabolites; ko01200: Carbon metabolism	XP_021725023.1	acetate/butyrate--CoA ligase AAE7, peroxisomal-like [Chenopodium quinoa]	CCL3_HUMLU RecName: Full=Acetate--CoA ligase CCL3 {ECO:0000305|PubMed:23300257}; Short=HlCCL3 {ECO:0000303|PubMed:23300257}; EC=6.2.1.1 {ECO:0000269|PubMed:23300257}; AltName: Full=2-methylbutanoate--CoA ligase CCL4 {ECO:0000305|PubMed:23300257}; EC=6.2.1.- {ECO:0000269|PubMed:23300257}; AltName: Full=2-methylpropanoate--CoA ligase CCL4 {ECO:0000305|PubMed:23300257}; EC=6.2.1.- {ECO:0000269|PubMe…	At3g16910	GO:0003987,acetate-CoA ligase activity; GO:0003674,molecular_function; GO:0003824,catalytic activity; GO:0016405,CoA-ligase activity; GO:0016874,ligase activity; GO:0016877,ligase activity, forming carbon-sulfur bonds; GO:0016878,acid-thiol ligase activity	PF00501.28:AMP-binding enzyme	--	--	--
gene-LOC110721607	-1.14746	1.80167e-05	0.0128732	down					NW_018742616.1	2302891	2308194	-	gene-LOC110721607	--	K14638 solute carrier family 15 (peptide/histidine transporter), member 3/4 | (RefSeq) protein NRT1/ PTR FAMILY 7.3-like (A)	--	XP_021756477.1	protein NRT1/ PTR FAMILY 7.3-like [Chenopodium quinoa]	PTR14_ARATH RecName: Full=Protein NRT1/ PTR FAMILY 7.3; Short=AtNPF7.3; AltName: Full=Nitrate transporter 1.5;	At1g32450	GO:0016021,integral component of membrane; GO:0005886,plasma membrane; GO:0015112,nitrate transmembrane transporter activity; GO:0015386,potassium:proton antiporter activity; GO:0015293,symporter activity; GO:0010150,leaf senescence; GO:0015706,nitrate transport; GO:0055075,potassium ion homeostasis; GO:1902600,proton transmembrane transport; GO:0010167,response to nitrate; GO:0003674,molecular_f…	PF00854.21:POT family	--	--	--
novel.4404	-1.43194	2.2536e-05	0.0153866	down					NW_018743389.1	3398866	3401153	+	--	--	--	--	XP_021743871.1	uncharacterized protein LOC110709920 [Chenopodium quinoa]	--	--	GO:0016021,integral component of membrane; GO:0005575,cellular_component; GO:0016020,membrane; GO:0031224,intrinsic component of membrane; GO:0044425,membrane part	--	--	--	--
gene-LOC110717930	-1.6096	2.86677e-05	0.0183497	down					NW_018745684.1	3225083	3236648	+	gene-LOC110717930	--	K00574 cyclopropane-fatty-acyl-phospholipid synthase [EC:2.1.1.79] | (RefSeq) uncharacterized protein LOC110717930 (A)	--	XP_021752422.1	uncharacterized protein LOC110717930 [Chenopodium quinoa]	TNMT2_PAPBR RecName: Full=Probable (S)-tetrahydroprotoberberine N-methyltransferase 2; Short=PbTNMT2; EC=2.1.1.122;	At3g23510	GO:0005737,cytoplasm; GO:0030782,(S)-tetrahydroprotoberberine N-methyltransferase activity; GO:0032259,methylation; GO:0003674,molecular_function; GO:0003824,catalytic activity; GO:0008168,methyltransferase activity; GO:0008757,S-adenosylmethionine-dependent methyltransferase activity; GO:0016740,transferase activity; GO:0016741,transferase activity, transferring one-carbon groups; GO:0008152,met…	PF02353.20:Mycolic acid cyclopropane synthetase	--	--	--
gene-LOC110725605	-1.38967	2.97456e-05	0.0186511	down					NW_018742815.1	852575	855746	+	gene-LOC110725605	--	K14484 auxin-responsive protein IAA | (RefSeq) auxin-responsive protein IAA29-like (A)	ko04075: Plant hormone signal transduction	XP_021760765.1	auxin-responsive protein IAA29-like [Chenopodium quinoa]	IAA30_ORYSJ RecName: Full=Auxin-responsive protein IAA30; AltName: Full=Indoleacetic acid-induced protein 30;	At4g14550	GO:0005634,nucleus; GO:0009734,auxin-activated signaling pathway; GO:0006355,regulation of transcription, DNA-templated; GO:0007165,signal transduction; GO:0007154,cell communication; GO:0008150,biological_process; GO:0009719,response to endogenous stimulus; GO:0009725,response to hormone; GO:0009733,response to auxin; GO:0009755,hormone-mediated signaling pathway; GO:0009987,cellular process; GO…	PF02309.16:AUX/IAA family	AUX/IAA	TR	AUX/IAA
gene-LOC110736163	-3.12647	3.7721e-05	0.0226956	down					NW_018743292.1	756560	762294	-	gene-LOC110736163	--	K00454 lipoxygenase [EC:1.13.11.12] | (RefSeq) linoleate 13S-lipoxygenase 2-1, chloroplastic-like (A)	ko00591: Linoleic acid metabolism; ko00592: alpha-Linolenic acid metabolism; ko01100: Metabolic pathways; ko01110: Biosynthesis of secondary metabolites	XP_021772005.1	linoleate 13S-lipoxygenase 2-1, chloroplastic-like [Chenopodium quinoa]	LOX21_SOLTU RecName: Full=Linoleate 13S-lipoxygenase 2-1, chloroplastic; EC=1.13.11.12; AltName: Full=Lipoxygenase 2-1; Flags: Precursor;	At3g45140	GO:0009570,chloroplast stroma; GO:0009534,chloroplast thylakoid; GO:0016165,linoleate 13S-lipoxygenase activity; GO:0046872,metal ion binding; GO:0016702,oxidoreductase activity, acting on single donors with incorporation of molecular oxygen, incorporation of two atoms of oxygen; GO:0006633,fatty acid biosynthetic process; GO:0010597,green leaf volatile biosynthetic process; GO:0034440,lipid oxid…	PF00305.19:Lipoxygenase	--	--	--
gene-LOC110724909	2.7512	3.8412e-05	0.0226956	up					NW_018742780.1	18798	21563	-	gene-LOC110724909	--	--	--	XP_021736163.1	protein TAB2 homolog, chloroplastic-like [Chenopodium quinoa]	ATAB2_ARATH RecName: Full=Protein TAB2 homolog, chloroplastic {ECO:0000305}; AltName: Full=Protein ATAB2 {ECO:0000303|PubMed:17139246}; Flags: Precursor;	At3g08010	GO:0009507,chloroplast; GO:0003723,RNA binding; GO:0009658,chloroplast organization; GO:0009704,de-etiolation; GO:0048564,photosystem I assembly; GO:0006412,translation; GO:0003674,molecular_function; GO:0003676,nucleic acid binding; GO:0005488,binding; GO:0097159,organic cyclic compound binding; GO:1901363,heterocyclic compound binding; GO:0006996,organelle organization; GO:0008150,biological_pr…	PF06485.11:RNA-binding protein Tab2/Atab2	--	--	--
gene-LOC110702421	-1.08383	4.19802e-05	0.0242511	down					NW_018744693.1	278263	279459	-	gene-LOC110702421	--	--	--	--	--	--	--	--	--	--	--	--
gene-LOC110713545	-2.08987	4.82098e-05	0.0265686	down					NW_018745448.1	1775341	1776660	+	gene-LOC110713545	--	--	--	XP_021747686.1	cold and drought-regulated protein CORA-like [Chenopodium quinoa]	--	--	--	PF07172.11:Glycine rich protein family	--	--	--
gene-LOC110695094	-1.02684	5.75014e-05	0.0309942	down					NW_018744290.1	718436	720045	-	gene-LOC110695094	--	K10808 ribonucleoside-diphosphate reductase subunit M2 [EC:1.17.4.1] | (RefSeq) ribonucleoside-diphosphate reductase small chain-like (A)	ko00230: Purine metabolism; ko00240: Pyrimidine metabolism; ko00480: Glutathione metabolism; ko01100: Metabolic pathways	XP_021727995.1	ribonucleoside-diphosphate reductase small chain-like [Chenopodium quinoa]	RIR2_TOBAC RecName: Full=Ribonucleoside-diphosphate reductase small chain; EC=1.17.4.1; AltName: Full=Ribonucleoside-diphosphate reductase R2 subunit; AltName: Full=Ribonucleotide reductase small subunit;	At3g27060	GO:0005737,cytoplasm; GO:0046872,metal ion binding; GO:0004748,ribonucleoside-diphosphate reductase activity, thioredoxin disulfide as acceptor; GO:0009263,deoxyribonucleotide biosynthetic process; GO:0006260,DNA replication; GO:0003674,molecular_function; GO:0005488,binding; GO:0043167,ion binding; GO:0043169,cation binding; GO:0003824,catalytic activity; GO:0016491,oxidoreductase activity; GO:0…	PF00268.21:Ribonucleotide reductase, small chain	--	--	--
gene-LOC110690516	-2.46688	7.45622e-05	0.0380811	down					NW_018744041.1	1938551	1940307	-	gene-LOC110690516	--	K16221 transcription factor TCP21 (protein CCA1 HIKING EXPEDITION) | (RefSeq) transcription factor TCP21-like (A)	ko04712: Circadian rhythm - plant	XP_021723059.1	transcription factor TCP20-like [Chenopodium quinoa]	TCP22_ARATH RecName: Full=Transcription factor TCP22;	At1g72010	GO:0005634,nucleus; GO:0003700,DNA-binding transcription factor activity; GO:0043565,sequence-specific DNA binding; GO:0006355,regulation of transcription, DNA-templated; GO:0140110,transcription regulator activity; GO:0003674,molecular_function; GO:0003676,nucleic acid binding; GO:0003677,DNA binding; GO:0005488,binding; GO:0097159,organic cyclic compound binding; GO:1901363,heterocyclic compoun…	PF03634.13:TCP family transcription factor	TCP	TF	TCP
gene-LOC110695035	2.81987	7.49618e-05	0.0380811	up					NW_018744288.1	19094	24331	+	gene-LOC110695035	--	--	--	XP_021727916.1	uncharacterized protein LOC110695035 [Chenopodium quinoa]	CYL2_ARATH RecName: Full=Cyclase-like protein 2 {ECO:0000305}; Flags: Precursor;	At1g44542	GO:0005783,endoplasmic reticulum; GO:0005576,extracellular region; GO:0005794,Golgi apparatus; GO:0005886,plasma membrane; GO:0099503,secretory vesicle; GO:0004061,arylformamidase activity; GO:0019441,tryptophan catabolic process to kynurenine; GO:0003674,molecular_function; GO:0003824,catalytic activity; GO:0016787,hydrolase activity; GO:0016810,hydrolase activity, acting on carbon-nitrogen (but…	PF04199.13:Putative cyclase	--	--	--
gene-LOC110738462	2.38652	9.09692e-05	0.043201	up					NW_018743389.1	4446793	4449059	-	gene-LOC110738462	--	--	--	XP_021774561.1	uncharacterized protein LOC110738462 [Chenopodium quinoa]	--	--	--	PF02902.19:Ulp1 protease family, C-terminal catalytic domain	--	--	--
gene-LOC110724468	-2.89219	9.13965e-05	0.043201	down					NW_018742764.1	936851	940136	-	gene-LOC110724468	--	K00660 chalcone synthase [EC:2.3.1.74] | (RefSeq) chalcone synthase-like (A)	ko00941: Flavonoid biosynthesis; ko01100: Metabolic pathways; ko01110: Biosynthesis of secondary metabolites; ko04712: Circadian rhythm - plant	XP_021759577.1	chalcone synthase-like [Chenopodium quinoa]	CHSY_DIAMO RecName: Full=Chalcone synthase; EC=2.3.1.74; AltName: Full=Naringenin-chalcone synthase;	At5g13930	GO:0016210,naringenin-chalcone synthase activity; GO:0009813,flavonoid biosynthetic process; GO:0003674,molecular_function; GO:0003824,catalytic activity; GO:0016740,transferase activity; GO:0016746,transferase activity, transferring acyl groups; GO:0016747,transferase activity, transferring acyl groups other than amino-acyl groups; GO:0008152,metabolic process; GO:0008150,biological_process; GO:…	PF00195.19:Chalcone and stilbene synthases, N-terminal domain	--	--	--
novel.1331	-1.64345	9.34995e-05	0.0435254	down					NW_018742484.1	4184888	4185727	.	--	--	--	--	KMT12104.1	hypothetical protein BVRB_5g100570 [Beta vulgaris subsp. vulgaris]	--	--	--	--	--	--	--
gene-LOC110725334	-1.02108	0.000106661	0.0468149	down					NW_018742810.1	2317792	2320137	-	gene-LOC110725334	--	K05278 flavonol synthase [EC:1.14.20.6] | (RefSeq) flavonol synthase/flavanone 3-hydroxylase-like (A)	ko00941: Flavonoid biosynthesis; ko01100: Metabolic pathways; ko01110: Biosynthesis of secondary metabolites	XP_021760517.1	flavonol synthase/flavanone 3-hydroxylase-like [Chenopodium quinoa]	FLS_EUSER RecName: Full=Flavonol synthase/flavanone 3-hydroxylase; Short=FLS; EC=1.14.11.9 {ECO:0000250|UniProtKB:Q7XZQ6}; EC=1.14.20.6 {ECO:0000250|UniProtKB:Q7XZQ6};	At5g08640	GO:0005737,cytoplasm; GO:0045431,flavonol synthase activity; GO:0031418,L-ascorbic acid binding; GO:0046872,metal ion binding; GO:0045486,naringenin 3-dioxygenase activity; GO:0003674,molecular_function; GO:0003824,catalytic activity; GO:0016491,oxidoreductase activity; GO:0016705,oxidoreductase activity, acting on paired donors, with incorporation or reduction of molecular oxygen; GO:0016706,oxi…	PF03171.20:2OG-Fe(II) oxygenase superfamily	--	--	--
gene-LOC110682207	-3.30847	0.000113357	0.0480903	down					NW_018743574.1	4703387	4706752	+	gene-LOC110682207	--	--	--	XP_021714167.1	uncharacterized protein LOC110682207 isoform X1 [Chenopodium quinoa]	--	At4g39870	--	PF07534.16:TLD	--	--	--
novel.9877					3.18149	3.02867e-12	9.01211e-08	up	NW_018745286.1	1417146	1420510	-	--	--	--	--	XP_021713505.1	uncharacterized protein LOC110681674 isoform X2 [Chenopodium quinoa]	--	At5g27290	--	--	--	--	--
gene-LOC110727953					-4.4346	6.33697e-09	9.42814e-05	down	NW_018742914.1	4630642	4631996	-	gene-LOC110727953	--	K05387 glutamate receptor, ionotropic, plant | (RefSeq) LOW QUALITY PROTEIN: glutamate receptor 2.3-like (A)	--	XP_021763237.1	pathogenesis-related protein STH-21-like [Chenopodium quinoa]	PRS1_SOLTU RecName: Full=Pathogenesis-related protein STH-21;	--	GO:0005737,cytoplasm; GO:0005634,nucleus; GO:0010427,abscisic acid binding; GO:0004864,protein phosphatase inhibitor activity; GO:0038023,signaling receptor activity; GO:0009738,abscisic acid-activated signaling pathway; GO:0006952,defense response; GO:0080163,regulation of protein serine/threonine phosphatase activity; GO:0009607,response to biotic stimulus; GO:0003674,molecular_function; GO:000…	PF00407.19:Pathogenesis-related protein Bet v I family	--	--	--
gene-LOC110709630					-1.44485	1.3778e-06	0.0136659	down	NW_018745080.1	209220	214862	-	gene-LOC110709630	--	K23553 post-GPI attachment to proteins factor 3 | (RefSeq) post-GPI attachment to proteins factor 3-like (A)	--	XP_021743530.1	post-GPI attachment to proteins factor 3-like [Chenopodium quinoa]	--	At1g16560	GO:0000139,Golgi membrane; GO:0016021,integral component of membrane; GO:0031227,intrinsic component of endoplasmic reticulum membrane; GO:0016788,hydrolase activity, acting on ester bonds; GO:0006506,GPI anchor biosynthetic process; GO:0003674,molecular_function; GO:0003824,catalytic activity; GO:0016787,hydrolase activity; GO:0008152,metabolic process; GO:0006464,cellular protein modification p…	PF04080.13:Per1-like family	--	--	--
gene-LOC110737077					-1.2351	2.43142e-06	0.0180873	down	NW_018743292.1	12186929	12188069	-	gene-LOC110737077	--	--	--	XP_021773139.1	pathogenesis-related protein PR-4-like [Chenopodium quinoa]	PR4A_TOBAC RecName: Full=Pathogenesis-related protein PR-4A; Flags: Precursor;	At3g04720	GO:0005618,cell wall; GO:0005576,extracellular region; GO:0004540,ribonuclease activity; GO:0042742,defense response to bacterium; GO:0050832,defense response to fungus; GO:0003674,molecular_function; GO:0003824,catalytic activity; GO:0004518,nuclease activity; GO:0016787,hydrolase activity; GO:0016788,hydrolase activity, acting on ester bonds; GO:0140098,catalytic activity, acting on RNA; GO:000…	PF00967.17:Barwin family	--	--	--

## Sheet: L1_L4 A4 node
Supplementary Table S4 The expression and annotation of DEGs in comparison of L4 and L1 cultivars after 4 d of artificial accelerated aging treatment (compared to 0 d of aging).
Note: The red color indicates the common DEGs identified in both L4 and L1 cultivars, with one up-regulated DEG and 16 down-regulated DEGs.
ID	L4A4_L4A0				L1A4_L1A0				Chromosome	Start	End	Strand	Gene name	Gene description	KEGG	KEGG pathway	NR	NR description	SwissProt	KOG	GO	Pfam	TF-Family	TF-Category	TF-Classification
	log2FoldChange	P value	Adjusted P value	Regulated	log2FoldChange	P value	Adjusted P value	Regulated
gene-LOC110684004	-1.83205	1.34482e-19	3.58583e-15	down	-1.78985	8.13504e-12	8.11904e-08	down	NW_018743697.1	244641	251231	-	gene-LOC110684004	--	K03696 ATP-dependent Clp protease ATP-binding subunit ClpC | (RefSeq) ATP-dependent Clp protease ATP-binding subunit ClpA homolog CD4B, chloroplastic (A)	--	XP_021716091.1	ATP-dependent Clp protease ATP-binding subunit ClpA homolog CD4B, chloroplastic [Chenopodium quinoa]	CLPAB_SOLLC RecName: Full=ATP-dependent Clp protease ATP-binding subunit ClpA homolog CD4B, chloroplastic; Flags: Precursor;	At5g50920	GO:0009507,chloroplast; GO:0005524,ATP binding; GO:0016887,ATPase activity; GO:0000166,nucleotide binding; GO:0003674,molecular_function; GO:0005488,binding; GO:0008144,drug binding; GO:0017076,purine nucleotide binding; GO:0030554,adenyl nucleotide binding; GO:0032553,ribonucleotide binding; GO:0032555,purine ribonucleotide binding; GO:0032559,adenyl ribonucleotide binding; GO:0035639,purine rib…	PF07724.14:AAA domain (Cdc48 subfamily)	--	--	--
gene-LOC110705642	-1.3321	6.83294e-15	9.10967e-11	down					NW_018744878.1	4497993	4500993	+	gene-LOC110705642	--	K12472 epidermal growth factor receptor substrate 15 | (RefSeq) GATA zinc finger domain-containing protein 14-like (A)	ko04144: Endocytosis	XP_021739234.1	BURP domain protein RD22-like [Chenopodium quinoa]	BURP3_ORYSJ RecName: Full=BURP domain-containing protein 3; Short=OsBURP03; Flags: Precursor;	At5g25610	--	PF03181.15:BURP domain	--	--	--
novel.1783	-1.65545	2.55922e-14	2.27464e-10	down	-1.07156	1.17434e-06	0.00293009	down	NW_018742681.1	666492	675668	-	--	--	K03006 DNA-directed RNA polymerase II subunit RPB1 [EC:2.7.7.6] | (RefSeq) LOW QUALITY PROTEIN: DNA-directed RNA polymerase II subunit 1-like (A)	ko03020: RNA polymerase	XP_021739818.1	uncharacterized protein LOC110706234 [Chenopodium quinoa]	POLX_TOBAC RecName: Full=Retrovirus-related Pol polyprotein from transposon TNT 1-94; Includes: RecName: Full=Protease; EC=3.4.23.-; Includes: RecName: Full=Reverse transcriptase; EC=2.7.7.49; Includes: RecName: Full=Endonuclease;	At4g17180	GO:0004190,aspartic-type endopeptidase activity; GO:0004519,endonuclease activity; GO:0003676,nucleic acid binding; GO:0003964,RNA-directed DNA polymerase activity; GO:0008270,zinc ion binding; GO:0015074,DNA integration; GO:0003674,molecular_function; GO:0003824,catalytic activity; GO:0004175,endopeptidase activity; GO:0008233,peptidase activity; GO:0070011,peptidase activity, acting on L-amino …	PF04195.12:Putative gypsy type transposon	--	--	--
gene-LOC110697657	-2.2474	5.68826e-14	3.7918e-10	down					NW_018744491.1	51501	52128	+	gene-LOC110697657	--	K01365 cathepsin L [EC:3.4.22.15] | (RefSeq) vignain-like (A)	ko04145: Phagosome	XP_021730737.1	vignain-like [Chenopodium quinoa]	CYSEP_VIGMU RecName: Full=Vignain; EC=3.4.22.-; AltName: Full=Bean endopeptidase; AltName: Full=Cysteine proteinase; AltName: Full=Sulfhydryl-endopeptidase; Short=SH-EP; Contains: RecName: Full=Vignain-1; Contains: RecName: Full=Vignain-2; Flags: Precursor;	At5g50260	GO:0033095,aleurone grain; GO:0005788,endoplasmic reticulum lumen; GO:0005773,vacuole; GO:0008234,cysteine-type peptidase activity; GO:0003674,molecular_function; GO:0003824,catalytic activity; GO:0008233,peptidase activity; GO:0070011,peptidase activity, acting on L-amino acid peptides; GO:0016787,hydrolase activity; GO:0140096,catalytic activity, acting on a protein; GO:0005622,intracellular; G…	PF08246.12:Cathepsin propeptide inhibitor domain (I29)	--	--	--
novel.9222	-3.18747	3.52015e-13	1.87722e-09	down					NW_018745018.1	58904	59915	-	--	--	K13161 heterogeneous nuclear ribonucleoprotein R | (RefSeq) heterogeneous nuclear ribonucleoprotein Q (A)	--	XP_021765260.1	heterogeneous nuclear ribonucleoprotein Q-like [Chenopodium quinoa]	HNRPQ_ARATH RecName: Full=Heterogeneous nuclear ribonucleoprotein Q {ECO:0000305}; Short=hnRNP Q {ECO:0000305}; AltName: Full=Protein LHP1-INTERACTING FACTOR 2 {ECO:0000303|PubMed:21304947};	At2g44710	GO:0005737,cytoplasm; GO:0005829,cytosol; GO:0005783,endoplasmic reticulum; GO:0005634,nucleus; GO:0003682,chromatin binding; GO:0003729,mRNA binding; GO:0043565,sequence-specific DNA binding; GO:0071395,cellular response to jasmonic acid stimulus; GO:0042742,defense response to bacterium; GO:0050832,defense response to fungus; GO:0045087,innate immune response; GO:0007275,multicellular organism …	PF00076.22:RNA recognition motif. (a.k.a. RRM, RBD, or RNP domain)	--	--	--
gene-LOC110684050	-1.14188	5.62999e-13	2.50197e-09	down					NW_018743697.1	1061024	1064417	+	gene-LOC110684050	--	K20628 expansin | (RefSeq) EXP2; expansin precursor (A)	--	XP_021716136.1	expansin-A6-like [Chenopodium quinoa]	EXPA6_ARATH RecName: Full=Expansin-A6; Short=AtEXPA6; AltName: Full=Alpha-expansin-6; Short=At-EXP6; Short=AtEx6; AltName: Full=Ath-ExpAlpha-1.8; Flags: Precursor;	At2g28950	GO:0005576,extracellular region; GO:0016020,membrane; GO:0009505,plant-type cell wall; GO:0009664,plant-type cell wall organization; GO:0006949,syncytium formation; GO:0008150,biological_process; GO:0009987,cellular process; GO:0016043,cellular component organization; GO:0045229,external encapsulating structure organization; GO:0071554,cell wall organization or biogenesis; GO:0071555,cell wall or…	PF01357.21:Pollen allergen	--	--	--
gene-LOC110722198	-1.97743	1.27087e-12	4.84093e-09	down					NW_018742652.1	4903	10715	+	gene-LOC110722198	--	K08150 MFS transporter, SP family, solute carrier family 2 (myo-inositol transporter), member 13 | (RefSeq) inositol transporter 1 (A)	--	XP_021757156.1	plastidic glucose transporter 4-like [Chenopodium quinoa]	PLST4_ARATH RecName: Full=Plastidic glucose transporter 4; Short=AtpGlcT;	At5g16150	GO:0009941,chloroplast envelope; GO:0009706,chloroplast inner membrane; GO:0016021,integral component of membrane; GO:0016020,membrane; GO:0009536,plastid; GO:0005351,carbohydrate:proton symporter activity; GO:0008643,carbohydrate transport; GO:0003674,molecular_function; GO:0005215,transporter activity; GO:0022857,transmembrane transporter activity; GO:0015291,secondary active transmembrane tran…	PF00083.24:Sugar (and other) transporter	--	--	--
gene-LOC110720402	1.58277	2.0797e-12	6.16146e-09	up					NW_018742556.1	995514	996383	-	gene-LOC110720402	--	K01602 ribulose-bisphosphate carboxylase small chain [EC:4.1.1.39] | (RefSeq) ribulose bisphosphate carboxylase small chain 3, chloroplastic-like (A)	ko00630: Glyoxylate and dicarboxylate metabolism; ko00710: Carbon fixation in photosynthetic organisms; ko01100: Metabolic pathways; ko01110: Biosynthesis of secondary metabolites; ko01200: Carbon metabolism	XP_021755119.1	ribulose bisphosphate carboxylase small chain 3, chloroplastic-like [Chenopodium quinoa]	RBS3_AMAHP RecName: Full=Ribulose bisphosphate carboxylase small subunit, chloroplastic 3 {ECO:0000255|HAMAP-Rule:MF_00860}; Short=RuBisCO small subunit 3 {ECO:0000255|HAMAP-Rule:MF_00860}; Flags: Precursor;	At1g67090	GO:0009507,chloroplast; GO:0009853,photorespiration; GO:0019253,reductive pentose-phosphate cycle; GO:0008152,metabolic process; GO:0008150,biological_process; GO:0009987,cellular process; GO:0043094,cellular metabolic compound salvage; GO:0044237,cellular metabolic process; GO:0005975,carbohydrate metabolic process; GO:0009058,biosynthetic process; GO:0015977,carbon fixation; GO:0015979,photosyn…	PF00101.20:Ribulose bisphosphate carboxylase, small chain	--	--	--
gene-LOC110715103	1.50609	7.25976e-12	1.74203e-08	up					NW_018745470.1	1664838	1665460	+	gene-LOC110715103	--	--	--	--	--	--	--	--	--	--	--	--
gene-LOC110738785	-1.28664	2.26923e-11	4.32191e-08	down					NW_018742244.1	981056	983750	+	gene-LOC110738785	--	K01176 alpha-amylase [EC:3.2.1.1] | (RefSeq) alpha-amylase-like (A)	ko00500: Starch and sucrose metabolism; ko01100: Metabolic pathways; ko01110: Biosynthesis of secondary metabolites	XP_021774914.1	alpha-amylase-like [Chenopodium quinoa]	AMYA_VIGMU RecName: Full=Alpha-amylase; EC=3.2.1.1 {ECO:0000250|UniProtKB:P00693}; AltName: Full=1,4-alpha-D-glucan glucanohydrolase; Flags: Precursor;	At4g25000	GO:0004556,alpha-amylase activity; GO:0103025,alpha-amylase activity (releasing maltohexaose); GO:0005509,calcium ion binding; GO:0005975,carbohydrate metabolic process; GO:0003674,molecular_function; GO:0003824,catalytic activity; GO:0004553,hydrolase activity, hydrolyzing O-glycosyl compounds; GO:0016160,amylase activity; GO:0016787,hydrolase activity; GO:0016798,hydrolase activity, acting on g…	PF00128.24:Alpha amylase, catalytic domain	--	--	--
novel.3879	-1.23322	4.17314e-11	7.41817e-08	down	-1.09856	2.24272e-06	0.00394997	down	NW_018743258.1	2007	4977	+	--	--	K01880 glycyl-tRNA synthetase [EC:6.1.1.14] | (RefSeq) glycine--tRNA ligase, mitochondrial 1-like (A)	ko00970: Aminoacyl-tRNA biosynthesis	XP_021715310.1	glycine--tRNA ligase, mitochondrial 1-like [Chenopodium quinoa]	SYGM1_ARATH RecName: Full=Glycine--tRNA ligase, mitochondrial 1 {ECO:0000305}; EC=6.1.1.14 {ECO:0000269|PubMed:11278923}; AltName: Full=Diadenosine tetraphosphate synthetase {ECO:0000305}; Short=Ap4A synthetase {ECO:0000305}; EC=2.7.7.- {ECO:0000250|UniProtKB:P41250}; AltName: Full=Glycyl-tRNA synthetase 1 {ECO:0000303|PubMed:11278923}; Short=GlyRS-1 {ECO:0000303|PubMed:11278923}; Flags: Precurso…	At1g29880	GO:0009507,chloroplast; GO:0005737,cytoplasm; GO:0005829,cytosol; GO:0005768,endosome; GO:0005794,Golgi apparatus; GO:0005739,mitochondrion; GO:0005634,nucleus; GO:0005802,trans-Golgi network; GO:0005524,ATP binding; GO:0004820,glycine-tRNA ligase activity; GO:0046983,protein dimerization activity; GO:0016740,transferase activity; GO:0015966,diadenosine tetraphosphate biosynthetic process; GO:000…	PF00587.25:tRNA synthetase class II core domain (G, H, P, S and T)	--	--	--
gene-LOC110726314	-2.77715	6.16584e-11	1.02754e-07	down	-3.02845	1.55535e-08	7.76145e-05	down	NW_018742879.1	161297	166397	+	gene-LOC110726314	--	K22909 zinc finger CCCH domain-containing protein 13 | (Kazusa) Lj4g3v2742990.1; - (A)	--	XP_021761460.1	uncharacterized protein LOC110726314 [Chenopodium quinoa]	--	--	--	PF00642.24:Zinc finger C-x8-C-x5-C-x3-H type (and similar)	C3H	TF	C3H
gene-LOC110687913	-1.03273	7.1182e-11	1.11647e-07	down					NW_018742309.1	1207422	1220968	-	gene-LOC110687913	--	K12598 ATP-dependent RNA helicase DOB1 [EC:3.6.4.13] | (RefSeq) DExH-box ATP-dependent RNA helicase DExH9-like (A)	ko03018: RNA degradation	XP_021720251.1	DExH-box ATP-dependent RNA helicase DExH9-like [Chenopodium quinoa]	MTR4_ARATH RecName: Full=DExH-box ATP-dependent RNA helicase DExH9 {ECO:0000305}; EC=3.6.4.13 {ECO:0000305}; AltName: Full=Protein MTR4 homolog {ECO:0000305}; Short=AtMTR4 {ECO:0000303|PubMed:21682783};	At1g59760	GO:0005730,nucleolus; GO:0005654,nucleoplasm; GO:0005634,nucleus; GO:0005524,ATP binding; GO:0003724,RNA helicase activity; GO:0019843,rRNA binding; GO:0000460,maturation of 5.8S rRNA; GO:0006401,RNA catabolic process; GO:0031125,rRNA 3'-end processing; GO:0006364,rRNA processing; GO:0000166,nucleotide binding; GO:0003674,molecular_function; GO:0005488,binding; GO:0008144,drug binding; GO:0017076…	PF13234.6:rRNA-processing arch domain	--	--	--
gene-LOC110738837	-1.29662	8.13804e-11	1.20552e-07	down					NW_018743397.1	82120	86984	-	gene-LOC110738837	--	K14293 importin subunit beta-1 | (RefSeq) importin subunit beta-1-like (A)	ko03013: RNA transport	XP_021774967.1	importin subunit beta-1-like [Chenopodium quinoa]	IMB1_ARATH RecName: Full=Importin subunit beta-1 {ECO:0000305}; AltName: Full=Karyopherin subunit beta-1; Short=ATKPNB1 {ECO:0000303|PubMed:23582042};	At5g53480	GO:0005737,cytoplasm; GO:0005634,nucleus; GO:0061608,nuclear import signal receptor activity; GO:0008139,nuclear localization sequence binding; GO:0031267,small GTPase binding; GO:0006606,protein import into nucleus; GO:0003674,molecular_function; GO:0140104,molecular carrier activity; GO:0140142,nucleocytoplasmic carrier activity; GO:0005048,signal sequence binding; GO:0005488,binding; GO:003321…	PF02985.22:HEAT repeat	--	--	--
gene-LOC110710083	-1.85245	1.87846e-10	2.63618e-07	down	-1.28545	2.54703e-05	0.0181573	down	NW_018742418.1	4333429	4337516	-	gene-LOC110710083	--	--	--	XP_021744040.1	C-type lectin domain-containing protein 180-like isoform X1 [Chenopodium quinoa]	--	At2g01800	--	--	--	--	--
gene-LOC110697282	-1.34381	2.90697e-10	3.69102e-07	down					NW_018744460.1	2809259	2817117	+	gene-LOC110697282	--	K01648 ATP citrate (pro-S)-lyase [EC:2.3.3.8] | (RefSeq) ATP-citrate synthase beta chain protein 1-like (A)	ko00020: Citrate cycle (TCA cycle); ko01100: Metabolic pathways; ko01110: Biosynthesis of secondary metabolites	XP_021730338.1	ATP-citrate synthase beta chain protein 1-like [Chenopodium quinoa]	ACLB1_ARATH RecName: Full=ATP-citrate synthase beta chain protein 1; Short=ATP-citrate synthase B-1; EC=2.3.3.8; AltName: Full=ATP-citrate lyase B-1; AltName: Full=Citrate cleavage enzyme B-1;	At3g06650	GO:0009346,citrate lyase complex; GO:0005829,cytosol; GO:0005524,ATP binding; GO:0003878,ATP citrate synthase activity; GO:0046872,metal ion binding; GO:0006085,acetyl-CoA biosynthetic process; GO:0006633,fatty acid biosynthetic process; GO:0000166,nucleotide binding; GO:0003674,molecular_function; GO:0005488,binding; GO:0008144,drug binding; GO:0017076,purine nucleotide binding; GO:0030554,adeny…	PF00285.21:Citrate synthase, C-terminal domain	--	--	--
gene-LOC110685060	-1.11127	3.06047e-10	3.70928e-07	down					NW_018743791.1	1092992	1096168	-	gene-LOC110685060	--	K11684 bromodomain-containing factor 1 | (RefSeq) transcription factor GTE4 (A)	--	XP_021717213.1	transcription factor GTE7-like [Chenopodium quinoa]	GTE7_ARATH RecName: Full=Transcription factor GTE7; AltName: Full=Bromodomain-containing protein GTE7; AltName: Full=Protein GLOBAL TRANSCRIPTION FACTOR GROUP E7;	At5g65630	GO:0005634,nucleus; GO:0009294,DNA mediated transformation; GO:0008150,biological_process; GO:0009292,genetic transfer; GO:0009987,cellular process; GO:0044764,multi-organism cellular process; GO:0051704,multi-organism process; GO:0005622,intracellular; GO:0005575,cellular_component; GO:0005623,cell; GO:0043231,intracellular membrane-bounded organelle; GO:0043226,organelle; GO:0043227,membrane-bo…	PF17035.5:Bromodomain extra-terminal - transcription regulation	--	--	--
gene-LOC110740039	-1.12325	4.90155e-10	5.68239e-07	down					NW_018743518.1	1047685	1049590	+	gene-LOC110740039	--	K03122 transcription initiation factor TFIIA large subunit | (RefSeq) uncharacterized protein LOC114825099 (A)	ko03022: Basal transcription factors	XP_021776218.1	RNA polymerase II degradation factor 1-like [Chenopodium quinoa]	--	At5g09620	--	PF00564.24:PB1 domain	--	--	--
gene-LOC110709968	-1.50413	6.84043e-10	7.59972e-07	down	-1.19703	3.81426e-06	0.00533377	down	NW_018745105.1	23210	41505	-	gene-LOC110709968	--	K18806 kinesin family member 7 | (RefSeq) predicted protein (A)	--	XP_021743914.1	kinesin-like protein KIN-4A isoform X1 [Chenopodium quinoa]	KN4A_GOSHI RecName: Full=Kinesin-like protein KIN-4A {ECO:0000305}; AltName: Full=GhKINESIN-4A {ECO:0000303|PubMed:25600279};	At5g47820	GO:0055028,cortical microtubule; GO:0005737,cytoplasm; GO:0005524,ATP binding; GO:1990939,ATP-dependent microtubule motor activity; GO:0008017,microtubule binding; GO:0071555,cell wall organization; GO:0007018,microtubule-based movement; GO:0007052,mitotic spindle organization; GO:0000166,nucleotide binding; GO:0003674,molecular_function; GO:0005488,binding; GO:0008144,drug binding; GO:0017076,pu…	PF00225.23:Kinesin motor domain	--	--	--
gene-LOC110703582	3.70911	9.00189e-10	9.31175e-07	up					NW_018744743.1	29719	35203	+	gene-LOC110703582	--	K17805 mitochondrial import inner membrane translocase subunit TIM16 | (RefSeq) mitochondrial import inner membrane translocase subunit PAM16 like 2-like (A)	--	XP_021736645.1	mitochondrial import inner membrane translocase subunit PAM16 like 2-like [Chenopodium quinoa]	TM16B_ARATH RecName: Full=Mitochondrial import inner membrane translocase subunit PAM16 like 2 {ECO:0000303|PubMed:24194927}; Short=AtPAM16 {ECO:0000303|PubMed:24153405}; Short=AtPAM16L2 {ECO:0000303|PubMed:24194927}; AltName: Full=Presequence translocated-associated motor subunit PAM16 {ECO:0000250|UniProtKB:P42949}; AltName: Full=Protein MUTANT SNC1-ENHANCING 5 {ECO:0000303|PubMed:24153405}; Al…	At3g59280	GO:0005737,cytoplasm; GO:0005743,mitochondrial inner membrane; GO:0005739,mitochondrion; GO:0005744,TIM23 mitochondrial import inner membrane translocase complex; GO:0009734,auxin-activated signaling pathway; GO:0006952,defense response; GO:0031348,negative regulation of defense response; GO:1900425,negative regulation of defense response to bacterium; GO:1902289,negative regulation of defense re…	PF03656.13:Pam16	--	--	--
gene-LOC110685890	-1.50071	3.54175e-09	3.25646e-06	down					NW_018743850.1	1563537	1567258	+	gene-LOC110685890	--	K00128 aldehyde dehydrogenase (NAD+) [EC:1.2.1.3] | (RefSeq) LOW QUALITY PROTEIN: aldehyde dehydrogenase family 3 member F1-like (A)	ko00010: Glycolysis / Gluconeogenesis; ko00053: Ascorbate and aldarate metabolism; ko00071: Fatty acid degradation; ko00280: Valine, leucine and isoleucine degradation; ko00310: Lysine degradation; ko00330: Arginine and proline metabolism; ko00340: Histidine metabolism; ko00380: Tryptophan metabolism; ko00410: beta-Alanine metabolism; ko00561: Glycerolipid metabolism; ko00620: Pyruvate metabolism…	XP_021718107.1	LOW QUALITY PROTEIN: aldehyde dehydrogenase family 3 member F1-like [Chenopodium quinoa]	AL3F1_ARATH RecName: Full=Aldehyde dehydrogenase family 3 member F1; EC=1.2.1.3;	At4g36250	GO:0005783,endoplasmic reticulum; GO:0005886,plasma membrane; GO:0004028,3-chloroallyl aldehyde dehydrogenase activity; GO:0004029,aldehyde dehydrogenase (NAD) activity; GO:0043878,glyceraldehyde-3-phosphate dehydrogenase (NAD+) (non-phosphorylating) activity; GO:0006081,cellular aldehyde metabolic process; GO:0003674,molecular_function; GO:0003824,catalytic activity; GO:0016491,oxidoreductase ac…	PF00171.22:Aldehyde dehydrogenase family	--	--	--
gene-LOC110688411	-1.06437	5.24444e-09	4.66126e-06	down					NW_018743920.1	8314733	8317922	+	gene-LOC110688411	--	K20628 expansin | (RefSeq) EXP2; expansin precursor (A)	--	XP_021720842.1	expansin-A6-like [Chenopodium quinoa]	EXPA6_ARATH RecName: Full=Expansin-A6; Short=AtEXPA6; AltName: Full=Alpha-expansin-6; Short=At-EXP6; Short=AtEx6; AltName: Full=Ath-ExpAlpha-1.8; Flags: Precursor;	At2g28950	GO:0005576,extracellular region; GO:0016020,membrane; GO:0009505,plant-type cell wall; GO:0009664,plant-type cell wall organization; GO:0006949,syncytium formation; GO:0008150,biological_process; GO:0009987,cellular process; GO:0016043,cellular component organization; GO:0045229,external encapsulating structure organization; GO:0071554,cell wall organization or biogenesis; GO:0071555,cell wall or…	PF01357.21:Pollen allergen	--	--	--
gene-LOC110688048	-1.46658	5.79672e-09	4.98592e-06	down					NW_018743920.1	4427428	4429489	+	gene-LOC110688048	--	K12501 homogentisate solanesyltransferase [EC:2.5.1.117] | (RefSeq) hypothetical protein (A)	ko00130: Ubiquinone and other terpenoid-quinone biosynthesis; ko01100: Metabolic pathways; ko01110: Biosynthesis of secondary metabolites; ko01240: Biosynthesis of cofactors	XP_021720416.1	trihelix transcription factor ASIL2-like [Chenopodium quinoa]	ASIL2_ARATH RecName: Full=Trihelix transcription factor ASIL2 {ECO:0000305}; AltName: Full=6B-interacting protein 1-like 2 {ECO:0000303|PubMed:21330492}; AltName: Full=Trihelix DNA-binding protein ASIL2 {ECO:0000305};	At3g14180	GO:0005634,nucleus; GO:0003700,DNA-binding transcription factor activity; GO:0000976,transcription regulatory region sequence-specific DNA binding; GO:0009793,embryo development ending in seed dormancy; GO:0006355,regulation of transcription, DNA-templated; GO:0010431,seed maturation; GO:0140110,transcription regulator activity; GO:0003674,molecular_function; GO:0001067,regulatory region nucleic …	PF13837.6:Myb/SANT-like DNA-binding domain	Trihelix	TF	Trihelix
novel.1493	-2.48099	7.09818e-09	5.73533e-06	down					NW_018742556.1	668501	669292	.	--	--	--	--	XP_021763618.1	non-specific lipid-transfer protein 2-like [Chenopodium quinoa]	NLTP2_APIGA RecName: Full=Non-specific lipid-transfer protein 2 {ECO:0000303|PubMed:23913675}; AltName: Full=Allergen Api g 6.0101 {ECO:0000303|PubMed:23913675}; AltName: Allergen=Api g 6 {ECO:0000303|PubMed:23913675};	At3g18280	GO:0008289,lipid binding; GO:0006869,lipid transport; GO:0003674,molecular_function; GO:0005488,binding; GO:0006810,transport; GO:0008150,biological_process; GO:0010876,lipid localization; GO:0033036,macromolecule localization; GO:0051179,localization; GO:0051234,establishment of localization; GO:0071702,organic substance transport	PF14368.6:Probable lipid transfer	--	--	--
gene-LOC110717118	1.58074	8.28387e-09	6.27633e-06	up					NW_018745653.1	256901	257408	+	gene-LOC110717118	--	--	--	--	--	--	--	--	--	--	--	--
gene-LOC110704458	-1.39547	8.70928e-09	6.27633e-06	down					NW_018744835.1	1159097	1162014	+	gene-LOC110704458	--	K01859 chalcone isomerase [EC:5.5.1.6] | (RefSeq) probable chalcone--flavonone isomerase 3 (A)	ko00941: Flavonoid biosynthesis; ko01100: Metabolic pathways; ko01110: Biosynthesis of secondary metabolites	XP_021737935.1	probable chalcone--flavonone isomerase 3 [Chenopodium quinoa]	CHIL2_HUMLU RecName: Full=Chalcone isomerase-like protein 2 {ECO:0000303|PubMed:29760092}; Short=HlCHIL2 {ECO:0000303|PubMed:29760092}; EC=5.5.1.6 {ECO:0000250|UniProtKB:Q8VZW3};	At5g05270	GO:0016872,intramolecular lyase activity; GO:0003674,molecular_function; GO:0003824,catalytic activity; GO:0016853,isomerase activity	PF02431.15:Chalcone-flavanone isomerase	--	--	--
gene-LOC110731330	-1.37706	9.40214e-09	6.59734e-06	down					NW_018743066.1	1757164	1770318	-	gene-LOC110731330	--	K00703 starch synthase [EC:2.4.1.21] | (RefSeq) starch synthase 3, chloroplastic/amyloplastic-like (A)	ko00500: Starch and sucrose metabolism; ko01100: Metabolic pathways; ko01110: Biosynthesis of secondary metabolites	XP_021766873.1	starch synthase 3, chloroplastic/amyloplastic-like [Chenopodium quinoa]	SSY3_SOLTU RecName: Full=Soluble starch synthase 3, chloroplastic/amyloplastic; EC=2.4.1.21; AltName: Full=Soluble starch synthase III; Short=SS III; Flags: Precursor;	At1g11720	GO:0009501,amyloplast; GO:0009507,chloroplast; GO:0033201,alpha-1,4-glucan synthase activity; GO:0004373,glycogen (starch) synthase activity; GO:2001070,starch binding; GO:0009011,starch synthase activity; GO:0019252,starch biosynthetic process; GO:0003674,molecular_function; GO:0003824,catalytic activity; GO:0016740,transferase activity; GO:0016757,transferase activity, transferring glycosyl gro…	PF16760.5:Starch/carbohydrate-binding module (family 53)	--	--	--
novel.7160	1.38304	9.89361e-09	6.76419e-06	up	1.40593	4.33349e-08	0.000162186	up	NW_018744297.1	671750	672366	+	--	--	--	--	--	--	--	--	--	--	--	--	--
gene-LOC110727184	-1.39589	1.47801e-08	9.85239e-06	down					NW_018742903.1	569698	572100	+	gene-LOC110727184	--	K00660 chalcone synthase [EC:2.3.1.74] | (RefSeq) chalcone synthase-like (A)	ko00941: Flavonoid biosynthesis; ko01100: Metabolic pathways; ko01110: Biosynthesis of secondary metabolites; ko04712: Circadian rhythm - plant	XP_021762432.1	chalcone synthase-like [Chenopodium quinoa]	CHSY_DIAMO RecName: Full=Chalcone synthase; EC=2.3.1.74; AltName: Full=Naringenin-chalcone synthase;	At5g13930	GO:0016210,naringenin-chalcone synthase activity; GO:0009813,flavonoid biosynthetic process; GO:0003674,molecular_function; GO:0003824,catalytic activity; GO:0016740,transferase activity; GO:0016746,transferase activity, transferring acyl groups; GO:0016747,transferase activity, transferring acyl groups other than amino-acyl groups; GO:0008152,metabolic process; GO:0008150,biological_process; GO:…	PF00195.19:Chalcone and stilbene synthases, N-terminal domain	--	--	--
gene-LOC110709049	-1.2477	2.28396e-08	1.48535e-05	down					NW_018742418.1	1968337	1973188	+	gene-LOC110709049	--	K01648 ATP citrate (pro-S)-lyase [EC:2.3.3.8] | (RefSeq) ATP-citrate synthase alpha chain protein 1-like (A)	ko00020: Citrate cycle (TCA cycle); ko01100: Metabolic pathways; ko01110: Biosynthesis of secondary metabolites	XP_021742953.1	ATP-citrate synthase alpha chain protein 1-like [Chenopodium quinoa]	ACLA1_ARATH RecName: Full=ATP-citrate synthase alpha chain protein 1; Short=ATP-citrate synthase A-1; EC=2.3.3.8; AltName: Full=ATP-citrate lyase A-1; AltName: Full=Citrate cleavage enzyme A-1;	At1g10670	GO:0005829,cytosol; GO:0005524,ATP binding; GO:0003878,ATP citrate synthase activity; GO:0006629,lipid metabolic process; GO:0000166,nucleotide binding; GO:0003674,molecular_function; GO:0005488,binding; GO:0008144,drug binding; GO:0017076,purine nucleotide binding; GO:0030554,adenyl nucleotide binding; GO:0032553,ribonucleotide binding; GO:0032555,purine ribonucleotide binding; GO:0032559,adenyl…	PF16114.5:ATP citrate lyase citrate-binding	--	--	--
gene-LOC110697690	-1.08187	2.40743e-08	1.52837e-05	down					NW_018744497.1	964703	969975	-	gene-LOC110697690	--	K10775 phenylalanine ammonia-lyase [EC:4.3.1.24] | (RefSeq) phenylalanine ammonia-lyase-like (A)	ko00360: Phenylalanine metabolism; ko00940: Phenylpropanoid biosynthesis; ko01100: Metabolic pathways; ko01110: Biosynthesis of secondary metabolites	XP_021730766.1	phenylalanine ammonia-lyase-like [Chenopodium quinoa]	PALY_POPTR RecName: Full=Phenylalanine ammonia-lyase; EC=4.3.1.24;	At2g37040	GO:0005737,cytoplasm; GO:0045548,phenylalanine ammonia-lyase activity; GO:0009800,cinnamic acid biosynthetic process; GO:0006559,L-phenylalanine catabolic process; GO:0003674,molecular_function; GO:0003824,catalytic activity; GO:0016829,lyase activity; GO:0016840,carbon-nitrogen lyase activity; GO:0016841,ammonia-lyase activity; GO:0008152,metabolic process; GO:0006082,organic acid metabolic proc…	PF00221.19:Aromatic amino acid lyase	--	--	--
gene-LOC110740044	-1.01327	3.11035e-08	1.92854e-05	down					NW_018743518.1	1085160	1088285	-	gene-LOC110740044	--	K11684 bromodomain-containing factor 1 | (RefSeq) transcription factor GTE4-like (A)	--	XP_021776221.1	transcription factor GTE7-like [Chenopodium quinoa]	GTE7_ARATH RecName: Full=Transcription factor GTE7; AltName: Full=Bromodomain-containing protein GTE7; AltName: Full=Protein GLOBAL TRANSCRIPTION FACTOR GROUP E7;	At5g65630	GO:0005634,nucleus; GO:0009294,DNA mediated transformation; GO:0008150,biological_process; GO:0009292,genetic transfer; GO:0009987,cellular process; GO:0044764,multi-organism cellular process; GO:0051704,multi-organism process; GO:0005622,intracellular; GO:0005575,cellular_component; GO:0005623,cell; GO:0043231,intracellular membrane-bounded organelle; GO:0043226,organelle; GO:0043227,membrane-bo…	PF17035.5:Bromodomain extra-terminal - transcription regulation	--	--	--
gene-LOC110719040	-1.52923	3.18241e-08	1.92854e-05	down					NW_018742467.1	267974	290262	+	gene-LOC110719040	--	K13917 mRNA-capping enzyme [EC:2.7.7.50 3.6.1.74] | (RefSeq) mRNA-capping enzyme-like isoform X1 (A)	ko03015: mRNA surveillance pathway	XP_021753646.1	mRNA-capping enzyme-like isoform X1 [Chenopodium quinoa]	--	At3g09100	GO:0005525,GTP binding; GO:0004484,mRNA guanylyltransferase activity; GO:0004651,polynucleotide 5'-phosphatase activity; GO:0004725,protein tyrosine phosphatase activity; GO:0008138,protein tyrosine/serine/threonine phosphatase activity; GO:0006370,7-methylguanosine mRNA capping; GO:0000166,nucleotide binding; GO:0001882,nucleoside binding; GO:0001883,purine nucleoside binding; GO:0003674,molecul…	PF01331.19:mRNA capping enzyme, catalytic domain	--	--	--
novel.7480	-2.19031	3.55903e-08	2.10885e-05	down					NW_018744452.1	9780	19533	-	--	--	K01681 aconitate hydratase [EC:4.2.1.3] | (RefSeq) putative aconitate hydratase, cytoplasmic (A)	ko00020: Citrate cycle (TCA cycle); ko00630: Glyoxylate and dicarboxylate metabolism; ko01100: Metabolic pathways; ko01110: Biosynthesis of secondary metabolites; ko01200: Carbon metabolism; ko01210: 2-Oxocarboxylic acid metabolism; ko01230: Biosynthesis of amino acids	XP_021774583.1	putative aconitate hydratase, cytoplasmic [Chenopodium quinoa]	ACOC_ORYSJ RecName: Full=Putative aconitate hydratase, cytoplasmic; Short=Aconitase; EC=4.2.1.3; AltName: Full=Citrate hydro-lyase;	At2g05710	GO:0005829,cytosol; GO:0005739,mitochondrion; GO:0051539,4 iron, 4 sulfur cluster binding; GO:0003994,aconitate hydratase activity; GO:0047780,citrate dehydratase activity; GO:0046872,metal ion binding; GO:0006101,citrate metabolic process; GO:0006097,glyoxylate cycle; GO:0006099,tricarboxylic acid cycle; GO:0003674,molecular_function; GO:0005488,binding; GO:0048037,cofactor binding; GO:0051536,i…	PF00694.19:Aconitase C-terminal domain	--	--	--
gene-LOC110684225	-1.03303	5.16622e-08	2.93089e-05	down					NW_018743697.1	2734467	2738854	-	gene-LOC110684225	--	K00487 trans-cinnamate 4-monooxygenase [EC:1.14.14.91] | (RefSeq) trans-cinnamate 4-monooxygenase-like (A)	ko00130: Ubiquinone and other terpenoid-quinone biosynthesis; ko00940: Phenylpropanoid biosynthesis; ko00941: Flavonoid biosynthesis; ko00945: Stilbenoid, diarylheptanoid and gingerol biosynthesis; ko01100: Metabolic pathways; ko01110: Biosynthesis of secondary metabolites	XP_021716330.1	trans-cinnamate 4-monooxygenase-like [Chenopodium quinoa]	TCMO_POPKI RecName: Full=Trans-cinnamate 4-monooxygenase; EC=1.14.14.91 {ECO:0000250|UniProtKB:Q04468}; AltName: Full=Cinnamic acid 4-hydroxylase; Short=C4H; Short=CA4H; AltName: Full=Cytochrome P450 73; AltName: Full=Cytochrome P450C4H;	At2g30490	GO:0016021,integral component of membrane; GO:0020037,heme binding; GO:0005506,iron ion binding; GO:0016710,trans-cinnamate 4-monooxygenase activity; GO:0003674,molecular_function; GO:0005488,binding; GO:0046906,tetrapyrrole binding; GO:0048037,cofactor binding; GO:0097159,organic cyclic compound binding; GO:1901363,heterocyclic compound binding; GO:0046872,metal ion binding; GO:0043167,ion bindi…	PF00067.22:Cytochrome P450	--	--	--
gene-LOC110735717	-1.19412	6.85205e-08	3.72863e-05	down					NW_018743285.1	2561564	2565422	-	gene-LOC110735717	--	K01051 pectinesterase [EC:3.1.1.11] | (RefSeq) probable pectinesterase/pectinesterase inhibitor 58 (A)	ko00040: Pentose and glucuronate interconversions; ko01100: Metabolic pathways	XP_021771592.1	trihelix transcription factor GT-2-like [Chenopodium quinoa]	DF1_ARATH RecName: Full=Trihelix transcription factor DF1 {ECO:0000303|PubMed:22735692};	At1g76880	GO:0005634,nucleus; GO:0003700,DNA-binding transcription factor activity; GO:0000976,transcription regulatory region sequence-specific DNA binding; GO:0019760,glucosinolate metabolic process; GO:0010192,mucilage biosynthetic process; GO:0006355,regulation of transcription, DNA-templated; GO:0140110,transcription regulator activity; GO:0003674,molecular_function; GO:0001067,regulatory region nucle…	PF13837.6:Myb/SANT-like DNA-binding domain	Trihelix	TF	Trihelix
gene-LOC110689385	-1.60493	8.97518e-08	4.61661e-05	down					NW_018743955.1	7625801	7633780	-	gene-LOC110689385	--	K00574 cyclopropane-fatty-acyl-phospholipid synthase [EC:2.1.1.79] | (RefSeq) uncharacterized protein LOC110689385 isoform X1 (A)	--	XP_021721858.1	uncharacterized protein LOC110689385 isoform X1 [Chenopodium quinoa]	TNMT_ESCCA RecName: Full=(S)-tetrahydroprotoberberine N-methyltransferase; Short=EcTNMT; EC=2.1.1.122;	At3g23510	GO:0005737,cytoplasm; GO:0030782,(S)-tetrahydroprotoberberine N-methyltransferase activity; GO:0032259,methylation; GO:0003674,molecular_function; GO:0003824,catalytic activity; GO:0008168,methyltransferase activity; GO:0008757,S-adenosylmethionine-dependent methyltransferase activity; GO:0016740,transferase activity; GO:0016741,transferase activity, transferring one-carbon groups; GO:0008152,met…	PF02353.20:Mycolic acid cyclopropane synthetase	--	--	--
gene-LOC110721961	1.48971	9.00328e-08	4.61661e-05	up					NW_018742649.1	656743	658037	-	gene-LOC110721961	--	--	--	--	--	--	--	--	--	--	--	--
gene-LOC110686212	-1.38593	1.34805e-07	6.60175e-05	down					NW_018743850.1	7562643	7564557	-	gene-LOC110686212	--	K13789 geranylgeranyl diphosphate synthase, type II [EC:2.5.1.1 2.5.1.10 2.5.1.29] | (RefSeq) geranylgeranyl pyrophosphate synthase, chloroplastic-like (A)	ko00900: Terpenoid backbone biosynthesis; ko01100: Metabolic pathways; ko01110: Biosynthesis of secondary metabolites	XP_021718508.1	geranylgeranyl pyrophosphate synthase, chloroplastic-like [Chenopodium quinoa]	GGPPS_HEVBR RecName: Full=Geranylgeranyl pyrophosphate synthase, chloroplastic; Short=GGPP synthase; Short=GGPS; EC=2.5.1.-; AltName: Full=(2E,6E)-farnesyl diphosphate synthase; AltName: Full=Dimethylallyltranstransferase; EC=2.5.1.1; AltName: Full=Farnesyl diphosphate synthase; AltName: Full=Farnesyltranstransferase; EC=2.5.1.29; AltName: Full=Geranyltranstransferase; EC=2.5.1.10; Flags: Precurs…	At4g36810	GO:0009507,chloroplast; GO:0004161,dimethylallyltranstransferase activity; GO:0004311,farnesyltranstransferase activity; GO:0004337,geranyltranstransferase activity; GO:0046872,metal ion binding; GO:0016117,carotenoid biosynthetic process; GO:0045337,farnesyl diphosphate biosynthetic process; GO:0033384,geranyl diphosphate biosynthetic process; GO:0033386,geranylgeranyl diphosphate biosynthetic p…	PF00348.17:Polyprenyl synthetase	--	--	--
gene-LOC110708631	-1.51601	1.41651e-07	6.6263e-05	down					NW_018745024.1	10614955	10622044	+	gene-LOC110708631	--	K15718 linoleate 9S-lipoxygenase [EC:1.13.11.58] | (RefSeq) probable linoleate 9S-lipoxygenase 5 (A)	ko00591: Linoleic acid metabolism	XP_021742500.1	probable linoleate 9S-lipoxygenase 5 [Chenopodium quinoa]	LOX15_SOLTU RecName: Full=Probable linoleate 9S-lipoxygenase 5; EC=1.13.11.58; AltName: Full=Leaf lipoxygenase;	At1g55020	GO:0005737,cytoplasm; GO:1990136,linoleate 9S-lipoxygenase activity; GO:0046872,metal ion binding; GO:0016702,oxidoreductase activity, acting on single donors with incorporation of molecular oxygen, incorporation of two atoms of oxygen; GO:0006633,fatty acid biosynthetic process; GO:0034440,lipid oxidation; GO:0031408,oxylipin biosynthetic process; GO:0003674,molecular_function; GO:0003824,cataly…	PF00305.19:Lipoxygenase	--	--	--
gene-LOC110706438	-1.2274	1.71294e-07	7.36675e-05	down					NW_018744955.1	1182904	1184949	-	gene-LOC110706438	--	--	--	XP_021740051.1	uncharacterized protein LOC110706438 [Chenopodium quinoa]	EDA40_ARATH RecName: Full=Probable E3 ubiquitin-protein ligase EDA40 {ECO:0000305}; EC=2.3.2.27 {ECO:0000305}; AltName: Full=Protein EMBRYO SAC DEVELOPMENT ARREST 40 {ECO:0000303|PubMed:15634699}; AltName: Full=RING-type E3 ubiquitin transferase EDA40 {ECO:0000305};	At4g37890	GO:0005886,plasma membrane; GO:0009506,plasmodesma; GO:0046872,metal ion binding; GO:0016740,transferase activity; GO:0010197,polar nucleus fusion; GO:0003674,molecular_function; GO:0005488,binding; GO:0043167,ion binding; GO:0043169,cation binding; GO:0003824,catalytic activity; GO:0000741,karyogamy; GO:0006996,organelle organization; GO:0006997,nucleus organization; GO:0007275,multicellular org…	PF13519.6:von Willebrand factor type A domain	--	--	--
gene-LOC110718732	-1.70301	1.98907e-07	8.4185e-05	down					NW_018742461.1	2863833	2866081	+	gene-LOC110718732	--	--	--	XP_021753318.1	uncharacterized protein LOC110718732 [Chenopodium quinoa]	--	--	--	PF13964.6:Kelch motif	--	--	--
gene-LOC110735206	-1.21882	2.34131e-07	9.75447e-05	down					NW_018743252.1	9714441	9715732	+	gene-LOC110735206	--	K20628 expansin | (RefSeq) expansin-A10-like (A)	--	XP_021771073.1	expansin-A1-like [Chenopodium quinoa]	EXPA1_ORYSJ RecName: Full=Expansin-A1; AltName: Full=Alpha-expansin-1; AltName: Full=OsEXP1; AltName: Full=OsEXPA1; AltName: Full=OsaEXPa1.16; AltName: Full=RiExA; Flags: Precursor;	At1g20190	GO:0005618,cell wall; GO:0005576,extracellular region; GO:0016020,membrane; GO:0009664,plant-type cell wall organization; GO:0008150,biological_process; GO:0009987,cellular process; GO:0016043,cellular component organization; GO:0045229,external encapsulating structure organization; GO:0071554,cell wall organization or biogenesis; GO:0071555,cell wall organization; GO:0071669,plant-type cell wall…	PF01357.21:Pollen allergen	--	--	--
novel.8724	-1.97311	2.84659e-07	0.000115889	down	-2.14256	4.64636e-06	0.00579653	down	NW_018744874.1	349338	351147	.	--	--	K12874 intron-binding protein aquarius | (RefSeq) LOW QUALITY PROTEIN: intron-binding protein aquarius-like (A)	ko03040: Spliceosome	CCA66036.1	hypothetical protein [Beta vulgaris subsp. vulgaris]	RNHX1_ARATH RecName: Full=Putative ribonuclease H protein At1g65750; EC=3.1.26.4;	At2g45230	GO:0046872,metal ion binding; GO:0003676,nucleic acid binding; GO:0004523,RNA-DNA hybrid ribonuclease activity; GO:0003674,molecular_function; GO:0005488,binding; GO:0043167,ion binding; GO:0043169,cation binding; GO:0097159,organic cyclic compound binding; GO:1901363,heterocyclic compound binding; GO:0003824,catalytic activity; GO:0004518,nuclease activity; GO:0004519,endonuclease activity; GO:0…	PF00078.27:Reverse transcriptase (RNA-dependent DNA polymerase)	--	--	--
gene-LOC110738576	-2.85499	3.09055e-07	0.000122995	down					NW_018743391.1	1417352	1419110	+	gene-LOC110738576	--	K01184 polygalacturonase [EC:3.2.1.15] | (RefSeq) polygalacturonase-like (A)	ko00040: Pentose and glucuronate interconversions; ko01100: Metabolic pathways	XP_021774665.1	polygalacturonase-like [Chenopodium quinoa]	PGLR_PRUPE RecName: Full=Polygalacturonase; Short=PG; EC=3.2.1.15; AltName: Full=Pectinase; Flags: Precursor;	At3g59850	GO:0005618,cell wall; GO:0005576,extracellular region; GO:0004650,polygalacturonase activity; GO:0005975,carbohydrate metabolic process; GO:0071555,cell wall organization; GO:0009835,fruit ripening; GO:0003674,molecular_function; GO:0003824,catalytic activity; GO:0004553,hydrolase activity, hydrolyzing O-glycosyl compounds; GO:0016787,hydrolase activity; GO:0016798,hydrolase activity, acting on g…	PF00295.17:Glycosyl hydrolases family 28	--	--	--
gene-LOC110739526	-1.06419	3.23069e-07	0.000124845	down					NW_018742244.1	1890713	1898037	+	gene-LOC110739526	--	K06970 23S rRNA (adenine1618-N6)-methyltransferase [EC:2.1.1.181] | (RefSeq) methyltransferase-like protein 16 (A)	--	XP_021775669.1	methyltransferase-like protein 16 [Chenopodium quinoa]	--	At2g21070	GO:0005634,nucleus; GO:0052907,23S rRNA (adenine(1618)-N(6))-methyltransferase activity; GO:0070475,rRNA base methylation; GO:0003674,molecular_function; GO:0003824,catalytic activity; GO:0008168,methyltransferase activity; GO:0008170,N-methyltransferase activity; GO:0008173,RNA methyltransferase activity; GO:0008649,rRNA methyltransferase activity; GO:0008757,S-adenosylmethionine-dependent methy…	PF05971.12:RNA methyltransferase	--	--	--
gene-LOC110685920	1.82721	3.32269e-07	0.000126566	up					NW_018743850.1	2209517	2210182	+	gene-LOC110685920	--	--	--	--	--	--	--	--	--	--	--	--
gene-LOC110715528	1.37762	3.61045e-07	0.000131876	up					NW_018745523.1	4011417	4015420	+	gene-LOC110715528	--	--	--	--	--	--	--	--	--	--	--	--
gene-LOC110707162	-1.90001	3.77707e-07	0.000133717	down	-1.60327	0.000132935	0.0398021	down	NW_018742418.1	4185986	4186994	-	gene-LOC110707162	--	K03217 YidC/Oxa1 family membrane protein insertase | (RefSeq) ALBINO3-like protein 1, chloroplastic (A)	ko03060: Protein export	XP_021740864.1	ALBINO3-like protein 1, chloroplastic [Chenopodium quinoa]	ALB4_ARATH RecName: Full=ALBINO3-like protein 1, chloroplastic {ECO:0000305}; AltName: Full=Arabidopsis thaliana envelope membrane integrase {ECO:0000305}; AltName: Full=Protein ALBINA 4 {ECO:0000305}; Short=Ath4 {ECO:0000305}; AltName: Full=Protein ARTEMIS {ECO:0000303|PubMed:12169665}; AltName: Full=Suppressor of tic40 protein 1 {ECO:0000303|PubMed:28684427}; Flags: Precursor;	At1g24490_2	GO:0009507,chloroplast; GO:0009535,chloroplast thylakoid membrane; GO:0016021,integral component of membrane; GO:0009579,thylakoid; GO:0032977,membrane insertase activity; GO:0009658,chloroplast organization; GO:0051205,protein insertion into membrane; GO:0072598,protein localization to chloroplast; GO:0010027,thylakoid membrane organization; GO:0003674,molecular_function; GO:0005215,transporter …	PF02096.20:60Kd inner membrane protein	--	--	--
gene-LOC110703137	1.00442	3.88887e-07	0.000133717	up					NW_018744718.1	3267779	3273123	+	gene-LOC110703137	--	K10949 ER lumen protein retaining receptor | (RefSeq) ER lumen protein-retaining receptor-like (A)	--	XP_021736578.1	ER lumen protein-retaining receptor-like [Chenopodium quinoa]	ERD2_PETHY RecName: Full=ER lumen protein-retaining receptor; AltName: Full=HDEL receptor; AltName: Full=PGP169-12;	At1g19970	GO:0005789,endoplasmic reticulum membrane; GO:0016021,integral component of membrane; GO:0046923,ER retention sequence binding; GO:0006621,protein retention in ER lumen; GO:0015031,protein transport; GO:0016192,vesicle-mediated transport; GO:0003674,molecular_function; GO:0005048,signal sequence binding; GO:0005488,binding; GO:0033218,amide binding; GO:0042277,peptide binding; GO:0008104,protein …	PF00810.18:ER lumen protein retaining receptor	--	--	--
gene-LOC110721907	-1.36341	3.9116e-07	0.000133717	down					NW_018742630.1	3426193	3430566	+	gene-LOC110721907	--	K01637 isocitrate lyase [EC:4.1.3.1] | (RefSeq) isocitrate lyase-like isoform X1 (A)	ko00630: Glyoxylate and dicarboxylate metabolism; ko01100: Metabolic pathways; ko01110: Biosynthesis of secondary metabolites; ko01200: Carbon metabolism	XP_021756831.1	isocitrate lyase-like isoform X1 [Chenopodium quinoa]	ACEA_GOSHI RecName: Full=Isocitrate lyase {ECO:0000250|UniProtKB:P28297}; Short=ICL {ECO:0000250|UniProtKB:P28297}; EC=4.1.3.1 {ECO:0000250|UniProtKB:P28297}; AltName: Full=Isocitrase {ECO:0000250|UniProtKB:P28297}; AltName: Full=Isocitratsysase {ECO:0000250|UniProtKB:P28297};	At3g21720	GO:0009514,glyoxysome; GO:0004451,isocitrate lyase activity; GO:0046872,metal ion binding; GO:0006097,glyoxylate cycle; GO:0006099,tricarboxylic acid cycle; GO:0003674,molecular_function; GO:0003824,catalytic activity; GO:0016829,lyase activity; GO:0016830,carbon-carbon lyase activity; GO:0016833,oxo-acid-lyase activity; GO:0005488,binding; GO:0043167,ion binding; GO:0043169,cation binding; GO:00…	PF00463.21:Isocitrate lyase family	--	--	--
gene-LOC110718096	-2.98606	6.99086e-07	0.000226985	down					NW_018745684.1	7000320	7003971	+	gene-LOC110718096	--	K01184 polygalacturonase [EC:3.2.1.15] | (RefSeq) polygalacturonase-like (A)	ko00040: Pentose and glucuronate interconversions; ko01100: Metabolic pathways	XP_021752589.1	polygalacturonase-like [Chenopodium quinoa]	PGLR_PRUPE RecName: Full=Polygalacturonase; Short=PG; EC=3.2.1.15; AltName: Full=Pectinase; Flags: Precursor;	At3g59850	GO:0005618,cell wall; GO:0005576,extracellular region; GO:0004650,polygalacturonase activity; GO:0005975,carbohydrate metabolic process; GO:0071555,cell wall organization; GO:0009835,fruit ripening; GO:0003674,molecular_function; GO:0003824,catalytic activity; GO:0004553,hydrolase activity, hydrolyzing O-glycosyl compounds; GO:0016787,hydrolase activity; GO:0016798,hydrolase activity, acting on g…	PF00295.17:Glycosyl hydrolases family 28	--	--	--
novel.4983	-2.39702	7.87858e-07	0.000247146	down					NW_018743616.1	4060819	4077360	+	--	--	K02988 small subunit ribosomal protein S5 | (RefSeq) 30S ribosomal protein S5-like (A)	ko03010: Ribosome	XP_021774585.1	uncharacterized protein LOC110738482 [Chenopodium quinoa]	--	At2g27980	--	--	--	--	--
novel.6836	-1.89626	1.06273e-06	0.00032571	down					NW_018744167.1	2269682	2271480	.	--	--	K22845 phlorizin synthase [EC:2.4.1.357] | (RefSeq) UDP-glycosyltransferase 88F5-like (A)	ko00941: Flavonoid biosynthesis; ko01110: Biosynthesis of secondary metabolites	XP_021764994.1	UDP-glycosyltransferase 88B1-like [Chenopodium quinoa]	U88F5_MALDO RecName: Full=UDP-glycosyltransferase 88F5 {ECO:0000303|Ref.1}; EC=2.4.1.- {ECO:0000305}; AltName: Full=UDP-glucose:chalcone 2'-O-glucosyltransferase {ECO:0000305};	At3g16520	GO:0008194,UDP-glycosyltransferase activity; GO:0003674,molecular_function; GO:0003824,catalytic activity; GO:0016740,transferase activity; GO:0016757,transferase activity, transferring glycosyl groups	--	--	--	--
gene-LOC110703828	-1.58317	1.11467e-06	0.00033191	down					NW_018744790.1	620756	622716	-	gene-LOC110703828	--	K00588 caffeoyl-CoA O-methyltransferase [EC:2.1.1.104] | (RefSeq) flavonoid 3',5'-methyltransferase-like (A)	ko00940: Phenylpropanoid biosynthesis; ko00941: Flavonoid biosynthesis; ko00945: Stilbenoid, diarylheptanoid and gingerol biosynthesis; ko01100: Metabolic pathways; ko01110: Biosynthesis of secondary metabolites	XP_021737304.1	flavonoid 3',5'-methyltransferase-like [Chenopodium quinoa]	FAOMT_VITVI RecName: Full=Flavonoid 3',5'-methyltransferase; EC=2.1.1.267 {ECO:0000269|PubMed:19525322, ECO:0000269|PubMed:20580386}; AltName: Full=Anthocyanin-O-methyltransferase; Short=VvAOMT;	At1g67980	GO:0005737,cytoplasm; GO:0070448,laricitrin 5'-O-methyltransferase activity; GO:0046872,metal ion binding; GO:0008171,O-methyltransferase activity; GO:0009718,anthocyanin-containing compound biosynthetic process; GO:0033485,cyanidin 3-O-glucoside biosynthetic process; GO:0033486,delphinidin 3-O-glucoside biosynthetic process; GO:0032259,methylation; GO:0043473,pigmentation; GO:0003674,molecular_f…	PF01596.17:O-methyltransferase	--	--	--
novel.206	-7.41806	1.27709e-06	0.000370134	down					NW_018742204.1	21426732	21427584	+	--	--	--	--	XP_021717953.1	antimicrobial peptide 2-like [Chenopodium quinoa]	AMP_AMARE RecName: Full=Antimicrobial peptide Ar-AMP; Flags: Precursor;	--	GO:0008061,chitin binding; GO:0050832,defense response to fungus; GO:0050830,defense response to Gram-positive bacterium; GO:0031640,killing of cells of other organism; GO:0003674,molecular_function; GO:0005488,binding; GO:0008144,drug binding; GO:0097367,carbohydrate derivative binding; GO:0006952,defense response; GO:0006950,response to stress; GO:0008150,biological_process; GO:0009605,response…	PF00187.19:Chitin recognition protein	--	--	--
gene-LOC110735205	-1.11311	1.33461e-06	0.000378575	down					NW_018743252.1	9691469	9693015	+	gene-LOC110735205	--	K20628 expansin | (RefSeq) expansin-A1-like (A)	--	XP_021771072.1	expansin-A11-like [Chenopodium quinoa]	EXPA1_ORYSJ RecName: Full=Expansin-A1; AltName: Full=Alpha-expansin-1; AltName: Full=OsEXP1; AltName: Full=OsEXPA1; AltName: Full=OsaEXPa1.16; AltName: Full=RiExA; Flags: Precursor;	At1g20190	GO:0005618,cell wall; GO:0005576,extracellular region; GO:0016020,membrane; GO:0009664,plant-type cell wall organization; GO:0008150,biological_process; GO:0009987,cellular process; GO:0016043,cellular component organization; GO:0045229,external encapsulating structure organization; GO:0071554,cell wall organization or biogenesis; GO:0071555,cell wall organization; GO:0071669,plant-type cell wall…	PF01357.21:Pollen allergen	--	--	--
gene-LOC110681813	-2.16483	1.35002e-06	0.000378914	down					NW_018743574.1	399081	402078	-	gene-LOC110681813	--	K15400 omega-hydroxypalmitate O-feruloyl transferase [EC:2.3.1.188] | (RefSeq) omega-hydroxypalmitate O-feruloyl transferase-like (A)	ko00073: Cutin, suberine and wax biosynthesis	XP_021713627.1	omega-hydroxypalmitate O-feruloyl transferase-like [Chenopodium quinoa]	HHT1_ARATH RecName: Full=Omega-hydroxypalmitate O-feruloyl transferase; EC=2.3.1.188; AltName: Full=Omega-hydroxyacid hydroxycinnamoyltransferase; AltName: Full=Protein ALIPHATIC SUBERIN FERULOYL TRANSFERASE;	At5g41040	GO:0050734,hydroxycinnamoyltransferase activity; GO:0102406,omega-hydroxypalmitate O-sinapoyl transferase activity; GO:0016747,transferase activity, transferring acyl groups other than amino-acyl groups; GO:0052325,cell wall pectin biosynthetic process; GO:0010345,suberin biosynthetic process; GO:0003674,molecular_function; GO:0003824,catalytic activity; GO:0016740,transferase activity; GO:001674…	PF02458.15:Transferase family	--	--	--
gene-LOC110686205	-1.53865	1.71049e-06	0.000456085	down					NW_018743850.1	7504907	7506951	-	gene-LOC110686205	--	K14503 brassinosteroid resistant 1/2 | (RefSeq) BES1/BZR1 homolog protein 2-like (A)	ko04075: Plant hormone signal transduction	XP_021718501.1	BES1/BZR1 homolog protein 2-like [Chenopodium quinoa]	BEH2_ARATH RecName: Full=BES1/BZR1 homolog protein 2;	At1g19350	GO:0003677,DNA binding; GO:0003700,DNA-binding transcription factor activity; GO:0009742,brassinosteroid mediated signaling pathway; GO:0006351,transcription, DNA-templated; GO:0003674,molecular_function; GO:0003676,nucleic acid binding; GO:0005488,binding; GO:0097159,organic cyclic compound binding; GO:1901363,heterocyclic compound binding; GO:0140110,transcription regulator activity; GO:0007165…	PF05687.13:BES1/BZR1 plant transcription factor, N-terminal	BES1	TF	BES1
gene-LOC110702518	-1.23626	1.90516e-06	0.000498032	down	-1.96972	9.69326e-08	0.000322473	down	NW_018744693.1	1762689	1770074	+	gene-LOC110702518	--	--	--	--	--	--	--	--	--	--	--	--
gene-LOC110693890	-1.08282	2.08382e-06	0.000539447	down					NW_018744167.1	2235411	2239872	+	gene-LOC110693890	--	K01187 alpha-glucosidase [EC:3.2.1.20] | (RefSeq) LOW QUALITY PROTEIN: alpha-glucosidase-like (A)	ko00052: Galactose metabolism; ko00500: Starch and sucrose metabolism; ko01100: Metabolic pathways; ko01110: Biosynthesis of secondary metabolites	XP_021726757.1	LOW QUALITY PROTEIN: alpha-glucosidase-like [Chenopodium quinoa]	AGLU_BETVU RecName: Full=Alpha-glucosidase; EC=3.2.1.20; AltName: Full=Maltase; Flags: Precursor;	At5g11720	GO:0004558,alpha-1,4-glucosidase activity; GO:0030246,carbohydrate binding; GO:0032450,maltose alpha-glucosidase activity; GO:0003674,molecular_function; GO:0003824,catalytic activity; GO:0004553,hydrolase activity, hydrolyzing O-glycosyl compounds; GO:0015926,glucosidase activity; GO:0016787,hydrolase activity; GO:0016798,hydrolase activity, acting on glycosyl bonds; GO:0090599,alpha-glucosidase…	PF01055.26:Glycosyl hydrolases family 31	--	--	--
gene-LOC110705996	-1.64851	2.1719e-06	0.000556841	down	-1.92631	5.35337e-10	3.2057e-06	down	NW_018744895.1	387184	401304	+	gene-LOC110705996	--	K10846 DNA excision repair protein ERCC-5 | (RefSeq) DNA repair protein UVH3 isoform X1 (A)	ko03420: Nucleotide excision repair	XP_021739606.1	DNA repair protein UVH3 isoform X1 [Chenopodium quinoa]	UVH3_ARATH RecName: Full=DNA repair protein UVH3; EC=3.1.-.-; AltName: Full=ERCC5 homolog; AltName: Full=RAD2 homolog; Short=AtRAD2; Short=AtUVH3; Short=AtXPG; AltName: Full=UV hypersensitive protein 3; AltName: Full=XPG homolog;	At3g28030	GO:0005634,nucleus; GO:0017108,5'-flap endonuclease activity; GO:0046872,metal ion binding; GO:0003697,single-stranded DNA binding; GO:0010213,non-photoreactive DNA repair; GO:0006289,nucleotide-excision repair; GO:0009408,response to heat; GO:0003674,molecular_function; GO:0003824,catalytic activity; GO:0004518,nuclease activity; GO:0004519,endonuclease activity; GO:0004520,endodeoxyribonuclease…	PF00752.17:XPG N-terminal domain	--	--	--
gene-LOC110683778	1.21969	2.26688e-06	0.000571388	up					NW_018743691.1	3194834	3195617	-	gene-LOC110683778	--	--	--	XP_021715879.1	uncharacterized protein LOC110683778 [Chenopodium quinoa]	--	--	--	PF02902.19:Ulp1 protease family, C-terminal catalytic domain	--	--	--
gene-LOC110738229	-1.06644	2.32743e-06	0.000579987	down					NW_018743381.1	409089	416662	-	gene-LOC110738229	--	K01648 ATP citrate (pro-S)-lyase [EC:2.3.3.8] | (RefSeq) ATP-citrate synthase beta chain protein 1 (A)	ko00020: Citrate cycle (TCA cycle); ko01100: Metabolic pathways; ko01110: Biosynthesis of secondary metabolites	XP_021774296.1	ATP-citrate synthase beta chain protein 1 [Chenopodium quinoa]	ACLB1_ARATH RecName: Full=ATP-citrate synthase beta chain protein 1; Short=ATP-citrate synthase B-1; EC=2.3.3.8; AltName: Full=ATP-citrate lyase B-1; AltName: Full=Citrate cleavage enzyme B-1;	At3g06650	GO:0009346,citrate lyase complex; GO:0005829,cytosol; GO:0005524,ATP binding; GO:0003878,ATP citrate synthase activity; GO:0046872,metal ion binding; GO:0006085,acetyl-CoA biosynthetic process; GO:0006633,fatty acid biosynthetic process; GO:0000166,nucleotide binding; GO:0003674,molecular_function; GO:0005488,binding; GO:0008144,drug binding; GO:0017076,purine nucleotide binding; GO:0030554,adeny…	PF00285.21:Citrate synthase, C-terminal domain	--	--	--
novel.3279	1.36277	2.43263e-06	0.000595068	up					NW_018743099.1	1357859	1360785	-	--	--	K23877 xyloglucan O-acetyltransferase | (Kazusa) Lj0g3v0258249.1; - (A)	--	XP_021733081.1	protein trichome birefringence-like 43 [Chenopodium quinoa]	TBL39_ARATH RecName: Full=Protein trichome birefringence-like 39;	At2g30900	GO:0005794,Golgi apparatus; GO:0016021,integral component of membrane; GO:0009506,plasmodesma; GO:0005773,vacuole; GO:0016413,O-acetyltransferase activity; GO:0003674,molecular_function; GO:0003824,catalytic activity; GO:0008374,O-acyltransferase activity; GO:0016407,acetyltransferase activity; GO:0016740,transferase activity; GO:0016746,transferase activity, transferring acyl groups; GO:0016747,…	PF13839.6:GDSL/SGNH-like Acyl-Esterase family found in Pmr5 and Cas1p	--	--	--
gene-LOC110714511	-1.29107	2.45142e-06	0.000595068	down	-2.04719	2.22532e-06	0.00394997	down	NW_018745454.1	3302927	3314128	-	gene-LOC110714511	--	K16240 protein suppressor of PHYA-105 1 | (RefSeq) protein SUPPRESSOR OF PHYA-105 1-like isoform X1 (A)	ko04712: Circadian rhythm - plant	XP_021748734.1	protein SUPPRESSOR OF PHYA-105 1-like isoform X1 [Chenopodium quinoa]	SPA1_ARATH RecName: Full=Protein SUPPRESSOR OF PHYA-105 1; EC=2.7.-.-;	At2g46340	GO:0080008,Cul4-RING E3 ubiquitin ligase complex; GO:0016604,nuclear body; GO:0016607,nuclear speck; GO:0005634,nucleus; GO:0016605,PML body; GO:0005524,ATP binding; GO:0042802,identical protein binding; GO:0004672,protein kinase activity; GO:0009658,chloroplast organization; GO:0010100,negative regulation of photomorphogenesis; GO:0009640,photomorphogenesis; GO:0010017,red or far-red light signa…	PF00400.32:WD domain, G-beta repeat	--	--	--
gene-LOC110735436	-1.54561	2.47764e-06	0.00059517	down					NW_018742238.1	2134368	2140403	+	gene-LOC110735436	--	K11294 nucleolin | (RefSeq) LOW QUALITY PROTEIN: nucleolin 2-like (A)	--	XP_021771323.1	LOW QUALITY PROTEIN: nucleolin 2-like [Chenopodium quinoa]	PHIP1_ARATH RecName: Full=Phragmoplastin interacting protein 1 {ECO:0000303|PubMed:18621982};	At3g55340	GO:0019898,extrinsic component of membrane; GO:0009524,phragmoplast; GO:0003729,mRNA binding; GO:0008270,zinc ion binding; GO:0009920,cell plate formation involved in plant-type cell wall biogenesis; GO:0000914,phragmoplast assembly; GO:0003674,molecular_function; GO:0003676,nucleic acid binding; GO:0003723,RNA binding; GO:0005488,binding; GO:0097159,organic cyclic compound binding; GO:1901363,he…	PF00076.22:RNA recognition motif. (a.k.a. RRM, RBD, or RNP domain)	--	--	--
novel.5239	1.97632	2.53707e-06	0.000595498	up					NW_018743783.1	235055	236247	+	--	--	--	--	--	--	PT505_ARATH RecName: Full=Probable sugar phosphate/phosphate translocator At5g05820;	At5g05820	GO:0005794,Golgi apparatus; GO:0016021,integral component of membrane; GO:0015297,antiporter activity; GO:0008643,carbohydrate transport; GO:0003674,molecular_function; GO:0005215,transporter activity; GO:0022857,transmembrane transporter activity; GO:0015291,secondary active transmembrane transporter activity; GO:0022804,active transmembrane transporter activity; GO:0006810,transport; GO:0008150…	--	--	--	--
gene-LOC110707032	-1.52052	3.27869e-06	0.000734648	down					NW_018744991.1	3455921	3459971	-	gene-LOC110707032	--	K00787 farnesyl diphosphate synthase [EC:2.5.1.1 2.5.1.10] | (RefSeq) farnesyl pyrophosphate synthase 1-like (A)	ko00900: Terpenoid backbone biosynthesis; ko01100: Metabolic pathways; ko01110: Biosynthesis of secondary metabolites	XP_021740746.1	farnesyl pyrophosphate synthase 1-like [Chenopodium quinoa]	FPS_PANGI RecName: Full=Farnesyl pyrophosphate synthase {ECO:0000303|PubMed:29509695, ECO:0000303|Ref.1}; Short=FPP synthase {ECO:0000303|Ref.1}; Short=PgFPS {ECO:0000303|PubMed:29509695, ECO:0000303|Ref.1}; EC=2.5.1.10 {ECO:0000250|UniProtKB:P14324}; AltName: Full=(2E,6E)-farnesyl diphosphate synthase {ECO:0000305}; AltName: Full=Dimethylallyltranstransferase {ECO:0000305}; EC=2.5.1.1 {ECO:00002…	At5g47770	GO:0005737,cytoplasm; GO:0004161,dimethylallyltranstransferase activity; GO:0004337,geranyltranstransferase activity; GO:0046872,metal ion binding; GO:0016117,carotenoid biosynthetic process; GO:0045337,farnesyl diphosphate biosynthetic process; GO:0033384,geranyl diphosphate biosynthetic process; GO:0015031,protein transport; GO:0009753,response to jasmonic acid; GO:0002238,response to molecule …	PF00348.17:Polyprenyl synthetase	--	--	--
novel.8370	-1.04508	3.52679e-06	0.000783652	down					NW_018744704.1	6855823	6895458	+	--	--	K07393 glutathionyl-hydroquinone reductase [EC:1.8.5.7] | (RefSeq) uncharacterized protein LOC110775499 (A)	--	XP_021863688.1	uncharacterized protein LOC110802566 [Spinacia oleracea]	RRPO_OENBE RecName: Full=RNA-directed DNA polymerase homolog; EC=2.7.7.48; AltName: Full=Reverse transcriptase homolog;	At1g20390	GO:0005739,mitochondrion; GO:0003968,RNA-directed 5'-3' RNA polymerase activity; GO:0003964,RNA-directed DNA polymerase activity; GO:0003674,molecular_function; GO:0003824,catalytic activity; GO:0016740,transferase activity; GO:0016772,transferase activity, transferring phosphorus-containing groups; GO:0016779,nucleotidyltransferase activity; GO:0034062,5'-3' RNA polymerase activity; GO:0097747,R…	PF17919.1:RNase H-like domain found in reverse transcriptase	--	--	--
gene-LOC110707623	-1.75986	3.87098e-06	0.000843078	down					NW_018742418.1	907763	926432	-	gene-LOC110707623	--	K12391 AP-1 complex subunit gamma-1 | (RefSeq) AP-1 complex subunit gamma-2-like (A)	--	XP_021741344.1	AP-1 complex subunit gamma-2-like [Chenopodium quinoa]	AP1G2_ARATH RecName: Full=AP-1 complex subunit gamma-2; AltName: Full=Adaptor protein complex AP-1 large subunit gamma-2; AltName: Full=Adaptor-related protein complex 1 subunit gamma-2; AltName: Full=Clathrin assembly protein complex 1 gamma-2 large chain; AltName: Full=Gamma-adaptin 2;	At1g60070	GO:0030121,AP-1 adaptor complex; GO:0140312,NA; GO:0035615,clathrin adaptor activity; GO:0006896,Golgi to vacuole transport; GO:0006886,intracellular protein transport; GO:0006898,receptor-mediated endocytosis; GO:0005515,protein binding; GO:0003674,molecular_function; GO:0030674,protein binding, bridging; GO:0038024,cargo receptor activity; GO:0005488,binding; GO:0030276,clathrin binding; GO:006…	PF01602.20:Adaptin N terminal region	--	--	--
gene-LOC110720422	-1.53043	3.88909e-06	0.000843078	down					NW_018742556.1	1199397	1203349	-	gene-LOC110720422	--	K01114 phospholipase C [EC:3.1.4.3] | (RefSeq) non-specific phospholipase C4-like (A)	ko00562: Inositol phosphate metabolism; ko00564: Glycerophospholipid metabolism; ko00565: Ether lipid metabolism; ko01100: Metabolic pathways; ko01110: Biosynthesis of secondary metabolites	XP_021755146.1	non-specific phospholipase C4-like [Chenopodium quinoa]	NPC3_ARATH RecName: Full=Non-specific phospholipase C3; EC=3.1.3.106 {ECO:0000269|PubMed:20045079};	At3g03520	GO:0009506,plasmodesma; GO:0005773,vacuole; GO:0052642,lysophosphatidic acid phosphatase activity; GO:0016036,cellular response to phosphate starvation; GO:0006796,phosphate-containing compound metabolic process; GO:0009395,phospholipid catabolic process; GO:0003674,molecular_function; GO:0003824,catalytic activity; GO:0016787,hydrolase activity; GO:0016788,hydrolase activity, acting on ester bon…	PF04185.14:Phosphoesterase family	--	--	--
gene-LOC110715868	-1.35204	4.16169e-06	0.000880693	down					NW_018745533.1	2434813	2443304	-	gene-LOC110715868	--	K00695 sucrose synthase [EC:2.4.1.13] | (RefSeq) sucrose synthase-like (A)	ko00500: Starch and sucrose metabolism; ko01100: Metabolic pathways; ko01110: Biosynthesis of secondary metabolites	XP_021750181.1	sucrose synthase-like [Chenopodium quinoa]	SUS_SOYBN RecName: Full=Sucrose synthase; EC=2.4.1.13; AltName: Full=Nodulin-100; Short=N-100; AltName: Full=Sucrose-UDP glucosyltransferase;	At3g43190	GO:0016157,sucrose synthase activity; GO:0009877,nodulation; GO:0005985,sucrose metabolic process; GO:0003674,molecular_function; GO:0003824,catalytic activity; GO:0008194,UDP-glycosyltransferase activity; GO:0016740,transferase activity; GO:0016757,transferase activity, transferring glycosyl groups; GO:0016758,transferase activity, transferring hexosyl groups; GO:0035251,UDP-glucosyltransferase …	PF00862.19:Sucrose synthase	--	--	--
gene-LOC110730882	-1.5086	4.70058e-06	0.000979189	down	-2.07724	0.000190824	0.0492539	down	NW_018743050.1	1537305	1539480	+	gene-LOC110730882	--	K19861 benzyl alcohol O-benzoyltransferase [EC:2.3.1.196 2.3.1.232] | (RefSeq) hsr201; benzyl alcohol O-benzoyltransferase (A)	--	XP_021766402.1	benzyl alcohol O-benzoyltransferase-like [Chenopodium quinoa]	BEBT1_PETHY RecName: Full=Benzyl alcohol O-benzoyltransferase {ECO:0000303|PubMed:15286288}; Short=PhBEBT1 {ECO:0000303|PubMed:15286288}; EC=2.3.1.196 {ECO:0000269|PubMed:15286288}; AltName: Full=Acetyl CoA:3-hydroxybenzyl alcohol acetyltransferase {ECO:0000305}; EC=2.3.1.- {ECO:0000269|PubMed:15286288}; AltName: Full=Acetyl CoA:benzyl alcohol acetyltransferase {ECO:0000305}; EC=2.3.1.224 {ECO:00…	At5g17540	GO:0102387,2-phenylethanol acetyltransferase activity; GO:0102720,acetyl-coenzyme A:acetyl alcohol acetyltransferase activity; GO:0006084,acetyl-CoA metabolic process; GO:1901787,benzoyl-CoA metabolic process; GO:0007623,circadian rhythm; GO:0010597,green leaf volatile biosynthetic process; GO:0003674,molecular_function; GO:0003824,catalytic activity; GO:0016740,transferase activity; GO:0016746,t…	PF02458.15:Transferase family	--	--	--
gene-LOC110711362	-1.28889	4.93344e-06	0.00101189	down					NW_018745265.1	45586	48530	-	gene-LOC110711362	--	K23260 scopoletin glucosyltransferase [EC:2.4.1.128] | (RefSeq) scopoletin glucosyltransferase-like (A)	ko00940: Phenylpropanoid biosynthesis; ko01110: Biosynthesis of secondary metabolites	XP_021745424.1	anthocyanin 3'-O-beta-glucosyltransferase-like [Chenopodium quinoa]	ANGT_GENTR RecName: Full=Anthocyanin 3'-O-beta-glucosyltransferase; Short=3'GT; EC=2.4.1.238;	At2g15480	GO:0033837,anthocyanin 3'-O-beta-glucosyltransferase activity; GO:0008194,UDP-glycosyltransferase activity; GO:0003674,molecular_function; GO:0003824,catalytic activity; GO:0016740,transferase activity; GO:0016757,transferase activity, transferring glycosyl groups; GO:0016758,transferase activity, transferring hexosyl groups; GO:0046527,glucosyltransferase activity	PF00201.18:UDP-glucoronosyl and UDP-glucosyl transferase	--	--	--
gene-LOC110718336	-2.21095	5.07712e-06	0.00102558	down					NW_018745687.1	207614	217671	+	gene-LOC110718336	--	--	--	XP_021752860.1	uncharacterized protein LOC110718336 [Chenopodium quinoa]	--	At3g53540	--	PF14309.6:Domain of unknown function (DUF4378)	--	--	--
gene-LOC110725334	-1.22759	5.16862e-06	0.00102703	down					NW_018742810.1	2317792	2320137	-	gene-LOC110725334	--	K05278 flavonol synthase [EC:1.14.20.6] | (RefSeq) flavonol synthase/flavanone 3-hydroxylase-like (A)	ko00941: Flavonoid biosynthesis; ko01100: Metabolic pathways; ko01110: Biosynthesis of secondary metabolites	XP_021760517.1	flavonol synthase/flavanone 3-hydroxylase-like [Chenopodium quinoa]	FLS_EUSER RecName: Full=Flavonol synthase/flavanone 3-hydroxylase; Short=FLS; EC=1.14.11.9 {ECO:0000250|UniProtKB:Q7XZQ6}; EC=1.14.20.6 {ECO:0000250|UniProtKB:Q7XZQ6};	At5g08640	GO:0005737,cytoplasm; GO:0045431,flavonol synthase activity; GO:0031418,L-ascorbic acid binding; GO:0046872,metal ion binding; GO:0045486,naringenin 3-dioxygenase activity; GO:0003674,molecular_function; GO:0003824,catalytic activity; GO:0016491,oxidoreductase activity; GO:0016705,oxidoreductase activity, acting on paired donors, with incorporation or reduction of molecular oxygen; GO:0016706,oxi…	PF03171.20:2OG-Fe(II) oxygenase superfamily	--	--	--
gene-LOC110729763	-2.32599	5.23837e-06	0.00102703	down					NW_018742987.1	2615576	2617821	-	gene-LOC110729763	--	K20888 xyloglucan galactosyltransferase MUR3 [EC:2.4.1.-] | (RefSeq) xyloglucan galactosyltransferase KATAMARI1 homolog (A)	--	XP_021765238.1	xyloglucan galactosyltransferase XLT2-like [Chenopodium quinoa]	GT18_ARATH RecName: Full=Xyloglucan galactosyltransferase XLT2 {ECO:0000305}; EC=2.4.1.- {ECO:0000305}; AltName: Full=Glycosyltransferase 18 {ECO:0000303|PubMed:15020758}; Short=AtGT18 {ECO:0000303|PubMed:15020758}; AltName: Full=Protein XYLOGLUCAN L-SIDE CHAIN GALACTOSYLTRANSFERASE POSITION 2 {ECO:0000303|PubMed:22474179};	At5g62220	GO:0005794,Golgi apparatus; GO:0000139,Golgi membrane; GO:0016021,integral component of membrane; GO:0008378,galactosyltransferase activity; GO:0006486,protein glycosylation; GO:0009969,xyloglucan biosynthetic process; GO:0003674,molecular_function; GO:0003824,catalytic activity; GO:0016740,transferase activity; GO:0016757,transferase activity, transferring glycosyl groups; GO:0016758,transferase…	PF03016.15:Exostosin family	--	--	--
gene-LOC110728947	-1.14033	5.6858e-06	0.0010986	down					NW_018742966.1	387652	391275	-	gene-LOC110728947	--	K14484 auxin-responsive protein IAA | (RefSeq) auxin-responsive protein IAA14-like (A)	ko04075: Plant hormone signal transduction	XP_021764308.1	auxin-responsive protein IAA14-like [Chenopodium quinoa]	AUX28_SOYBN RecName: Full=Auxin-induced protein AUX28;	At3g04730	GO:0005634,nucleus; GO:0009734,auxin-activated signaling pathway; GO:0006355,regulation of transcription, DNA-templated; GO:0007165,signal transduction; GO:0007154,cell communication; GO:0008150,biological_process; GO:0009719,response to endogenous stimulus; GO:0009725,response to hormone; GO:0009733,response to auxin; GO:0009755,hormone-mediated signaling pathway; GO:0009987,cellular process; GO…	PF02309.16:AUX/IAA family	AUX/IAA	TR	AUX/IAA
gene-LOC110711216	-1.15149	5.91508e-06	0.00113467	down					NW_018742418.1	5820523	5864341	-	gene-LOC110711216	--	K09264 MADS-box transcription factor, plant | (RefSeq) MADS-box protein FLOWERING LOCUS C-like (A)	--	XP_021745286.1	agamous-like MADS-box protein AGL27 [Chenopodium quinoa]	MADS6_ORYSJ RecName: Full=MADS-box transcription factor 6; AltName: Full=OsMADS6; AltName: Full=Protein MOSAIC FLORAL ORGANS 1;	At5g10140	GO:0005634,nucleus; GO:0003677,DNA binding; GO:0000981,DNA-binding transcription factor activity, RNA polymerase II-specific; GO:0046983,protein dimerization activity; GO:0000978,RNA polymerase II proximal promoter sequence-specific DNA binding; GO:0030154,cell differentiation; GO:0009553,embryo sac development; GO:0010582,floral meristem determinacy; GO:0048437,floral organ development; GO:00484…	PF00319.18:SRF-type transcription factor (DNA-binding and dimerisation domain)	MADS-MIKC	TF	MADS->MADS-MIKC
gene-LOC110697150	-1.23521	6.63586e-06	0.0012367	down					NW_018744460.1	1428351	1429562	-	gene-LOC110697150	--	K22097 3-O-acetylpapaveroxine carboxylesterase [EC:3.1.1.105] | (RefSeq) carboxylesterase 1-like (A)	ko00950: Isoquinoline alkaloid biosynthesis; ko01110: Biosynthesis of secondary metabolites	XP_021730186.1	carboxylesterase 1-like [Chenopodium quinoa]	CXE1_ACTER RecName: Full=Carboxylesterase 1; Short=AeCXE1; EC=3.1.1.1;	At5g62180	GO:0080030,methyl indole-3-acetate esterase activity; GO:0003674,molecular_function; GO:0003824,catalytic activity; GO:0016787,hydrolase activity; GO:0016788,hydrolase activity, acting on ester bonds; GO:0052689,carboxylic ester hydrolase activity	PF07859.13:alpha/beta hydrolase fold	--	--	--
novel.7297	-1.36285	6.70201e-06	0.0012367	down					NW_018744304.1	7230699	7236647	+	--	--	K08286 protein-serine/threonine kinase [EC:2.7.11.-] | (RefSeq) serine/threonine-protein kinase D6PKL2-like (A)	--	XP_021764776.1	serine/threonine-protein kinase D6PKL2-like [Chenopodium quinoa]	KIPK2_ARATH RecName: Full=Serine/threonine-protein kinase KIPK2 {ECO:0000305}; EC=2.7.11.1 {ECO:0000255|PROSITE-ProRule:PRU00159};	At2g36350	GO:0005737,cytoplasm; GO:0005634,nucleus; GO:0005886,plasma membrane; GO:0005524,ATP binding; GO:0016301,kinase activity; GO:0019901,protein kinase binding; GO:0106310,NA; GO:0004674,protein serine/threonine kinase activity; GO:0106311,NA; GO:0006468,protein phosphorylation; GO:0000166,nucleotide binding; GO:0003674,molecular_function; GO:0005488,binding; GO:0008144,drug binding; GO:0017076,purin…	PF00069.25:Protein kinase domain	--	--	--
gene-LOC110722945	-1.97031	6.72235e-06	0.0012367	down					NW_018742204.1	21068289	21070077	-	gene-LOC110722945	--	K13789 geranylgeranyl diphosphate synthase, type II [EC:2.5.1.1 2.5.1.10 2.5.1.29] | (RefSeq) geranylgeranyl pyrophosphate synthase, chloroplastic-like (A)	ko00900: Terpenoid backbone biosynthesis; ko01100: Metabolic pathways; ko01110: Biosynthesis of secondary metabolites	XP_021757912.1	geranylgeranyl pyrophosphate synthase, chloroplastic-like [Chenopodium quinoa]	GGPPS_HEVBR RecName: Full=Geranylgeranyl pyrophosphate synthase, chloroplastic; Short=GGPP synthase; Short=GGPS; EC=2.5.1.-; AltName: Full=(2E,6E)-farnesyl diphosphate synthase; AltName: Full=Dimethylallyltranstransferase; EC=2.5.1.1; AltName: Full=Farnesyl diphosphate synthase; AltName: Full=Farnesyltranstransferase; EC=2.5.1.29; AltName: Full=Geranyltranstransferase; EC=2.5.1.10; Flags: Precurs…	At4g36810	GO:0009507,chloroplast; GO:0004161,dimethylallyltranstransferase activity; GO:0004311,farnesyltranstransferase activity; GO:0004337,geranyltranstransferase activity; GO:0046872,metal ion binding; GO:0016117,carotenoid biosynthetic process; GO:0045337,farnesyl diphosphate biosynthetic process; GO:0033384,geranyl diphosphate biosynthetic process; GO:0033386,geranylgeranyl diphosphate biosynthetic p…	PF00348.17:Polyprenyl synthetase	--	--	--
gene-LOC110696296	-2.06412	6.92117e-06	0.0012588	down	-1.80828	5.77216e-05	0.0268666	down	NW_018744348.1	554006	557370	-	gene-LOC110696296	--	K19765 heat shock factor-binding protein 1 | (RefSeq) pentatricopeptide repeat-containing protein At1g52640, mitochondrial isoform X2 (A)	--	XP_021729273.1	pentatricopeptide repeat-containing protein At3g61360 [Chenopodium quinoa]	PP291_ARATH RecName: Full=Pentatricopeptide repeat-containing protein At3g61360;	At3g61360	GO:0005739,mitochondrion; GO:0000398,mRNA splicing, via spliceosome; GO:0000375,RNA splicing, via transesterification reactions; GO:0000377,RNA splicing, via transesterification reactions with bulged adenosine as nucleophile; GO:0008152,metabolic process; GO:0006139,nucleobase-containing compound metabolic process; GO:0006396,RNA processing; GO:0006397,mRNA processing; GO:0006725,cellular aromati…	PF13041.6:PPR repeat family	--	--	--
gene-LOC110696939	1.11745	7.44014e-06	0.00133144	up					NW_018744420.1	759010	765618	+	gene-LOC110696939	--	--	--	XP_021729962.1	uncharacterized protein LOC110696939 isoform X1 [Chenopodium quinoa]	--	--	--	--	--	--	--
gene-LOC110694697	-1.83303	9.27774e-06	0.00160591	down					NW_018744240.1	801573	805705	+	gene-LOC110694697	--	K00475 naringenin 3-dioxygenase [EC:1.14.11.9] | (RefSeq) naringenin,2-oxoglutarate 3-dioxygenase-like (A)	ko00941: Flavonoid biosynthesis; ko01100: Metabolic pathways; ko01110: Biosynthesis of secondary metabolites	XP_021727556.1	naringenin,2-oxoglutarate 3-dioxygenase-like [Chenopodium quinoa]	FL3H_DIACA RecName: Full=Naringenin,2-oxoglutarate 3-dioxygenase; EC=1.14.11.9 {ECO:0000250|UniProtKB:Q7XZQ7}; AltName: Full=FHT; AltName: Full=Flavanone-3-hydroxylase; Short=F3H;	At3g51240	GO:0031418,L-ascorbic acid binding; GO:0046872,metal ion binding; GO:0045486,naringenin 3-dioxygenase activity; GO:0009813,flavonoid biosynthetic process; GO:0003674,molecular_function; GO:0030246,carbohydrate binding; GO:0005488,binding; GO:0019842,vitamin binding; GO:0031406,carboxylic acid binding; GO:0036094,small molecule binding; GO:0043167,ion binding; GO:0043168,anion binding; GO:0043177,…	PF03171.20:2OG-Fe(II) oxygenase superfamily	--	--	--
gene-LOC110737859	-1.14237	9.39551e-06	0.00160591	down					NW_018743331.1	7276773	7279239	+	gene-LOC110737859	--	K08286 protein-serine/threonine kinase [EC:2.7.11.-] | (RefSeq) serine/threonine-protein kinase WAG1-like (A)	--	XP_021773899.1	serine/threonine-protein kinase WAG1-like [Chenopodium quinoa]	WAG1_ARATH RecName: Full=Serine/threonine-protein kinase WAG1; EC=2.7.11.1; AltName: Full=Protein kinase 3; Short=AtPK3;	At1g53700	GO:0005737,cytoplasm; GO:0005829,cytosol; GO:0005634,nucleus; GO:0005886,plasma membrane; GO:0005524,ATP binding; GO:0016301,kinase activity; GO:0106310,NA; GO:0004674,protein serine/threonine kinase activity; GO:0106311,NA; GO:0009926,auxin polar transport; GO:0009734,auxin-activated signaling pathway; GO:0048825,cotyledon development; GO:0006468,protein phosphorylation; GO:0040008,regulation of…	PF00069.25:Protein kinase domain	--	--	--
gene-LOC110725781	-1.93726	9.65129e-06	0.00163912	down					NW_018742815.1	3521886	3524813	-	gene-LOC110725781	--	K01637 isocitrate lyase [EC:4.1.3.1] | (RefSeq) isocitrate lyase-like (A)	ko00630: Glyoxylate and dicarboxylate metabolism; ko01100: Metabolic pathways; ko01110: Biosynthesis of secondary metabolites; ko01200: Carbon metabolism	XP_021760941.1	petal death protein-like [Chenopodium quinoa]	PDP_DIACA RecName: Full=Petal death protein {ECO:0000303|PubMed:16342929}; EC=3.7.1.1 {ECO:0000269|PubMed:16342929}; AltName: Full=(R)-2-methylmalate lyase {ECO:0000305|PubMed:16342929}; Short=D-citramalate lyase {ECO:0000305}; EC=4.1.3.- {ECO:0000269|PubMed:16342929}; AltName: Full=Oxalacetic hydrolase {ECO:0000305}; AltName: Full=PSR132 {ECO:0000303|PubMed:8393719}; Flags: Precursor;	At1g77060	GO:0047776,citramalate lyase activity; GO:0000287,magnesium ion binding; GO:0030603,oxaloacetase activity; GO:0042803,protein homodimerization activity; GO:0016740,transferase activity; GO:0006107,oxaloacetate metabolic process; GO:0003674,molecular_function; GO:0003824,catalytic activity; GO:0016829,lyase activity; GO:0016830,carbon-carbon lyase activity; GO:0016833,oxo-acid-lyase activity; GO:0…	PF13714.6:Phosphoenolpyruvate phosphomutase	--	--	--
gene-LOC110716695	-2.81896	9.8874e-06	0.0016616	down					NW_018745617.1	3407631	3409080	-	gene-LOC110716695	--	K01183 chitinase [EC:3.2.1.14] | (RefSeq) endochitinase EP3-like (A)	ko00520: Amino sugar and nucleotide sugar metabolism; ko01100: Metabolic pathways	XP_021751030.1	endochitinase EP3-like [Chenopodium quinoa]	CHI5_ARATH RecName: Full=Endochitinase EP3 {ECO:0000303|PubMed:11525512}; EC=3.2.1.14; AltName: Full=Chitinase class IV {ECO:0000303|PubMed:11525512}; Short=AtchitIV {ECO:0000303|PubMed:11525512}; AltName: Full=Protein HOMOLOG OF CARROT EP3-3 CHITINASE {ECO:0000303|PubMed:11525512}; Short=AtEP3 {ECO:0000303|PubMed:11525512}; Flags: Precursor;	At3g54420	GO:0005618,cell wall; GO:0008061,chitin binding; GO:0004568,chitinase activity; GO:0016998,cell wall macromolecule catabolic process; GO:0006032,chitin catabolic process; GO:0006952,defense response; GO:0000272,polysaccharide catabolic process; GO:0009617,response to bacterium; GO:0009611,response to wounding; GO:0010262,somatic embryogenesis; GO:0003674,molecular_function; GO:0005488,binding; GO…	PF00182.19:Chitinase class I	--	--	--
gene-LOC110731719	-1.11859	1.00444e-05	0.0016635	down					NW_018743074.1	2379134	2387078	+	gene-LOC110731719	--	K05305 fucokinase [EC:2.7.1.52] | (RefSeq) bifunctional fucokinase/fucose pyrophosphorylase-like isoform X1 (A)	ko00051: Fructose and mannose metabolism; ko00520: Amino sugar and nucleotide sugar metabolism; ko01100: Metabolic pathways	XP_021767298.1	bifunctional fucokinase/fucose pyrophosphorylase-like isoform X1 [Chenopodium quinoa]	FKGP_ARATH RecName: Full=Bifunctional fucokinase/fucose pyrophosphorylase; Short=AtFKGP; Includes: RecName: Full=L-fucokinase; EC=2.7.1.52; Includes: RecName: Full=Fucose-1-phosphate guanylyltransferase; EC=2.7.7.30; AltName: Full=GDP-fucose pyrophosphorylase;	At1g01220_1	GO:0005524,ATP binding; GO:0050201,fucokinase activity; GO:0047341,fucose-1-phosphate guanylyltransferase activity; GO:0046872,metal ion binding; GO:0005975,carbohydrate metabolic process; GO:0042352,GDP-L-fucose salvage; GO:0000166,nucleotide binding; GO:0003674,molecular_function; GO:0005488,binding; GO:0008144,drug binding; GO:0017076,purine nucleotide binding; GO:0030554,adenyl nucleotide bin…	PF07959.12:L-fucokinase	--	--	--
gene-LOC110711946	-1.53628	1.19368e-05	0.00189455	down					NW_018745286.1	1057066	1069573	+	gene-LOC110711946	--	K05643 ATP-binding cassette, subfamily A (ABC1), member 3 | (RefSeq) ABC transporter A family member 1 isoform X1 (A)	ko02010: ABC transporters	XP_021746076.1	ABC transporter A family member 7-like [Chenopodium quinoa]	AB7A_ARATH RecName: Full=ABC transporter A family member 7; Short=ABC transporter ABCA.7; Short=AtABCA7; AltName: Full=Probable ABC2 homolog 6;	At3g47780	GO:0016021,integral component of membrane; GO:0043231,intracellular membrane-bounded organelle; GO:0005886,plasma membrane; GO:0009506,plasmodesma; GO:0005524,ATP binding; GO:0042626,ATPase activity, coupled to transmembrane movement of substances; GO:0005319,lipid transporter activity; GO:0006869,lipid transport; GO:0000166,nucleotide binding; GO:0003674,molecular_function; GO:0005488,binding; G…	PF00005.27:ABC transporter	--	--	--
novel.4456	-1.10786	1.22286e-05	0.00191802	down					NW_018743391.1	2407935	2409751	+	--	--	--	--	XP_021852999.1	36.4 kDa proline-rich protein isoform X1 [Spinacia oleracea]	--	--	--	--	--	--	--
gene-LOC110703291	-1.17965	1.51507e-05	0.00229533	down					NW_018744718.1	1484191	1488930	-	gene-LOC110703291	--	K24194 boron transporter | (RefSeq) boron transporter 4-like (A)	--	XP_021736761.1	boron transporter 4-like [Chenopodium quinoa]	BOR4_ARATH RecName: Full=Boron transporter 4;	At1g15460	GO:0016021,integral component of membrane; GO:0005886,plasma membrane; GO:0015301,anion:anion antiporter activity; GO:0080139,borate efflux transmembrane transporter activity; GO:0005452,inorganic anion exchanger activity; GO:0022857,transmembrane transporter activity; GO:0046713,borate transport; GO:0080029,cellular response to boron-containing substance levels; GO:0050801,ion homeostasis; GO:00…	PF00955.21:HCO3- transporter family	--	--	--
gene-LOC110694710	1.12943	1.5574e-05	0.00231416	up					NW_018744240.1	995471	1001795	+	gene-LOC110694710	--	--	--	XP_021727573.1	uncharacterized protein LOC110694710 [Chenopodium quinoa]	--	--	--	PF03004.14:Plant transposase (Ptta/En/Spm family)	--	--	--
gene-LOC110704570	-1.02305	1.61443e-05	0.0023783	down					NW_018744845.1	960185	962026	-	gene-LOC110704570	--	K08794 calcium/calmodulin-dependent protein kinase I [EC:2.7.11.17] | (RefSeq) phosphoenolpyruvate carboxylase kinase 2-like (A)	--	XP_021738072.1	phosphoenolpyruvate carboxylase kinase 1-like [Chenopodium quinoa]	PPCK1_ARATH RecName: Full=Phosphoenolpyruvate carboxylase kinase 1; Short=AtPPCK1; EC=2.7.11.1;	At1g08650	GO:0005737,cytoplasm; GO:0005634,nucleus; GO:0005524,ATP binding; GO:0009931,calcium-dependent protein serine/threonine kinase activity; GO:0005516,calmodulin binding; GO:0004683,calmodulin-dependent protein kinase activity; GO:0106310,NA; GO:0004674,protein serine/threonine kinase activity; GO:0106311,NA; GO:0035556,intracellular signal transduction; GO:0018105,peptidyl-serine phosphorylation; G…	PF00069.25:Protein kinase domain	--	--	--
novel.9736	1.15913	1.73445e-05	0.00249766	up					NW_018745240.1	2076099	2080699	-	--	--	K05658 ATP-binding cassette, subfamily B (MDR/TAP), member 1 [EC:7.6.2.2] | (RefSeq) ABC transporter B family member 11 (A)	ko02010: ABC transporters	XP_010666555.1	PREDICTED: ABC transporter B family member 11 [Beta vulgaris subsp. vulgaris]	AB11B_ARATH RecName: Full=ABC transporter B family member 11; Short=ABC transporter ABCB.11; Short=AtABCB11; AltName: Full=Multidrug resistance protein 8; AltName: Full=P-glycoprotein 11;	At1g02520	GO:0005576,extracellular region; GO:0016021,integral component of membrane; GO:0005886,plasma membrane; GO:0009506,plasmodesma; GO:0005524,ATP binding; GO:0042626,ATPase activity, coupled to transmembrane movement of substances; GO:0055085,transmembrane transport; GO:0000166,nucleotide binding; GO:0003674,molecular_function; GO:0005488,binding; GO:0008144,drug binding; GO:0017076,purine nucleotid…	PF00005.27:ABC transporter	--	--	--
novel.714	1.06427	1.74893e-05	0.00249766	up					NW_018742345.1	5571648	5575253	+	--	--	K05284 GPI mannosyltransferase 1 subunit M [EC:2.4.1.-] | (RefSeq) GPI mannosyltransferase 1-like (A)	ko00563: Glycosylphosphatidylinositol (GPI)-anchor biosynthesis; ko01100: Metabolic pathways	XP_021731062.1	GPI mannosyltransferase 1-like [Chenopodium quinoa]	PIGM_ARATH RecName: Full=GPI mannosyltransferase 1; EC=2.4.1.-; AltName: Full=GPI mannosyltransferase I; Short=GPI-MT-I; AltName: Full=Phosphatidylinositol-glycan biosynthesis class M protein; Short=PIG-M; AltName: Full=Protein PEANUT 1;	Hs21553315	GO:0005789,endoplasmic reticulum membrane; GO:1990529,glycosylphosphatidylinositol-mannosyltransferase I complex; GO:0016021,integral component of membrane; GO:0051751,alpha-1,4-mannosyltransferase activity; GO:0004376,glycolipid mannosyltransferase activity; GO:0000030,mannosyltransferase activity; GO:0006506,GPI anchor biosynthetic process; GO:0003674,molecular_function; GO:0003824,catalytic ac…	PF05007.13:Mannosyltransferase (PIG-M)	--	--	--
gene-LOC110711393	-1.45272	1.75016e-05	0.00249766	down					NW_018745269.1	18184	20339	-	gene-LOC110711393	--	--	--	XP_021745461.1	caldesmon-like isoform X1 [Chenopodium quinoa]	--	--	--	--	--	--	--
gene-LOC110684327	-1.1616	1.82728e-05	0.00255093	down					NW_018743697.1	3759511	3763963	+	gene-LOC110684327	--	K01193 beta-fructofuranosidase [EC:3.2.1.26] | (RefSeq) fructan 6-exohydrolase-like (A)	ko00052: Galactose metabolism; ko00500: Starch and sucrose metabolism; ko01100: Metabolic pathways; ko01110: Biosynthesis of secondary metabolites	XP_021716461.1	fructan 6-exohydrolase-like [Chenopodium quinoa]	6FEH_BETVU RecName: Full=Fructan 6-exohydrolase {ECO:0000312|EMBL:CAD48404.1}; EC=3.2.1.154; Flags: Precursor;	At3g13790	GO:0033949,fructan beta-(2,6)-fructosidase activity; GO:0005975,carbohydrate metabolic process; GO:0003674,molecular_function; GO:0003824,catalytic activity; GO:0004553,hydrolase activity, hydrolyzing O-glycosyl compounds; GO:0016787,hydrolase activity; GO:0016798,hydrolase activity, acting on glycosyl bonds; GO:0008152,metabolic process; GO:0008150,biological_process; GO:0044238,primary metaboli…	PF00251.20:Glycosyl hydrolases family 32 N-terminal domain	--	--	--
gene-LOC110720330	-1.33654	1.84308e-05	0.00255958	down					NW_018742556.1	236478	237203	+	gene-LOC110720330	--	--	--	XP_021755031.1	uncharacterized protein LOC110720330 [Chenopodium quinoa]	--	At5g17460	--	--	--	--	--
gene-LOC110697188	-1.00554	1.92228e-05	0.00262849	down					NW_018744460.1	1850394	1854547	+	gene-LOC110697188	--	K00615 transketolase [EC:2.2.1.1] | (RefSeq) transketolase, chloroplastic (A)	ko00030: Pentose phosphate pathway; ko00710: Carbon fixation in photosynthetic organisms; ko01100: Metabolic pathways; ko01110: Biosynthesis of secondary metabolites; ko01200: Carbon metabolism; ko01230: Biosynthesis of amino acids	XP_021730226.1	transketolase, chloroplastic [Chenopodium quinoa]	TKTC_SPIOL RecName: Full=Transketolase, chloroplastic; Short=TK; EC=2.2.1.1; Flags: Precursor;	At2g45290	GO:0009535,chloroplast thylakoid membrane; GO:0046872,metal ion binding; GO:0004802,transketolase activity; GO:0009051,pentose-phosphate shunt, oxidative branch; GO:0019253,reductive pentose-phosphate cycle; GO:0003674,molecular_function; GO:0005488,binding; GO:0043167,ion binding; GO:0043169,cation binding; GO:0003824,catalytic activity; GO:0016740,transferase activity; GO:0016744,transferase ac…	PF00456.21:Transketolase, thiamine diphosphate binding domain	--	--	--
novel.10809	1.55065	2.02343e-05	0.00269763	up					NW_018745617.1	2995043	2996362	+	--	--	--	--	--	--	--	--	--	--	--	--	--
gene-LOC110738363	-1.94014	2.16342e-05	0.00286992	down					NW_018743389.1	528578	531020	-	gene-LOC110738363	--	K17098 annexin D | (RefSeq) annexin-like protein RJ4 (A)	--	XP_021774432.1	annexin-like protein RJ4 [Chenopodium quinoa]	ANX4_FRAAN RecName: Full=Annexin-like protein RJ4;	At1g35720	GO:0005509,calcium ion binding; GO:0005544,calcium-dependent phospholipid binding; GO:0003674,molecular_function; GO:0005488,binding; GO:0046872,metal ion binding; GO:0043167,ion binding; GO:0043169,cation binding; GO:0005543,phospholipid binding; GO:0008289,lipid binding; GO:0043168,anion binding	PF00191.20:Annexin	--	--	--
gene-LOC110693675	-1.41503	2.19309e-05	0.00288062	down					NW_018744151.1	4298228	4302546	+	gene-LOC110693675	--	K00924 kinase [EC:2.7.1.-] | (RefSeq) receptor-like protein kinase HSL1 (A)	--	XP_021726527.1	receptor-like protein kinase HSL1 [Chenopodium quinoa]	HSL1_ARATH RecName: Full=Receptor-like protein kinase HSL1; EC=2.7.11.1; AltName: Full=Protein HAESA-LIKE1; Flags: Precursor;	At1g28440	GO:0016021,integral component of membrane; GO:0005886,plasma membrane; GO:0005524,ATP binding; GO:0106310,NA; GO:0106311,NA; GO:0000166,nucleotide binding; GO:0003674,molecular_function; GO:0005488,binding; GO:0008144,drug binding; GO:0017076,purine nucleotide binding; GO:0030554,adenyl nucleotide binding; GO:0032553,ribonucleotide binding; GO:0032555,purine ribonucleotide binding; GO:0032559,ade…	PF00069.25:Protein kinase domain	--	--	--
[truncated: 192 more rows]
