# Supplementary material for: Integrated multispectral imaging, germination phenotype, and transcriptomic analysis provide insights into seed vigor responsive mechanisms in quinoa under artificial accelerated aging
Source: Front Plant Sci. 2024 Sep 30;15:1435154. doi: 10.3389/fpls.2024.1435154 (PMC11471491; doi:10.3389/fpls.2024.1435154)
Supplement: Supplementary Figure S1 — Pearson correlation analysis between samples of L4 and L1 seeds after artificial accelerated aging. [file DataSheet1.zip › Supplementary Table S5.XLSX]

## Sheet: L4A1_L4A0
Supplementary Table S5 The significantly enriched GO terms of DEGs in L4 cultivar after 1 d of artificial accelerated aging treatment.
No GO term.

## Sheet: L4A2_L4A0
Supplementary Table S5 The significantly enriched GO terms of DEGs in L4 cultivar after 2 d of artificial accelerated aging treatment.
Ontology	ID	Description	GeneRatio	BgRatio	P value	FDR	Gene ID	Count
Molecular function	GO:0045486	naringenin 3-dioxygenase activity	3/32	17/32335	5.93024e-07	4.32908e-05	gene-LOC110694697/gene-LOC110724781/gene-LOC110725334	3
Molecular function	GO:0031406	carboxylic acid binding	4/32	189/32335	3.57698e-05	0.000870398	gene-LOC110694697/gene-LOC110689777/gene-LOC110724781/gene-LOC110725334	4
Molecular function	GO:0043177	organic acid binding	4/32	189/32335	3.57698e-05	0.000870398	gene-LOC110694697/gene-LOC110689777/gene-LOC110724781/gene-LOC110725334	4
Molecular function	GO:0031418	L-ascorbic acid binding	3/32	75/32335	5.6636e-05	0.00103361	gene-LOC110694697/gene-LOC110724781/gene-LOC110725334	3
Molecular function	GO:0016822	hydrolase activity, acting on acid carbon-carbon bonds	2/32	14/32335	8.57032e-05	0.00104272	gene-LOC110725782/gene-LOC110725781	2
Molecular function	GO:0016823	hydrolase activity, acting on acid carbon-carbon bonds, in ketonic substances	2/32	14/32335	8.57032e-05	0.00104272	gene-LOC110725782/gene-LOC110725781	2
Molecular function	GO:0016872	intramolecular lyase activity	2/32	16/32335	0.000112876	0.00117713	gene-LOC110723200/gene-LOC110704458	2
Molecular function	GO:0016706	oxidoreductase activity, acting on paired donors, with incorporation or reduction of molecular oxygen, 2-oxoglutarate as one donor, and incorporation of one atom each of oxygen into both donors	3/32	113/32335	0.00019143	0.0016352	gene-LOC110694697/gene-LOC110724781/gene-LOC110725334	3
Molecular function	GO:0048029	monosaccharide binding	3/32	115/32335	0.0002016	0.0016352	gene-LOC110694697/gene-LOC110724781/gene-LOC110725334	3
Biological process	GO:0009813	flavonoid biosynthetic process	5/32	260/29271	8.80613e-06	0.001726	gene-LOC110694697/gene-LOC110689777/gene-LOC110703828/gene-LOC110724781/gene-LOC110724468	5
Biological process	GO:0009812	flavonoid metabolic process	5/32	305/29271	1.90042e-05	0.00186242	gene-LOC110694697/gene-LOC110689777/gene-LOC110703828/gene-LOC110724781/gene-LOC110724468	5
Molecular function	GO:0051213	dioxygenase activity	4/32	317/32335	0.000262446	0.00191585	gene-LOC110694697/gene-LOC110724781/gene-LOC110736163/gene-LOC110725334	4
Cellular component	GO:0009523	photosystem II	3/29	124/30794	0.000215696	0.00237266	gene-LOC110733933/gene-LOC110710764/gene-LOC110709782	3
Cellular component	GO:0009521	photosystem	3/29	162/30794	0.000472266	0.00259746	gene-LOC110733933/gene-LOC110710764/gene-LOC110709782	3
Molecular function	GO:0016833	oxo-acid-lyase activity	2/32	39/32335	0.000687171	0.00456031	gene-LOC110725782/gene-LOC110725781	2
Cellular component	GO:0009522	photosystem I	2/29	65/30794	0.00171683	0.00629504	gene-LOC110733933/gene-LOC110710764	2
Biological process	GO:0071484	cellular response to light intensity	2/32	16/29271	0.000137619	0.0078404	gene-LOC110733933/gene-LOC110710764	2
Biological process	GO:0010117	photoprotection	2/32	19/29271	0.000195706	0.0078404	gene-LOC110733933/gene-LOC110710764	2
Biological process	GO:0006107	oxaloacetate metabolic process	2/32	20/29271	0.000217302	0.0078404	gene-LOC110725782/gene-LOC110725781	2
Biological process	GO:0034644	cellular response to UV	2/32	21/29271	0.000240012	0.0078404	gene-LOC110733933/gene-LOC110710764	2
Biological process	GO:0010030	positive regulation of seed germination	2/32	29/29271	0.000461496	0.0113067	gene-LOC110733933/gene-LOC110710764	2
Biological process	GO:0071483	cellular response to blue light	2/32	29/29271	0.000461496	0.0113067	gene-LOC110733933/gene-LOC110710764	2
Molecular function	GO:0019842	vitamin binding	3/32	274/32335	0.00248892	0.0151409	gene-LOC110694697/gene-LOC110724781/gene-LOC110725334	3
Biological process	GO:0010380	regulation of chlorophyll biosynthetic process	2/32	37/29271	0.000752915	0.0163968	gene-LOC110733933/gene-LOC110710764	2
Biological process	GO:1901463	regulation of tetrapyrrole biosynthetic process	2/32	41/29271	0.000924487	0.0181199	gene-LOC110733933/gene-LOC110710764	2
Biological process	GO:0010043	response to zinc ion	2/32	46/29271	0.00116291	0.0182999	gene-LOC110735692/gene-LOC110704264	2
Biological process	GO:0015979	photosynthesis	4/32	431/29271	0.0012027	0.0182999	gene-LOC110733933/gene-LOC110710764/gene-LOC110709782/gene-LOC110724909	4
Biological process	GO:0090056	regulation of chlorophyll metabolic process	2/32	47/29271	0.00121377	0.0182999	gene-LOC110733933/gene-LOC110710764	2
Biological process	GO:1901401	regulation of tetrapyrrole metabolic process	2/32	51/29271	0.0014277	0.0199878	gene-LOC110733933/gene-LOC110710764	2
Molecular function	GO:0008757	S-adenosylmethionine-dependent methyltransferase activity	3/32	336/32335	0.00441224	0.0247764	gene-LOC110689385/gene-LOC110703828/gene-LOC110717930	3
Biological process	GO:0046148	pigment biosynthetic process	3/32	291/29271	0.00389703	0.0493748	gene-LOC110733933/gene-LOC110710764/gene-LOC110703828	3
Biological process	GO:0009644	response to high light intensity	2/32	87/29271	0.00408761	0.0493748	gene-LOC110733933/gene-LOC110710764	2
Biological process	GO:0009664	plant-type cell wall organization	3/32	301/29271	0.00428251	0.0493748	gene-LOC110735206/gene-LOC110681813/gene-LOC110735205	3

## Sheet: L4A4_L4A0
Supplementary Table S5 The significantly enriched GO terms of DEGs in L4 cultivar after 4 d of artificial accelerated aging treatment.
Ontology	ID	Description	GeneRatio	BgRatio	P value	FDR	Gene ID	Count
Molecular function	GO:0004161	dimethylallyltranstransferase activity	3/149	12/32335	2.04626e-05	0.00570906	gene-LOC110686212/gene-LOC110707032/gene-LOC110722945	3
Molecular function	GO:0045486	naringenin 3-dioxygenase activity	3/149	17/32335	6.21865e-05	0.00691658	gene-LOC110725334/gene-LOC110694697/gene-LOC110714529	3
Molecular function	GO:0004337	geranyltranstransferase activity	3/149	18/32335	7.43718e-05	0.00691658	gene-LOC110686212/gene-LOC110707032/gene-LOC110722945	3
Molecular function	GO:0046912	transferase activity, transferring acyl groups, acyl groups converted into alkyl on transfer	3/149	21/32335	0.000119995	0.00836968	gene-LOC110697282/gene-LOC110709049/gene-LOC110738229	3
Molecular function	GO:0016744	transferase activity, transferring aldehyde or ketonic groups	3/149	23/32335	0.000158707	0.00885584	gene-LOC110697188/gene-LOC110713460/gene-LOC110728728	3
Biological process	GO:0033384	geranyl diphosphate biosynthetic process	3/142	12/29271	2.38152e-05	0.0134505	gene-LOC110686212/gene-LOC110707032/gene-LOC110722945	3
Biological process	GO:0033383	geranyl diphosphate metabolic process	3/142	13/29271	3.08497e-05	0.0134505	gene-LOC110686212/gene-LOC110707032/gene-LOC110722945	3
Molecular function	GO:0016210	naringenin-chalcone synthase activity	3/149	29/32335	0.000320883	0.014921	gene-LOC110727184/gene-LOC110727183/gene-LOC110724462	3
Biological process	GO:0045337	farnesyl diphosphate biosynthetic process	3/142	16/29271	5.97634e-05	0.0173712	gene-LOC110686212/gene-LOC110707032/gene-LOC110722945	3
Biological process	GO:0006084	acetyl-CoA metabolic process	4/142	48/29271	8.75131e-05	0.0178436	gene-LOC110697282/gene-LOC110738229/gene-LOC110730882/gene-LOC110721851	4
Biological process	GO:0045338	farnesyl diphosphate metabolic process	3/142	19/29271	0.000102314	0.0178436	gene-LOC110686212/gene-LOC110707032/gene-LOC110722945	3
Molecular function	GO:0016833	oxo-acid-lyase activity	3/149	39/32335	0.000775953	0.0309273	gene-LOC110721907/gene-LOC110725781/gene-LOC110725780	3
Molecular function	GO:0045431	flavonol synthase activity	2/149	10/32335	0.000926392	0.0323079	gene-LOC110725334/gene-LOC110714529	2
Molecular function	GO:0004611	phosphoenolpyruvate carboxykinase activity	2/149	11/32335	0.00112883	0.0349939	gene-LOC110706401/gene-LOC110713391	2
Biological process	GO:0009813	flavonoid biosynthetic process	7/142	260/29271	0.000288935	0.0419919	gene-LOC110727184/gene-LOC110703828/gene-LOC110694697/gene-LOC110693002/gene-LOC110727183/gene-LOC110724462/gene-LOC110726355	7
Molecular function	GO:0016822	hydrolase activity, acting on acid carbon-carbon bonds	2/149	14/32335	0.00185084	0.046944	gene-LOC110725781/gene-LOC110725780	2
Molecular function	GO:0016823	hydrolase activity, acting on acid carbon-carbon bonds, in ketonic substances	2/149	14/32335	0.00185084	0.046944	gene-LOC110725781/gene-LOC110725780	2
Molecular function	GO:0016830	carbon-carbon lyase activity	5/149	200/32335	0.00239917	0.0477984	gene-LOC110721907/gene-LOC110725781/gene-LOC110706401/gene-LOC110713391/gene-LOC110725780	5
Molecular function	GO:0016165	linoleate 13S-lipoxygenase activity	2/149	16/32335	0.00242596	0.0477984	gene-LOC110695977/gene-LOC110688078	2
Molecular function	GO:0016872	intramolecular lyase activity	2/149	16/32335	0.00242596	0.0477984	gene-LOC110704458/gene-LOC110723200	2
Molecular function	GO:0005351	carbohydrate:proton symporter activity	2/149	17/32335	0.00274113	0.0477984	gene-LOC110722198/gene-LOC110725959	2
Molecular function	GO:0005402	carbohydrate:cation symporter activity	2/149	17/32335	0.00274113	0.0477984	gene-LOC110722198/gene-LOC110725959	2

## Sheet: L1A1_L1A0
Supplementary Table S5 The significantly enriched GO terms of DEGs in L1 cultivar after 1 d of artificial accelerated aging treatment.
No GO term.

## Sheet: L1A2_L1A0
Supplementary Table S5 The significantly enriched GO terms of DEGs in L1 cultivar after 2 d of artificial accelerated aging treatment.
Ontology	ID	Description	GeneRatio	BgRatio	P value	FDR	Gene ID	Count
Molecular function	GO:0010427	abscisic acid binding	1/3	45/32335	0.00416936	0.012648	gene-LOC110727953	1
Molecular function	GO:0019840	isoprenoid binding	1/3	49/32335	0.00453941	0.012648	gene-LOC110727953	1
Molecular function	GO:0004864	protein phosphatase inhibitor activity	1/3	52/32335	0.00481689	0.012648	gene-LOC110727953	1
Molecular function	GO:0019212	phosphatase inhibitor activity	1/3	52/32335	0.00481689	0.012648	gene-LOC110727953	1
Molecular function	GO:0043178	alcohol binding	1/3	70/32335	0.00648066	0.012648	gene-LOC110727953	1
Molecular function	GO:0033293	monocarboxylic acid binding	1/3	73/32335	0.00675778	0.012648	gene-LOC110727953	1
Molecular function	GO:0019208	phosphatase regulator activity	1/3	80/32335	0.00740418	0.012648	gene-LOC110727953	1
Molecular function	GO:0019888	protein phosphatase regulator activity	1/3	80/32335	0.00740418	0.012648	gene-LOC110727953	1
Molecular function	GO:0042562	hormone binding	1/3	82/32335	0.00758881	0.012648	gene-LOC110727953	1
Cellular component	GO:0031227	intrinsic component of endoplasmic reticulum membrane	1/3	161/30794	0.0156035	0.0156035	gene-LOC110709630	1
Biological process	GO:0080163	regulation of protein serine/threonine phosphatase activity	1/3	29/29271	0.00296938	0.0210116	gene-LOC110727953	1
Biological process	GO:0006505	GPI anchor metabolic process	1/3	37/29271	0.00378749	0.0210116	gene-LOC110709630	1
Biological process	GO:0006506	GPI anchor biosynthetic process	1/3	37/29271	0.00378749	0.0210116	gene-LOC110709630	1
Biological process	GO:0043666	regulation of phosphoprotein phosphatase activity	1/3	38/29271	0.00388972	0.0210116	gene-LOC110727953	1
Biological process	GO:0010921	regulation of phosphatase activity	1/3	44/29271	0.00450296	0.0210116	gene-LOC110727953	1
Biological process	GO:0035304	regulation of protein dephosphorylation	1/3	45/29271	0.00460514	0.0210116	gene-LOC110727953	1
Biological process	GO:0006661	phosphatidylinositol biosynthetic process	1/3	47/29271	0.00480949	0.0210116	gene-LOC110709630	1
Biological process	GO:0035303	regulation of dephosphorylation	1/3	53/29271	0.00542235	0.0210116	gene-LOC110727953	1
Biological process	GO:0009247	glycolipid biosynthetic process	1/3	77/29271	0.0078713	0.0224701	gene-LOC110709630	1
Biological process	GO:0006664	glycolipid metabolic process	1/3	78/29271	0.00797325	0.0224701	gene-LOC110709630	1
Biological process	GO:1903509	liposaccharide metabolic process	1/3	78/29271	0.00797325	0.0224701	gene-LOC110709630	1
Biological process	GO:0006497	protein lipidation	1/3	94/29271	0.00960353	0.0226177	gene-LOC110709630	1
Biological process	GO:0042158	lipoprotein biosynthetic process	1/3	94/29271	0.00960353	0.0226177	gene-LOC110709630	1
Biological process	GO:0042157	lipoprotein metabolic process	1/3	100/29271	0.0102144	0.0226177	gene-LOC110709630	1
Molecular function	GO:0031406	carboxylic acid binding	1/3	189/32335	0.0174334	0.0237728	gene-LOC110727953	1
Molecular function	GO:0043177	organic acid binding	1/3	189/32335	0.0174334	0.0237728	gene-LOC110727953	1
Biological process	GO:0046488	phosphatidylinositol metabolic process	1/3	120/29271	0.0122489	0.0253075	gene-LOC110709630	1
Biological process	GO:0046474	glycerophospholipid biosynthetic process	1/3	128/29271	0.0130619	0.0253075	gene-LOC110709630	1
Biological process	GO:0046467	membrane lipid biosynthetic process	1/3	139/29271	0.0141791	0.025856	gene-LOC110709630	1
Biological process	GO:0006643	membrane lipid metabolic process	1/3	160/29271	0.0163096	0.0258711	gene-LOC110709630	1
Biological process	GO:0019220	regulation of phosphate metabolic process	1/3	163/29271	0.0166137	0.0258711	gene-LOC110727953	1
Biological process	GO:0051174	regulation of phosphorus metabolic process	1/3	171/29271	0.0174243	0.0258711	gene-LOC110727953	1
Biological process	GO:0006470	protein dephosphorylation	1/3	172/29271	0.0175256	0.0258711	gene-LOC110727953	1
Biological process	GO:0051336	regulation of hydrolase activity	1/3	184/29271	0.0187406	0.0264072	gene-LOC110727953	1
Biological process	GO:0045017	glycerolipid biosynthetic process	1/3	199/29271	0.020258	0.0273042	gene-LOC110709630	1
Biological process	GO:0008654	phospholipid biosynthetic process	1/3	212/29271	0.0215717	0.0278635	gene-LOC110709630	1
Biological process	GO:0006650	glycerophospholipid metabolic process	1/3	234/29271	0.0237924	0.0295025	gene-LOC110709630	1
Biological process	GO:0016311	dephosphorylation	1/3	269/29271	0.0273183	0.031481	gene-LOC110727953	1
Biological process	GO:0031399	regulation of protein modification process	1/3	270/29271	0.0274189	0.031481	gene-LOC110727953	1
Molecular function	GO:0004857	enzyme inhibitor activity	1/3	296/32335	0.0272127	0.0340159	gene-LOC110727953	1
Biological process	GO:0046486	glycerolipid metabolic process	1/3	323/29271	0.0327416	0.0362496	gene-LOC110709630	1
Biological process	GO:0006644	phospholipid metabolic process	1/3	343/29271	0.0347451	0.0371413	gene-LOC110709630	1
Molecular function	GO:0038023	signaling receptor activity	1/3	387/32335	0.0354784	0.0409367	gene-LOC110727953	1
Biological process	GO:0050790	regulation of catalytic activity	1/3	399/29271	0.0403402	0.0416849	gene-LOC110727953	1
Molecular function	GO:0008289	lipid binding	1/3	463/32335	0.0423457	0.0436972	gene-LOC110727953	1
Molecular function	GO:0060089	molecular transducer activity	1/3	478/32335	0.0436972	0.0436972	gene-LOC110727953	1
Biological process	GO:0065009	regulation of molecular function	1/3	481/29271	0.0484939	0.0484939	gene-LOC110727953	1

## Sheet: L1A4_L1A0
Supplementary Table S5 The significantly enriched GO terms of DEGs in L1 cultivar after 4 d of artificial accelerated aging treatment.
Ontology	ID	Description	GeneRatio	BgRatio	P value	FDR	Gene ID	Count
Molecular function	GO:0043621	protein self-association	4/41	210/32335	0.000145022	0.0169676	gene-LOC110696926/gene-LOC110683183/gene-LOC110683182/gene-LOC110737385	4

## Sheet: L1_L4 at A0 node
Supplementary Table S5 The significantly enriched GO terms of DEGs in pairwise comparison of L4 and L1 cultivars at 0 d of artificial accelerated aging treatment.
Ontology	ID	Description	GeneRatio	BgRatio	P value	FDR	Gene ID	Count
Cellular component	GO:0009522	photosystem I	28/2441	65/30794	1.38825e-14	5.42807e-12	gene-LOC110684166/gene-LOC110710764/novel.3628/novel.9183/gene-LOC110699013/gene-LOC110728613/gene-LOC110733933/gene-LOC110684951/gene-LOC110718552/gene-LOC110739431/gene-LOC110703375/gene-LOC110686066/gene-LOC110715346/gene-LOC110690396/gene-LOC110730276/gene-LOC110684312/gene-LOC110740226/gene-LOC110683597/gene-LOC110739988/gene-LOC110721356/gene-LOC110698783/gene-LOC110731661/gene-LOC110689662…	28
Cellular component	GO:0009521	photosystem	45/2441	162/30794	4.8294e-14	9.44147e-12	gene-LOC110684166/gene-LOC110708062/gene-LOC110724627/gene-LOC110709782/gene-LOC110736184/gene-LOC110710764/gene-LOC110708825/gene-LOC110712534/novel.3628/novel.9183/gene-LOC110699013/gene-LOC110695993/gene-LOC110728613/gene-LOC110733933/gene-LOC110684951/gene-LOC110722841/gene-LOC110718552/gene-LOC110739431/gene-LOC110703375/gene-LOC110710602/gene-LOC110686066/gene-LOC110715346/gene-LOC110690396…	45
Biological process	GO:0015979	photosynthesis	75/2241	431/29271	1.68821e-11	4.22391e-08	gene-LOC110700721/gene-LOC110684166/gene-LOC110708062/gene-LOC110700603/gene-LOC110724627/gene-LOC110709782/gene-LOC110736184/gene-LOC110710764/gene-LOC110708825/gene-LOC110711214/gene-LOC110712534/novel.3628/gene-LOC110699520/gene-LOC110685976/novel.9183/gene-LOC110699013/gene-LOC110730081/gene-LOC110695993/gene-LOC110714855/gene-LOC110728613/gene-LOC110733933/gene-LOC110684951/gene-LOC110716244…	75
Biological process	GO:0080167	response to karrikin	35/2241	152/29271	2.99019e-09	3.74073e-06	gene-LOC110705110/gene-LOC110697144/gene-LOC110713611/gene-LOC110732370/gene-LOC110726452/gene-LOC110733449/gene-LOC110729416/gene-LOC110692789/gene-LOC110726234/gene-LOC110719863/gene-LOC110695735/gene-LOC110698056/gene-LOC110723814/novel.3211/gene-LOC110730860/gene-LOC110707265/gene-LOC110720983/gene-LOC110705160/gene-LOC110711051/gene-LOC110700596/gene-LOC110729743/gene-LOC110690184/gene-LOC11…	35
Cellular component	GO:0009538	photosystem I reaction center	8/2441	10/30794	6.00065e-08	7.82084e-06	gene-LOC110718552/gene-LOC110739431/gene-LOC110703375/gene-LOC110686066/gene-LOC110721356/gene-LOC110698783/gene-LOC110689662/gene-LOC110728065	8
Cellular component	GO:0009523	photosystem II	28/2441	124/30794	3.47337e-07	3.39522e-05	gene-LOC110684166/gene-LOC110708062/gene-LOC110724627/gene-LOC110709782/gene-LOC110736184/gene-LOC110710764/gene-LOC110708825/gene-LOC110712534/novel.3628/gene-LOC110695993/gene-LOC110728613/gene-LOC110733933/gene-LOC110722841/gene-LOC110710602/gene-LOC110715346/gene-LOC110690396/gene-LOC110738533/gene-LOC110730276/gene-LOC110740226/gene-LOC110693140/gene-LOC110723727/gene-LOC110726774/gene-LOC11…	28
Molecular function	GO:0016822	hydrolase activity, acting on acid carbon-carbon bonds	9/2509	14/32335	1.4052e-07	6.90657e-05	gene-LOC110725782/gene-LOC110687985/gene-LOC110735795/gene-LOC110735797/gene-LOC110726729/gene-LOC110725780/gene-LOC110725776/gene-LOC110725781/gene-LOC110735799	9
Molecular function	GO:0016823	hydrolase activity, acting on acid carbon-carbon bonds, in ketonic substances	9/2509	14/32335	1.4052e-07	6.90657e-05	gene-LOC110725782/gene-LOC110687985/gene-LOC110735795/gene-LOC110735797/gene-LOC110726729/gene-LOC110725780/gene-LOC110725776/gene-LOC110725781/gene-LOC110735799	9
Molecular function	GO:0015293	symporter activity	38/2509	204/32335	3.82939e-07	0.000125476	novel.10985/gene-LOC110691051/gene-LOC110707076/gene-LOC110706019/novel.5494/gene-LOC110688750/gene-LOC110718372/gene-LOC110725331/gene-LOC110705056/gene-LOC110703335/gene-LOC110725959/gene-LOC110685168/gene-LOC110684891/gene-LOC110685102/gene-LOC110689438/gene-LOC110707074/novel.7659/gene-LOC110733422/gene-LOC110721607/gene-LOC110724163/gene-LOC110698751/gene-LOC110728984/gene-LOC110704624/gene-…	38
Biological process	GO:0034605	cellular response to heat	29/2241	137/29271	4.44089e-07	0.000370371	gene-LOC110690964/gene-LOC110714482/gene-LOC110707798/novel.8531/novel.10539/gene-LOC110689788/gene-LOC110710764/novel.3949/gene-LOC110712889/gene-LOC110723872/gene-LOC110739663/novel.3628/gene-LOC110691034/novel.8643/gene-LOC110695600/gene-LOC110698649/novel.656/novel.4253/gene-LOC110733933/novel.3429/novel.10999/novel.9511/gene-LOC110701900/novel.2279/gene-LOC110694984/gene-LOC110710776/gene-LO…	29
Molecular function	GO:0016614	oxidoreductase activity, acting on CH-OH group of donors	62/2509	448/32335	6.65284e-06	0.00128804	gene-LOC110691946/novel.2367/gene-LOC110682112/gene-LOC110682049/gene-LOC110685544/gene-LOC110708609/gene-LOC110717688/gene-LOC110722404/gene-LOC110697046/novel.517/gene-LOC110736542/gene-LOC110701996/gene-LOC110739687/gene-LOC110682171/gene-LOC110696234/novel.9622/gene-LOC110694500/gene-LOC110689749/gene-LOC110695277/gene-LOC110740096/gene-LOC110702540/gene-LOC110692824/gene-LOC110711965/gene-LO…	62
Molecular function	GO:0016616	oxidoreductase activity, acting on the CH-OH group of donors, NAD or NADP as acceptor	56/2509	393/32335	7.6607e-06	0.00128804	gene-LOC110691946/novel.2367/gene-LOC110682112/gene-LOC110682049/gene-LOC110685544/gene-LOC110708609/gene-LOC110717688/gene-LOC110697046/novel.517/gene-LOC110736542/gene-LOC110701996/gene-LOC110739687/gene-LOC110682171/gene-LOC110696234/novel.9622/gene-LOC110694500/gene-LOC110695277/gene-LOC110740096/gene-LOC110702540/gene-LOC110692824/gene-LOC110711965/gene-LOC110720542/gene-LOC110727823/gene-LO…	56
Molecular function	GO:0031406	carboxylic acid binding	33/2509	189/32335	9.17224e-06	0.00128804	gene-LOC110703926/gene-LOC110690247/gene-LOC110687417/gene-LOC110725726/gene-LOC110685944/novel.660/novel.7492/gene-LOC110724781/gene-LOC110691838/gene-LOC110737891/gene-LOC110689989/gene-LOC110701884/gene-LOC110720919/gene-LOC110712995/gene-LOC110694697/gene-LOC110685313/novel.7145/gene-LOC110693494/gene-LOC110689777/gene-LOC110693060/novel.3084/gene-LOC110731284/gene-LOC110697796/gene-LOC110724…	33
Molecular function	GO:0043177	organic acid binding	33/2509	189/32335	9.17224e-06	0.00128804	gene-LOC110703926/gene-LOC110690247/gene-LOC110687417/gene-LOC110725726/gene-LOC110685944/novel.660/novel.7492/gene-LOC110724781/gene-LOC110691838/gene-LOC110737891/gene-LOC110689989/gene-LOC110701884/gene-LOC110720919/gene-LOC110712995/gene-LOC110694697/gene-LOC110685313/novel.7145/gene-LOC110693494/gene-LOC110689777/gene-LOC110693060/novel.3084/gene-LOC110731284/gene-LOC110697796/gene-LOC110724…	33
Molecular function	GO:0015112	nitrate transmembrane transporter activity	16/2509	61/32335	1.15201e-05	0.00141553	gene-LOC110718372/gene-LOC110696972/gene-LOC110698809/gene-LOC110687343/gene-LOC110687826/novel.7325/gene-LOC110737071/gene-LOC110721607/gene-LOC110703396/gene-LOC110704624/gene-LOC110704625/gene-LOC110730206/gene-LOC110713546/gene-LOC110725240/gene-LOC110720313/gene-LOC110710368	16
Molecular function	GO:0051213	dioxygenase activity	47/2509	317/32335	1.41956e-05	0.00155048	gene-LOC110695983/gene-LOC110703926/gene-LOC110740100/gene-LOC110697144/gene-LOC110736902/gene-LOC110686607/gene-LOC110732370/gene-LOC110708631/gene-LOC110703310/gene-LOC110733449/gene-LOC110725726/gene-LOC110685944/novel.7492/novel.576/gene-LOC110724781/gene-LOC110736170/gene-LOC110688052/gene-LOC110682587/gene-LOC110724224/novel.9195/novel.2751/gene-LOC110692067/novel.8176/gene-LOC110694697/gen…	47
Molecular function	GO:0080054	low-affinity nitrate transmembrane transporter activity	8/2509	17/32335	1.66921e-05	0.00164083	gene-LOC110696972/gene-LOC110698809/gene-LOC110687343/novel.7325/gene-LOC110737071/gene-LOC110703396/gene-LOC110713546/gene-LOC110725240	8
Molecular function	GO:0004337	geranyltranstransferase activity	8/2509	18/32335	2.7997e-05	0.00250191	gene-LOC110707032/gene-LOC110710984/gene-LOC110708255/gene-LOC110686212/gene-LOC110685191/gene-LOC110722945/gene-LOC110711018/gene-LOC110695912	8
Biological process	GO:0010117	photoprotection	9/2241	19/29271	4.04903e-06	0.00253267	gene-LOC110710764/novel.3628/gene-LOC110731819/gene-LOC110699643/gene-LOC110733933/gene-LOC110692644/gene-LOC110724724/gene-LOC110723321/gene-LOC110710776	9
Molecular function	GO:0009815	1-aminocyclopropane-1-carboxylate oxidase activity	6/2509	10/32335	3.46557e-05	0.00283888	gene-LOC110687417/gene-LOC110725726/gene-LOC110685944/gene-LOC110712995/gene-LOC110731284/novel.9791	6
Molecular function	GO:0015103	inorganic anion transmembrane transporter activity	30/2509	178/32335	4.56087e-05	0.00344872	gene-LOC110720100/gene-LOC110691051/gene-LOC110706019/gene-LOC110718372/gene-LOC110696972/gene-LOC110703335/gene-LOC110698809/gene-LOC110684891/gene-LOC110687343/gene-LOC110687826/novel.7325/gene-LOC110737071/gene-LOC110721607/gene-LOC110701343/gene-LOC110723834/gene-LOC110698751/gene-LOC110728984/gene-LOC110703396/gene-LOC110704624/gene-LOC110704625/gene-LOC110697849/gene-LOC110730206/gene-LOC11…	30
Molecular function	GO:0016706	oxidoreductase activity, acting on paired donors, with incorporation or reduction of molecular oxygen, 2-oxoglutarate as one donor, and incorporation of one atom each of oxygen into both donors	22/2509	113/32335	5.07825e-05	0.00356565	gene-LOC110695983/gene-LOC110703926/gene-LOC110740100/gene-LOC110697144/gene-LOC110686607/gene-LOC110703310/novel.7492/gene-LOC110724781/gene-LOC110736170/novel.2751/gene-LOC110694697/gene-LOC110693494/gene-LOC110693060/gene-LOC110698722/gene-LOC110729743/gene-LOC110734125/gene-LOC110712191/gene-LOC110692918/novel.2265/gene-LOC110725334/gene-LOC110701517/gene-LOC110688242	22
Molecular function	GO:0016160	amylase activity	10/2509	30/32335	5.49425e-05	0.00360057	gene-LOC110732446/gene-LOC110692055/gene-LOC110730742/gene-LOC110718421/gene-LOC110737723/novel.1642/gene-LOC110738785/gene-LOC110730263/gene-LOC110718424/gene-LOC110712040	10
Biological process	GO:0045337	farnesyl diphosphate biosynthetic process	8/2241	16/29271	8.57741e-06	0.00429214	gene-LOC110732629/gene-LOC110707032/gene-LOC110710984/gene-LOC110702521/gene-LOC110686212/gene-LOC110685191/gene-LOC110722945/gene-LOC110711018	8
Molecular function	GO:0016830	carbon-carbon lyase activity	32/2509	200/32335	7.33875e-05	0.00448169	gene-LOC110698310/gene-LOC110725782/gene-LOC110735795/gene-LOC110721907/gene-LOC110735797/gene-LOC110718872/gene-LOC110705177/gene-LOC110685976/gene-LOC110704567/gene-LOC110706401/gene-LOC110696234/gene-LOC110725780/gene-LOC110720234/gene-LOC110683155/gene-LOC110730551/gene-LOC110696232/gene-LOC110703283/gene-LOC110729730/gene-LOC110725776/gene-LOC110707699/gene-LOC110681895/gene-LOC110725781/gen…	32
Molecular function	GO:0008509	anion transmembrane transporter activity	57/2509	436/32335	7.75064e-05	0.00448169	gene-LOC110684942/gene-LOC110720100/gene-LOC110682902/gene-LOC110691051/gene-LOC110716822/gene-LOC110706019/gene-LOC110699214/gene-LOC110725226/gene-LOC110739505/gene-LOC110688750/gene-LOC110728040/gene-LOC110718372/gene-LOC110696972/gene-LOC110703335/gene-LOC110698809/gene-LOC110684891/gene-LOC110687343/gene-LOC110687826/novel.7325/novel.1591/novel.3211/gene-LOC110737071/novel.7045/gene-LOC11068…	57
Biological process	GO:0072529	pyrimidine-containing compound catabolic process	9/2241	21/29271	1.11882e-05	0.00466548	gene-LOC110740061/novel.7140/gene-LOC110729333/gene-LOC110699514/gene-LOC110732693/gene-LOC110716832/gene-LOC110682104/gene-LOC110695762/gene-LOC110712924	9
Molecular function	GO:0046527	glucosyltransferase activity	48/2509	351/32335	9.29429e-05	0.00504223	gene-LOC110682486/gene-LOC110711114/gene-LOC110711791/novel.164/gene-LOC110687324/gene-LOC110706565/gene-LOC110738687/novel.9073/gene-LOC110723127/gene-LOC110738682/gene-LOC110720920/gene-LOC110723289/gene-LOC110683379/novel.7548/gene-LOC110714162/gene-LOC110730901/gene-LOC110738898/gene-LOC110714924/gene-LOC110736987/gene-LOC110708258/gene-LOC110721833/novel.1989/gene-LOC110737866/gene-LOC110735…	48
Molecular function	GO:0016872	intramolecular lyase activity	7/2509	16/32335	0.000102589	0.00504223	novel.1944/gene-LOC110709473/gene-LOC110737891/gene-LOC110704458/gene-LOC110723200/gene-LOC110708300/gene-LOC110721033	7
Molecular function	GO:0051219	phosphoprotein binding	7/2509	16/32335	0.000102589	0.00504223	gene-LOC110724627/gene-LOC110709782/gene-LOC110718552/gene-LOC110739431/gene-LOC110693229/gene-LOC110689662/gene-LOC110728065	7
Molecular function	GO:0004161	dimethylallyltranstransferase activity	6/2509	12/32335	0.000133045	0.00622775	gene-LOC110707032/gene-LOC110710984/gene-LOC110686212/gene-LOC110685191/gene-LOC110722945/gene-LOC110711018	6
Molecular function	GO:0015116	sulfate transmembrane transporter activity	8/2509	22/32335	0.000154358	0.006897	gene-LOC110691051/gene-LOC110706019/gene-LOC110703335/gene-LOC110684891/gene-LOC110723834/gene-LOC110698751/gene-LOC110728984/gene-LOC110734456	8
Molecular function	GO:0048029	monosaccharide binding	21/2509	115/32335	0.000192398	0.00822291	gene-LOC110703926/gene-LOC110687417/gene-LOC110715552/gene-LOC110725726/gene-LOC110685944/gene-LOC110718793/novel.7492/gene-LOC110724781/gene-LOC110709730/gene-LOC110712995/gene-LOC110694697/novel.7145/gene-LOC110693494/gene-LOC110693060/gene-LOC110731284/novel.9791/novel.2265/gene-LOC110725334/gene-LOC110723942/gene-LOC110684446/gene-LOC110715383	21
Biological process	GO:0055081	anion homeostasis	17/2241	72/29271	2.33518e-05	0.00834661	gene-LOC110684942/gene-LOC110735467/gene-LOC110690494/gene-LOC110710745/gene-LOC110707332/gene-LOC110708015/gene-LOC110712880/gene-LOC110719317/gene-LOC110725567/gene-LOC110706348/gene-LOC110711724/gene-LOC110691551/novel.9191/gene-LOC110724416/gene-LOC110735495/gene-LOC110710519/gene-LOC110688242	17
Molecular function	GO:0019863	IgE binding	6/2509	13/32335	0.000230834	0.00907638	gene-LOC110734357/gene-LOC110733117/gene-LOC110718170/gene-LOC110718700/gene-LOC110719216/gene-LOC110722486	6
Molecular function	GO:0019865	immunoglobulin binding	6/2509	13/32335	0.000230834	0.00907638	gene-LOC110734357/gene-LOC110733117/gene-LOC110718170/gene-LOC110718700/gene-LOC110719216/gene-LOC110722486	6
Biological process	GO:0006949	syncytium formation	7/2241	14/29271	3.23881e-05	0.0101294	gene-LOC110684050/gene-LOC110723191/gene-LOC110688411/gene-LOC110704464/gene-LOC110725969/gene-LOC110724169/gene-LOC110685204	7
Biological process	GO:0045338	farnesyl diphosphate metabolic process	8/2241	19/29271	4.08761e-05	0.0113636	gene-LOC110732629/gene-LOC110707032/gene-LOC110710984/gene-LOC110702521/gene-LOC110686212/gene-LOC110685191/gene-LOC110722945/gene-LOC110711018	8
Molecular function	GO:0004124	cysteine synthase activity	6/2509	14/32335	0.000377435	0.0127938	gene-LOC110714064/gene-LOC110735467/gene-LOC110708482/gene-LOC110731553/gene-LOC110737044/gene-LOC110735495	6
Molecular function	GO:0004556	alpha-amylase activity	6/2509	14/32335	0.000377435	0.0127938	gene-LOC110718421/gene-LOC110737723/novel.1642/gene-LOC110738785/gene-LOC110718424/gene-LOC110712040	6
Molecular function	GO:0046029	mannitol dehydrogenase activity	6/2509	14/32335	0.000377435	0.0127938	gene-LOC110682112/gene-LOC110682049/gene-LOC110695277/gene-LOC110727823/gene-LOC110695210/gene-LOC110682111	6
Molecular function	GO:0103025	alpha-amylase activity (releasing maltohexaose)	6/2509	14/32335	0.000377435	0.0127938	gene-LOC110718421/gene-LOC110737723/novel.1642/gene-LOC110738785/gene-LOC110718424/gene-LOC110712040	6
Biological process	GO:0072527	pyrimidine-containing compound metabolic process	26/2241	148/29271	5.58573e-05	0.0139755	gene-LOC110721543/gene-LOC110740061/novel.681/gene-LOC110732897/novel.5494/novel.7140/gene-LOC110714267/gene-LOC110725348/gene-LOC110720919/gene-LOC110728728/gene-LOC110713460/gene-LOC110729333/novel.7659/gene-LOC110730860/gene-LOC110727371/gene-LOC110699514/gene-LOC110732693/gene-LOC110716832/gene-LOC110682104/gene-LOC110692476/novel.4839/gene-LOC110695762/gene-LOC110712924/gene-LOC110705050/gen…	26
Biological process	GO:0006107	oxaloacetate metabolic process	8/2241	20/29271	6.35534e-05	0.0141932	gene-LOC110725782/gene-LOC110735795/gene-LOC110735797/gene-LOC110688104/gene-LOC110725780/gene-LOC110725776/gene-LOC110725781/gene-LOC110735799	8
Biological process	GO:0015698	inorganic anion transport	31/2241	193/29271	6.80727e-05	0.0141932	novel.10985/gene-LOC110681890/gene-LOC110686926/gene-LOC110718372/gene-LOC110696972/gene-LOC110703335/gene-LOC110698809/gene-LOC110684891/gene-LOC110687343/gene-LOC110689438/novel.7325/gene-LOC110737071/gene-LOC110721607/gene-LOC110723834/gene-LOC110698751/gene-LOC110728984/gene-LOC110703396/gene-LOC110704624/gene-LOC110704625/gene-LOC110730206/gene-LOC110713546/novel.10179/gene-LOC110725240/gene…	31
Biological process	GO:0009408	response to heat	60/2241	474/29271	8.68291e-05	0.0167113	gene-LOC110682205/gene-LOC110688446/gene-LOC110690964/gene-LOC110686451/gene-LOC110721656/gene-LOC110714482/gene-LOC110707798/novel.8531/novel.10539/gene-LOC110689788/gene-LOC110710764/novel.3949/gene-LOC110712889/gene-LOC110729087/gene-LOC110723872/gene-LOC110697046/gene-LOC110739663/novel.3628/gene-LOC110681602/gene-LOC110691034/novel.8643/gene-LOC110707356/gene-LOC110739055/gene-LOC110695600/g…	60
Molecular function	GO:0008271	secondary active sulfate transmembrane transporter activity	7/2509	20/32335	0.000527058	0.0172699	gene-LOC110691051/gene-LOC110706019/gene-LOC110703335/gene-LOC110684891/gene-LOC110698751/gene-LOC110728984/gene-LOC110734456	7
Molecular function	GO:0003993	acid phosphatase activity	15/2509	75/32335	0.000564669	0.0173459	gene-LOC110723306/gene-LOC110723818/gene-LOC110729327/gene-LOC110695816/gene-LOC110708015/gene-LOC110708077/gene-LOC110729329/gene-LOC110711364/novel.1137/gene-LOC110722164/gene-LOC110686143/gene-LOC110725567/gene-LOC110695758/novel.9321/novel.9191	15
Molecular function	GO:0031418	L-ascorbic acid binding	15/2509	75/32335	0.000564669	0.0173459	gene-LOC110703926/gene-LOC110687417/gene-LOC110725726/gene-LOC110685944/novel.7492/gene-LOC110724781/gene-LOC110712995/gene-LOC110694697/novel.7145/gene-LOC110693494/gene-LOC110693060/gene-LOC110731284/novel.9791/novel.2265/gene-LOC110725334	15
Molecular function	GO:0016833	oxo-acid-lyase activity	10/2509	39/32335	0.000610173	0.0181758	gene-LOC110698310/gene-LOC110725782/gene-LOC110735795/gene-LOC110721907/gene-LOC110735797/gene-LOC110725780/gene-LOC110725776/gene-LOC110725781/gene-LOC110735799/gene-LOC110683440	10
Biological process	GO:0033384	geranyl diphosphate biosynthetic process	6/2241	12/29271	0.000123384	0.0220505	gene-LOC110707032/gene-LOC110710984/gene-LOC110686212/gene-LOC110685191/gene-LOC110722945/gene-LOC110711018	6
Biological process	GO:0010262	somatic embryogenesis	7/2241	17/29271	0.000149453	0.0249287	gene-LOC110716578/novel.10812/gene-LOC110705677/gene-LOC110702630/gene-LOC110721225/gene-LOC110716636/gene-LOC110716843	7
Molecular function	GO:0016641	oxidoreductase activity, acting on the CH-NH2 group of donors, oxygen as acceptor	8/2509	28/32335	0.000985509	0.0284928	gene-LOC110687417/gene-LOC110725726/gene-LOC110685944/gene-LOC110712995/gene-LOC110700051/gene-LOC110731284/novel.9791/novel.6655	8
Biological process	GO:0033383	geranyl diphosphate metabolic process	6/2241	13/29271	0.000214275	0.0312276	gene-LOC110707032/gene-LOC110710984/gene-LOC110686212/gene-LOC110685191/gene-LOC110722945/gene-LOC110711018	6
Biological process	GO:0016114	terpenoid biosynthetic process	43/2241	320/29271	0.000228846	0.0312276	gene-LOC110697144/gene-LOC110712950/gene-LOC110732629/novel.976/gene-LOC110700603/gene-LOC110703310/gene-LOC110707032/gene-LOC110710984/gene-LOC110697046/gene-LOC110723014/gene-LOC110708255/gene-LOC110693174/gene-LOC110702521/novel.2751/gene-LOC110692067/gene-LOC110728728/novel.1741/gene-LOC110713460/novel.8176/gene-LOC110686212/gene-LOC110692482/gene-LOC110682252/gene-LOC110702167/gene-LOC110729…	43
Biological process	GO:0009664	plant-type cell wall organization	41/2241	301/29271	0.000236765	0.0312276	gene-LOC110735205/gene-LOC110684050/gene-LOC110723191/gene-LOC110735206/gene-LOC110723187/gene-LOC110688411/gene-LOC110704464/gene-LOC110702211/gene-LOC110684541/gene-LOC110704994/gene-LOC110702300/gene-LOC110690598/gene-LOC110725969/gene-LOC110692455/gene-LOC110704466/gene-LOC110706336/gene-LOC110735204/gene-LOC110721690/gene-LOC110724169/gene-LOC110740220/gene-LOC110707204/gene-LOC110711965/gen…	41
Biological process	GO:0006721	terpenoid metabolic process	48/2241	370/29271	0.000238203	0.0312276	gene-LOC110697144/gene-LOC110712950/gene-LOC110732629/novel.976/gene-LOC110700603/gene-LOC110703310/gene-LOC110707032/gene-LOC110710984/gene-LOC110697046/gene-LOC110723014/gene-LOC110708255/gene-LOC110693174/gene-LOC110702521/novel.2751/gene-LOC110692067/gene-LOC110728728/novel.1741/gene-LOC110713460/novel.8176/gene-LOC110682301/gene-LOC110686212/gene-LOC110692482/gene-LOC110708505/gene-LOC110682…	48
Biological process	GO:0009685	gibberellin metabolic process	13/2241	56/29271	0.000249621	0.0312276	gene-LOC110697144/gene-LOC110703310/novel.2751/gene-LOC110692482/gene-LOC110682252/gene-LOC110702167/gene-LOC110698722/gene-LOC110729743/gene-LOC110721225/gene-LOC110712191/gene-LOC110701517/gene-LOC110720433/gene-LOC110688242	13
Molecular function	GO:0010181	FMN binding	13/2509	65/32335	0.00128737	0.0351523	gene-LOC110693170/gene-LOC110684421/gene-LOC110696526/gene-LOC110722404/gene-LOC110682763/novel.10568/gene-LOC110688505/gene-LOC110688054/novel.4734/gene-LOC110718385/gene-LOC110718386/gene-LOC110693482/novel.2740	13
Molecular function	GO:0016762	xyloglucan:xyloglucosyl transferase activity	13/2509	65/32335	0.00128737	0.0351523	gene-LOC110711791/gene-LOC110687324/gene-LOC110706565/gene-LOC110723127/gene-LOC110714162/gene-LOC110730901/gene-LOC110714924/gene-LOC110736987/gene-LOC110712157/gene-LOC110709916/gene-LOC110735215/gene-LOC110731383/gene-LOC110706564	13
Molecular function	GO:0008753	NADPH dehydrogenase (quinone) activity	5/2509	12/32335	0.00139536	0.0370713	gene-LOC110693170/gene-LOC110684421/gene-LOC110718385/gene-LOC110718386/gene-LOC110693482	5
Biological process	GO:0071731	response to nitric oxide	6/2241	14/29271	0.000350691	0.0384231	gene-LOC110719994/gene-LOC110732064/gene-LOC110712995/gene-LOC110682470/gene-LOC110720842/novel.9791	6
Biological process	GO:0097366	response to bronchodilator	6/2241	14/29271	0.000350691	0.0384231	gene-LOC110719994/gene-LOC110732064/gene-LOC110712995/gene-LOC110682470/gene-LOC110720842/novel.9791	6
Biological process	GO:0009739	response to gibberellin	31/2241	211/29271	0.00035321	0.0384231	gene-LOC110686451/gene-LOC110697144/gene-LOC110726452/gene-LOC110696968/gene-LOC110707130/gene-LOC110726234/gene-LOC110704979/gene-LOC110739846/gene-LOC110701700/gene-LOC110692482/gene-LOC110712770/gene-LOC110712587/gene-LOC110715257/gene-LOC110700596/gene-LOC110683995/gene-LOC110739855/gene-LOC110697796/gene-LOC110729743/gene-LOC110720056/gene-LOC110689202/novel.9256/gene-LOC110684199/gene-LOC11…	31
Biological process	GO:0009740	gibberellic acid mediated signaling pathway	22/2241	132/29271	0.000433071	0.0433418	gene-LOC110726452/gene-LOC110696968/gene-LOC110707130/gene-LOC110726234/gene-LOC110704979/gene-LOC110739846/gene-LOC110701700/gene-LOC110692482/gene-LOC110712770/gene-LOC110715257/gene-LOC110700596/gene-LOC110739855/gene-LOC110697796/gene-LOC110689202/gene-LOC110684199/gene-LOC110726235/gene-LOC110726242/gene-LOC110718595/gene-LOC110729106/gene-LOC110700801/gene-LOC110715481/gene-LOC110726236	22
Biological process	GO:0010476	gibberellin mediated signaling pathway	22/2241	132/29271	0.000433071	0.0433418	gene-LOC110726452/gene-LOC110696968/gene-LOC110707130/gene-LOC110726234/gene-LOC110704979/gene-LOC110739846/gene-LOC110701700/gene-LOC110692482/gene-LOC110712770/gene-LOC110715257/gene-LOC110700596/gene-LOC110739855/gene-LOC110697796/gene-LOC110689202/gene-LOC110684199/gene-LOC110726235/gene-LOC110726242/gene-LOC110718595/gene-LOC110729106/gene-LOC110700801/gene-LOC110715481/gene-LOC110726236	22
Molecular function	GO:0004185	serine-type carboxypeptidase activity	14/2509	75/32335	0.00171651	0.0444035	gene-LOC110725795/gene-LOC110688574/gene-LOC110730912/gene-LOC110696828/gene-LOC110710334/gene-LOC110721497/gene-LOC110727540/gene-LOC110700281/gene-LOC110683742/gene-LOC110735784/gene-LOC110710568/gene-LOC110702939/gene-LOC110711796/gene-LOC110717872	14
Biological process	GO:0016052	carbohydrate catabolic process	58/2241	484/29271	0.0004717	0.0446361	gene-LOC110722684/gene-LOC110732446/gene-LOC110688721/gene-LOC110692055/novel.788/gene-LOC110718872/gene-LOC110733061/novel.7605/gene-LOC110715552/gene-LOC110716578/gene-LOC110727354/gene-LOC110705177/gene-LOC110730742/novel.10812/gene-LOC110731948/gene-LOC110709730/gene-LOC110722396/gene-LOC110686856/gene-LOC110690654/gene-LOC110720582/gene-LOC110690892/gene-LOC110719674/gene-LOC110690897/gene-L…	58
Biological process	GO:0006720	isoprenoid metabolic process	57/2241	474/29271	0.000481685	0.0446361	gene-LOC110697144/gene-LOC110712950/gene-LOC110732629/novel.976/gene-LOC110700603/gene-LOC110703310/gene-LOC110707032/gene-LOC110710984/gene-LOC110697046/gene-LOC110723014/gene-LOC110718886/gene-LOC110708255/gene-LOC110736930/gene-LOC110693174/gene-LOC110719994/gene-LOC110702521/gene-LOC110732064/novel.2751/gene-LOC110692067/gene-LOC110728728/novel.1741/gene-LOC110713460/novel.8176/gene-LOC110682…	57
Biological process	GO:0071370	cellular response to gibberellin stimulus	22/2241	134/29271	0.000535708	0.0473759	gene-LOC110726452/gene-LOC110696968/gene-LOC110707130/gene-LOC110726234/gene-LOC110704979/gene-LOC110739846/gene-LOC110701700/gene-LOC110692482/gene-LOC110712770/gene-LOC110715257/gene-LOC110700596/gene-LOC110739855/gene-LOC110697796/gene-LOC110689202/gene-LOC110684199/gene-LOC110726235/gene-LOC110726242/gene-LOC110718595/gene-LOC110729106/gene-LOC110700801/gene-LOC110715481/gene-LOC110726236	22
Biological process	GO:0016101	diterpenoid metabolic process	14/2241	68/29271	0.000549121	0.0473759	gene-LOC110697144/gene-LOC110703310/novel.2751/gene-LOC110692482/gene-LOC110708505/gene-LOC110682252/gene-LOC110702167/gene-LOC110698722/gene-LOC110729743/gene-LOC110721225/gene-LOC110712191/gene-LOC110701517/gene-LOC110720433/gene-LOC110688242	14

## Sheet: L1_L4 at A1 node
Supplementary Table S5 The significantly enriched GO terms of DEGs in pairwise comparison of L4 and L1 cultivars after 1 d of artificial accelerated aging treatment.
Ontology	ID	Description	GeneRatio	BgRatio	P value	FDR	Gene ID	Count
Cellular component	GO:0009521	photosystem	43/1937	162/30794	3.20999e-16	1.20054e-13	gene-LOC110708062/gene-LOC110708825/gene-LOC110709782/gene-LOC110724627/gene-LOC110699013/gene-LOC110710602/gene-LOC110739431/gene-LOC110733933/gene-LOC110684166/gene-LOC110710764/gene-LOC110710776/novel.3628/gene-LOC110712534/gene-LOC110736184/novel.9183/gene-LOC110703375/gene-LOC110728613/gene-LOC110695993/gene-LOC110684312/gene-LOC110728065/gene-LOC110693140/gene-LOC110735046/gene-LOC110731661…	43
Cellular component	GO:0009522	photosystem I	26/1937	65/30794	4.51273e-15	8.43881e-13	gene-LOC110699013/gene-LOC110739431/gene-LOC110733933/gene-LOC110684166/gene-LOC110710764/gene-LOC110710776/novel.3628/novel.9183/gene-LOC110703375/gene-LOC110728613/gene-LOC110684312/gene-LOC110728065/gene-LOC110731661/gene-LOC110740226/gene-LOC110683597/gene-LOC110689662/gene-LOC110688521/gene-LOC110699112/gene-LOC110690396/gene-LOC110684951/gene-LOC110718552/gene-LOC110701888/gene-LOC110715809…	26
Biological process	GO:0015979	photosynthesis	73/1785	431/29271	1.8584e-15	4.3784e-12	gene-LOC110700721/gene-LOC110708062/gene-LOC110728206/gene-LOC110700603/gene-LOC110708825/gene-LOC110709782/gene-LOC110724627/gene-LOC110699013/gene-LOC110710602/gene-LOC110707537/gene-LOC110739431/gene-LOC110711214/gene-LOC110733933/gene-LOC110684166/gene-LOC110730081/gene-LOC110728455/gene-LOC110710764/gene-LOC110729213/gene-LOC110710776/gene-LOC110700727/gene-LOC110714855/novel.3628/gene-LOC11…	73
Cellular component	GO:0009523	photosystem II	29/1937	124/30794	5.59938e-10	6.98056e-08	gene-LOC110708062/gene-LOC110708825/gene-LOC110709782/gene-LOC110724627/gene-LOC110710602/gene-LOC110733933/gene-LOC110684166/gene-LOC110710764/gene-LOC110710776/novel.3628/gene-LOC110712534/gene-LOC110736184/gene-LOC110728613/gene-LOC110695993/gene-LOC110693140/gene-LOC110735046/gene-LOC110740226/gene-LOC110716158/gene-LOC110688521/gene-LOC110699112/gene-LOC110716860/gene-LOC110690396/gene-LOC11…	29
Biological process	GO:0034605	cellular response to heat	28/1785	137/29271	1.36293e-08	1.60553e-05	novel.8531/gene-LOC110714482/novel.10999/gene-LOC110689788/novel.3949/novel.9511/gene-LOC110723872/novel.10248/novel.656/novel.10539/gene-LOC110698649/novel.7182/gene-LOC110733933/gene-LOC110695600/gene-LOC110710764/gene-LOC110710776/novel.8643/gene-LOC110739663/novel.3628/gene-LOC110691034/novel.5937/gene-LOC110707798/gene-LOC110701900/novel.4253/gene-LOC110689049/novel.3429/gene-LOC110690964/ge…	28
Molecular function	GO:0016822	hydrolase activity, acting on acid carbon-carbon bonds	8/1991	14/32335	4.37688e-07	0.000200461	gene-LOC110735795/gene-LOC110735799/gene-LOC110687985/gene-LOC110735797/gene-LOC110725782/gene-LOC110725776/gene-LOC110725780/gene-LOC110726729	8
Molecular function	GO:0016823	hydrolase activity, acting on acid carbon-carbon bonds, in ketonic substances	8/1991	14/32335	4.37688e-07	0.000200461	gene-LOC110735795/gene-LOC110735799/gene-LOC110687985/gene-LOC110735797/gene-LOC110725782/gene-LOC110725776/gene-LOC110725780/gene-LOC110726729	8
Cellular component	GO:0009538	photosystem I reaction center	6/1937	10/30794	1.03568e-05	0.000968358	gene-LOC110739431/gene-LOC110703375/gene-LOC110728065/gene-LOC110689662/gene-LOC110718552/gene-LOC110698783	6
Molecular function	GO:0016168	chlorophyll binding	13/1991	48/32335	4.43669e-06	0.00135467	gene-LOC110699013/gene-LOC110684166/novel.9183/gene-LOC110728613/gene-LOC110735046/gene-LOC110740226/gene-LOC110688521/gene-LOC110699112/gene-LOC110716860/gene-LOC110690396/gene-LOC110701888/gene-LOC110715809/gene-LOC110705508	13
Biological process	GO:0015977	carbon fixation	14/1785	52/29271	1.8393e-06	0.00144447	gene-LOC110700721/gene-LOC110728206/gene-LOC110711214/gene-LOC110730081/gene-LOC110700727/gene-LOC110716244/gene-LOC110685976/gene-LOC110685458/gene-LOC110720403/novel.10091/gene-CDC77_pgp058/gene-LOC110732642/gene-LOC110720234/gene-LOC110731300	14
Molecular function	GO:0048029	monosaccharide binding	21/1991	115/32335	6.64253e-06	0.00152114	gene-LOC110703926/gene-LOC110693060/gene-LOC110685944/gene-LOC110718793/novel.6975/novel.7492/gene-LOC110709730/novel.7145/gene-LOC110693494/gene-LOC110735235/gene-LOC110715552/gene-LOC110693291/gene-LOC110723942/gene-LOC110725726/gene-LOC110694697/gene-LOC110724781/gene-LOC110731284/gene-LOC110712995/gene-LOC110733489/gene-LOC110717628/gene-LOC110717756	21
Biological process	GO:0010262	somatic embryogenesis	8/1785	17/29271	2.78431e-06	0.00163996	gene-LOC110702630/gene-LOC110705677/gene-LOC110716578/gene-LOC110716843/gene-LOC110716636/novel.10812/gene-LOC110716695/gene-LOC110716931	8
Molecular function	GO:0031418	L-ascorbic acid binding	16/1991	75/32335	1.07018e-05	0.00166791	gene-LOC110703926/gene-LOC110693060/gene-LOC110685944/novel.6975/novel.7492/novel.7145/gene-LOC110693494/gene-LOC110735235/gene-LOC110725726/gene-LOC110694697/gene-LOC110724781/gene-LOC110731284/gene-LOC110712995/gene-LOC110733489/gene-LOC110717628/gene-LOC110717756	16
Molecular function	GO:0016616	oxidoreductase activity, acting on the CH-OH group of donors, NAD or NADP as acceptor	47/1991	393/32335	1.09915e-05	0.00166791	novel.2367/gene-LOC110682049/gene-LOC110717688/gene-LOC110729863/gene-LOC110682112/gene-LOC110735199/gene-LOC110708609/gene-LOC110702540/gene-LOC110707699/gene-LOC110696234/gene-LOC110727823/gene-LOC110709669/gene-LOC110717934/gene-LOC110695277/gene-LOC110720542/gene-LOC110695210/gene-LOC110725801/gene-LOC110716977/gene-LOC110692824/gene-LOC110699057/gene-LOC110739848/gene-LOC110718717/gene-LOC11…	47
Molecular function	GO:0031406	carboxylic acid binding	28/1991	189/32335	1.45669e-05	0.00166791	gene-LOC110703926/gene-LOC110693060/novel.3084/gene-LOC110685944/gene-LOC110689989/gene-LOC110737891/novel.6975/gene-LOC110690247/novel.660/novel.7492/gene-LOC110708300/gene-LOC110727953/gene-LOC110720919/novel.7145/gene-LOC110693494/gene-LOC110692544/gene-LOC110735235/gene-LOC110699121/gene-LOC110725726/gene-LOC110691838/gene-LOC110694697/gene-LOC110724781/gene-LOC110731284/gene-LOC110724430/gen…	28
Molecular function	GO:0043177	organic acid binding	28/1991	189/32335	1.45669e-05	0.00166791	gene-LOC110703926/gene-LOC110693060/novel.3084/gene-LOC110685944/gene-LOC110689989/gene-LOC110737891/novel.6975/gene-LOC110690247/novel.660/novel.7492/gene-LOC110708300/gene-LOC110727953/gene-LOC110720919/novel.7145/gene-LOC110693494/gene-LOC110692544/gene-LOC110735235/gene-LOC110699121/gene-LOC110725726/gene-LOC110691838/gene-LOC110694697/gene-LOC110724781/gene-LOC110731284/gene-LOC110724430/gen…	28
Molecular function	GO:0016614	oxidoreductase activity, acting on CH-OH group of donors	51/1991	448/32335	1.86299e-05	0.00189611	novel.2367/gene-LOC110682049/gene-LOC110717688/gene-LOC110729863/gene-LOC110682112/gene-LOC110735199/gene-LOC110708609/gene-LOC110702540/gene-LOC110707699/gene-LOC110696234/gene-LOC110727823/gene-LOC110709669/gene-LOC110717934/gene-LOC110695277/gene-LOC110720542/gene-LOC110695210/gene-LOC110725801/gene-LOC110716977/gene-LOC110692824/gene-LOC110699057/gene-LOC110688054/gene-LOC110739848/gene-LOC11…	51
Molecular function	GO:0004568	chitinase activity	12/1991	51/32335	4.80417e-05	0.00440062	gene-LOC110738751/gene-LOC110716578/gene-LOC110716843/gene-LOC110692339/gene-LOC110716636/novel.10812/gene-LOC110716695/gene-LOC110716931/gene-LOC110717551/gene-LOC110729538/gene-LOC110692915/gene-LOC110709746	12
Molecular function	GO:0016706	oxidoreductase activity, acting on paired donors, with incorporation or reduction of molecular oxygen, 2-oxoglutarate as one donor, and incorporation of one atom each of oxygen into both donors	19/1991	113/32335	5.8981e-05	0.00491151	gene-LOC110703926/gene-LOC110695983/gene-LOC110740100/gene-LOC110686607/gene-LOC110693060/gene-LOC110697144/novel.6975/novel.7492/novel.2751/gene-LOC110736170/gene-LOC110734125/gene-LOC110693494/gene-LOC110735235/gene-LOC110703310/gene-LOC110694697/gene-LOC110724781/gene-LOC110733489/gene-LOC110717628/gene-LOC110717756	19
Biological process	GO:0016998	cell wall macromolecule catabolic process	9/1785	26/29271	1.38232e-05	0.005253	gene-LOC110738751/gene-LOC110716578/gene-LOC110716843/gene-LOC110716636/novel.10812/gene-LOC110716695/gene-LOC110716931/gene-LOC110717551/gene-LOC110709746	9
Biological process	GO:0006022	aminoglycan metabolic process	15/1785	69/29271	1.40203e-05	0.005253	gene-LOC110738751/gene-LOC110716578/gene-LOC110716843/gene-LOC110692339/gene-LOC110716636/novel.10812/gene-LOC110716695/gene-LOC110716931/gene-LOC110717551/gene-LOC110724483/gene-LOC110711965/gene-LOC110729538/gene-LOC110692915/gene-LOC110724482/gene-LOC110709746	15
Biological process	GO:0019253	reductive pentose-phosphate cycle	11/1785	40/29271	1.87355e-05	0.005253	gene-LOC110700721/gene-LOC110728206/gene-LOC110711214/gene-LOC110730081/gene-LOC110700727/gene-LOC110716244/gene-LOC110685458/gene-LOC110720403/novel.10091/gene-CDC77_pgp058/gene-LOC110732642	11
Biological process	GO:0019685	photosynthesis, dark reaction	11/1785	40/29271	1.87355e-05	0.005253	gene-LOC110700721/gene-LOC110728206/gene-LOC110711214/gene-LOC110730081/gene-LOC110700727/gene-LOC110716244/gene-LOC110685458/gene-LOC110720403/novel.10091/gene-CDC77_pgp058/gene-LOC110732642	11
Biological process	GO:0070370	cellular heat acclimation	13/1785	55/29271	2.00667e-05	0.005253	novel.8531/gene-LOC110714482/novel.3949/novel.9511/novel.10248/novel.656/novel.10539/gene-LOC110698649/novel.7182/novel.8643/novel.5937/novel.4253/gene-LOC110689049	13
Molecular function	GO:0051213	dioxygenase activity	38/1991	317/32335	6.94707e-05	0.00530293	gene-LOC110703926/gene-LOC110695983/gene-LOC110732370/gene-LOC110740100/gene-LOC110686607/gene-LOC110693060/gene-LOC110697144/gene-LOC110682587/gene-LOC110685944/novel.6975/novel.8176/gene-LOC110724224/novel.576/novel.9195/gene-LOC110705679/novel.7492/gene-LOC110736751/gene-LOC110733449/novel.2751/gene-LOC110736170/gene-LOC110734125/novel.7145/gene-LOC110736902/gene-LOC110693494/gene-LOC110688052…	38
Molecular function	GO:0008061	chitin binding	12/1991	54/32335	8.74192e-05	0.00615969	gene-LOC110738751/novel.4559/gene-LOC110716578/novel.206/gene-LOC110716843/gene-LOC110692339/gene-LOC110716636/novel.10812/gene-LOC110716695/gene-LOC110716931/gene-LOC110717551/gene-LOC110709746	12
Cellular component	GO:0009654	photosystem II oxygen evolving complex	10/1937	39/30794	0.000111686	0.00835413	gene-LOC110708825/gene-LOC110710602/gene-LOC110712534/gene-LOC110736184/gene-LOC110695993/gene-LOC110693140/gene-LOC110723727/gene-LOC110701294/gene-LOC110685547/gene-LOC110725788	10
Biological process	GO:0009765	photosynthesis, light harvesting	13/1785	59/29271	4.45493e-05	0.0104958	gene-LOC110699013/gene-LOC110684166/gene-LOC110728613/gene-LOC110704019/gene-LOC110740226/gene-LOC110683597/gene-LOC110688521/gene-LOC110699112/gene-LOC110716860/gene-LOC110690396/gene-LOC110701888/gene-LOC110715809/gene-LOC110705508	13
Biological process	GO:0018298	protein-chromophore linkage	17/1785	96/29271	6.45189e-05	0.0124049	gene-LOC110699013/gene-LOC110684166/gene-LOC110710348/novel.9183/gene-LOC110688505/gene-LOC110728613/gene-LOC110698033/gene-LOC110735046/gene-LOC110740226/gene-LOC110688521/gene-LOC110699112/gene-LOC110716860/gene-LOC110690396/gene-LOC110701888/gene-LOC110715809/gene-LOC110705508/gene-LOC110713597	17
Biological process	GO:0010117	photoprotection	7/1785	19/29271	8.14077e-05	0.0124049	gene-LOC110733933/gene-LOC110710764/gene-LOC110710776/gene-LOC110699643/novel.3628/gene-LOC110731819/gene-LOC110692172	7
Biological process	GO:0006026	aminoglycan catabolic process	12/1785	55/29271	9.61457e-05	0.0124049	gene-LOC110738751/gene-LOC110716578/gene-LOC110716843/gene-LOC110692339/gene-LOC110716636/novel.10812/gene-LOC110716695/gene-LOC110716931/gene-LOC110717551/gene-LOC110729538/gene-LOC110692915/gene-LOC110709746	12
Biological process	GO:0006030	chitin metabolic process	12/1785	55/29271	9.61457e-05	0.0124049	gene-LOC110738751/gene-LOC110716578/gene-LOC110716843/gene-LOC110692339/gene-LOC110716636/novel.10812/gene-LOC110716695/gene-LOC110716931/gene-LOC110717551/gene-LOC110729538/gene-LOC110692915/gene-LOC110709746	12
Biological process	GO:0006032	chitin catabolic process	12/1785	55/29271	9.61457e-05	0.0124049	gene-LOC110738751/gene-LOC110716578/gene-LOC110716843/gene-LOC110692339/gene-LOC110716636/novel.10812/gene-LOC110716695/gene-LOC110716931/gene-LOC110717551/gene-LOC110729538/gene-LOC110692915/gene-LOC110709746	12
Biological process	GO:0046348	amino sugar catabolic process	12/1785	55/29271	9.61457e-05	0.0124049	gene-LOC110738751/gene-LOC110716578/gene-LOC110716843/gene-LOC110692339/gene-LOC110716636/novel.10812/gene-LOC110716695/gene-LOC110716931/gene-LOC110717551/gene-LOC110729538/gene-LOC110692915/gene-LOC110709746	12
Biological process	GO:1901072	glucosamine-containing compound catabolic process	12/1785	55/29271	9.61457e-05	0.0124049	gene-LOC110738751/gene-LOC110716578/gene-LOC110716843/gene-LOC110692339/gene-LOC110716636/novel.10812/gene-LOC110716695/gene-LOC110716931/gene-LOC110717551/gene-LOC110729538/gene-LOC110692915/gene-LOC110709746	12
Biological process	GO:0055081	anion homeostasis	14/1785	72/29271	9.86791e-05	0.0124049	gene-LOC110735467/gene-LOC110690494/gene-LOC110684942/gene-LOC110710519/gene-LOC110707332/gene-LOC110710745/gene-LOC110719317/gene-LOC110712880/gene-LOC110735495/gene-LOC110708015/gene-LOC110725567/gene-LOC110691846/gene-LOC110715558/gene-LOC110706348	14
Biological process	GO:0006949	syncytium formation	6/1785	14/29271	0.000100039	0.0124049	gene-LOC110688411/gene-LOC110723191/gene-LOC110684050/gene-LOC110704464/gene-LOC110725969/gene-LOC110724169	6
Biological process	GO:0019684	photosynthesis, light reaction	27/1785	202/29271	0.000106496	0.0125452	gene-LOC110699013/gene-LOC110707537/gene-LOC110684166/gene-LOC110728455/gene-LOC110729213/gene-LOC110736184/gene-LOC110699520/gene-LOC110728613/gene-LOC110695993/gene-LOC110704019/gene-LOC110693140/gene-LOC110735046/gene-LOC110731661/gene-LOC110740226/gene-LOC110716158/gene-LOC110683597/gene-LOC110688521/gene-LOC110704761/gene-LOC110699112/gene-LOC110716860/gene-LOC110690396/gene-LOC110723727/gen…	27
Biological process	GO:0006107	oxaloacetate metabolic process	7/1785	20/29271	0.000118657	0.0133122	gene-LOC110735795/gene-LOC110735799/gene-LOC110735797/gene-LOC110725782/gene-LOC110688104/gene-LOC110725776/gene-LOC110725780	7
Molecular function	GO:0016872	intramolecular lyase activity	6/1991	16/32335	0.000253108	0.0148589	gene-LOC110737891/novel.1944/gene-LOC110708300/gene-LOC110709473/gene-LOC110723200/gene-LOC110721033	6
Molecular function	GO:0051219	phosphoprotein binding	6/1991	16/32335	0.000253108	0.0148589	gene-LOC110709782/gene-LOC110724627/gene-LOC110739431/gene-LOC110728065/gene-LOC110689662/gene-LOC110718552	6
Molecular function	GO:0016830	carbon-carbon lyase activity	26/1991	200/32335	0.000259545	0.0148589	gene-LOC110730551/gene-LOC110718872/gene-LOC110698310/gene-LOC110704567/gene-LOC110703283/gene-LOC110729863/gene-LOC110735795/gene-LOC110735799/gene-LOC110705177/gene-LOC110707699/gene-LOC110696234/gene-LOC110721907/gene-LOC110710348/gene-LOC110685976/gene-LOC110735797/gene-LOC110725782/gene-LOC110683155/gene-LOC110712610/gene-LOC110721905/gene-LOC110725776/gene-LOC110688300/gene-LOC110725780/gen…	26
Molecular function	GO:0046527	glucosyltransferase activity	39/1991	351/32335	0.000278583	0.0150107	gene-LOC110711114/gene-LOC110682486/gene-LOC110711791/gene-LOC110738687/gene-LOC110719072/gene-LOC110735118/gene-LOC110737866/gene-LOC110738898/gene-LOC110683379/gene-LOC110714162/gene-LOC110738682/novel.1989/novel.9073/gene-LOC110687324/novel.164/gene-LOC110735215/gene-LOC110709627/gene-LOC110706565/gene-LOC110723289/novel.7548/gene-LOC110706607/gene-LOC110711725/gene-LOC110727853/gene-LOC110720…	39
Molecular function	GO:0080030	methyl indole-3-acetate esterase activity	13/1991	71/32335	0.000355505	0.0180913	gene-LOC110704436/gene-LOC110727113/gene-LOC110723222/gene-LOC110714366/gene-LOC110729747/gene-LOC110723223/gene-LOC110695752/gene-LOC110709702/gene-LOC110698584/gene-LOC110682246/gene-LOC110704968/gene-LOC110729750/novel.2945	13
Biological process	GO:1901071	glucosamine-containing compound metabolic process	12/1785	59/29271	0.00019567	0.0206781	gene-LOC110738751/gene-LOC110716578/gene-LOC110716843/gene-LOC110692339/gene-LOC110716636/novel.10812/gene-LOC110716695/gene-LOC110716931/gene-LOC110717551/gene-LOC110729538/gene-LOC110692915/gene-LOC110709746	12
Biological process	GO:1901136	carbohydrate derivative catabolic process	17/1785	105/29271	0.000201866	0.0206781	gene-LOC110738751/gene-LOC110700957/gene-LOC110716578/gene-LOC110732693/gene-LOC110716843/gene-LOC110692339/gene-LOC110716636/gene-LOC110716326/novel.10812/gene-LOC110716695/gene-LOC110716931/gene-LOC110717551/gene-LOC110729538/gene-LOC110691559/gene-LOC110692915/gene-LOC110709746/gene-LOC110716832	17
Biological process	GO:0042440	pigment metabolic process	40/1785	363/29271	0.000226801	0.0222643	novel.976/gene-LOC110706286/gene-LOC110700372/gene-LOC110700603/gene-LOC110707396/gene-LOC110723014/gene-LOC110707386/gene-LOC110709775/gene-LOC110708255/gene-LOC110723164/gene-LOC110706289/gene-LOC110733933/gene-LOC110710764/gene-LOC110710776/gene-LOC110714855/novel.3628/gene-LOC110711517/novel.7019/novel.9073/gene-LOC110687420/gene-LOC110712374/gene-LOC110691500/gene-LOC110716956/gene-LOC110719…	40
Molecular function	GO:0016833	oxo-acid-lyase activity	9/1991	39/32335	0.000490439	0.0236443	gene-LOC110698310/gene-LOC110735795/gene-LOC110735799/gene-LOC110721907/gene-LOC110735797/gene-LOC110725782/gene-LOC110712610/gene-LOC110725776/gene-LOC110725780	9
Molecular function	GO:0071949	FAD binding	18/1991	124/32335	0.000594766	0.0272403	gene-LOC110700603/gene-LOC110689989/gene-LOC110717761/gene-LOC110703283/novel.3399/gene-LOC110710348/gene-LOC110686162/gene-LOC110692824/gene-LOC110724757/gene-LOC110739848/gene-LOC110708073/gene-LOC110691979/gene-LOC110699995/gene-LOC110714182/gene-LOC110714229/gene-LOC110702064/gene-LOC110685858/gene-LOC110723251	18
Biological process	GO:0080167	response to karrikin	21/1785	152/29271	0.000378682	0.035687	gene-LOC110732370/gene-LOC110697144/gene-LOC110713611/gene-LOC110726234/gene-LOC110692789/gene-LOC110723164/gene-LOC110700596/novel.2847/gene-LOC110705110/gene-LOC110711370/gene-LOC110733449/gene-LOC110717169/gene-LOC110726452/gene-LOC110729416/gene-LOC110719863/gene-LOC110705160/gene-LOC110738796/novel.3211/gene-LOC110707265/gene-LOC110730860/gene-LOC110740053	21
Molecular function	GO:0004124	cysteine synthase activity	5/1991	14/32335	0.00110237	0.0423581	gene-LOC110735467/gene-LOC110737044/gene-LOC110708482/gene-LOC110735495/gene-LOC110714064	5
Molecular function	GO:0016157	sucrose synthase activity	5/1991	14/32335	0.00110237	0.0423581	gene-LOC110711114/gene-LOC110715868/gene-LOC110708258/gene-LOC110705371/gene-LOC110721833	5
Molecular function	GO:0046029	mannitol dehydrogenase activity	5/1991	14/32335	0.00110237	0.0423581	gene-LOC110682049/gene-LOC110682112/gene-LOC110727823/gene-LOC110695277/gene-LOC110695210	5
Molecular function	GO:0035251	UDP-glucosyltransferase activity	30/1991	267/32335	0.00110982	0.0423581	gene-LOC110711114/gene-LOC110682486/gene-LOC110738687/gene-LOC110719072/gene-LOC110735118/gene-LOC110737866/gene-LOC110738898/gene-LOC110683379/gene-LOC110738682/novel.9073/novel.164/gene-LOC110723289/novel.7548/gene-LOC110706607/gene-LOC110711725/gene-LOC110727853/gene-LOC110720920/novel.5457/gene-LOC110715868/gene-LOC110728540/gene-LOC110727516/gene-LOC110708258/gene-LOC110736476/gene-LOC110718…	30
Biological process	GO:0009060	aerobic respiration	18/1785	123/29271	0.000479557	0.0429152	gene-LOC110710061/gene-LOC110698310/novel.8311/gene-LOC110732687/gene-LOC110721907/gene-LOC110720542/gene-LOC110685976/gene-LOC110690203/gene-LOC110681710/gene-LOC110698692/novel.6092/gene-LOC110692800/novel.7480/gene-LOC110739713/gene-LOC110721098/gene-LOC110740096/gene-LOC110720234/gene-LOC110690841	18
Biological process	GO:0009611	response to wounding	35/1785	316/29271	0.000491813	0.0429152	gene-LOC110706286/gene-LOC110707396/novel.9256/gene-LOC110707386/gene-LOC110706289/gene-LOC110716578/gene-LOC110686705/gene-LOC110718118/novel.3252/gene-LOC110716843/gene-LOC110684410/gene-LOC110732939/gene-LOC110700453/gene-LOC110719863/novel.3691/gene-LOC110716636/gene-LOC110732384/novel.3692/gene-LOC110699231/novel.4828/novel.10812/gene-LOC110716695/gene-LOC110716931/gene-LOC110692172/gene-LOC…	35

## Sheet: L1_L4 at A2 node
Supplementary Table S5 The significantly enriched GO terms of DEGs in pairwise comparison of L4 and L1 cultivars after 2 d of artificial accelerated aging treatment.
Ontology	ID	Description	GeneRatio	BgRatio	P value	FDR	Gene ID	Count
Cellular component	GO:0009521	photosystem	41/2463	162/30794	2.23249e-11	9.30946e-09	gene-LOC110733933/gene-LOC110684166/gene-LOC110724627/gene-LOC110708062/gene-LOC110710764/gene-LOC110695993/gene-LOC110728613/gene-LOC110736184/gene-LOC110716158/gene-LOC110709782/gene-LOC110712534/gene-LOC110690396/gene-LOC110708825/gene-LOC110699013/novel.9183/gene-LOC110686066/gene-LOC110692010/gene-LOC110693140/novel.3628/gene-LOC110739431/gene-LOC110713993/gene-LOC110738533/gene-LOC110723727…	41
Cellular component	GO:0009522	photosystem I	24/2463	65/30794	6.61048e-11	1.37829e-08	gene-LOC110733933/gene-LOC110684166/gene-LOC110710764/gene-LOC110728613/gene-LOC110690396/gene-LOC110699013/novel.9183/gene-LOC110686066/novel.3628/gene-LOC110739431/gene-LOC110713993/gene-LOC110718552/gene-LOC110684312/gene-LOC110730276/gene-LOC110703375/gene-LOC110698783/gene-LOC110684951/gene-LOC110689662/gene-LOC110731661/gene-LOC110740226/gene-LOC110721356/gene-CDC77_pgp064/gene-LOC110710776…	24
Biological process	GO:0015979	photosynthesis	72/2249	431/29271	3.34757e-10	8.30197e-07	gene-LOC110733933/gene-LOC110700721/gene-LOC110684166/gene-LOC110724627/gene-LOC110714855/gene-LOC110708062/gene-LOC110710764/gene-LOC110695993/gene-LOC110728613/gene-LOC110720403/gene-LOC110736184/gene-LOC110716158/gene-LOC110711517/gene-LOC110700603/gene-LOC110711214/gene-LOC110709782/gene-LOC110712534/gene-LOC110716244/gene-LOC110690396/gene-LOC110708825/gene-LOC110730081/gene-CDC77_pgp058/gen…	72
Molecular function	GO:0015293	symporter activity	41/2531	204/32335	1.89503e-08	1.86092e-05	novel.10985/gene-LOC110707076/gene-LOC110704624/gene-LOC110724163/gene-LOC110719959/gene-LOC110685168/gene-LOC110703335/gene-LOC110718372/novel.5494/gene-LOC110698494/gene-LOC110706019/gene-LOC110691051/gene-LOC110689438/gene-LOC110711028/gene-LOC110698751/gene-LOC110725331/gene-LOC110717169/gene-LOC110684891/gene-LOC110707074/gene-LOC110689437/gene-LOC110699102/gene-LOC110736100/gene-LOC11072160…	41
Molecular function	GO:0016822	hydrolase activity, acting on acid carbon-carbon bonds	9/2531	14/32335	1.51527e-07	4.96e-05	gene-LOC110687985/gene-LOC110726729/gene-LOC110735799/gene-LOC110735797/gene-LOC110735795/gene-LOC110725780/gene-LOC110725782/gene-LOC110725776/gene-LOC110725781	9
Molecular function	GO:0016823	hydrolase activity, acting on acid carbon-carbon bonds, in ketonic substances	9/2531	14/32335	1.51527e-07	4.96e-05	gene-LOC110687985/gene-LOC110726729/gene-LOC110735799/gene-LOC110735797/gene-LOC110735795/gene-LOC110725780/gene-LOC110725782/gene-LOC110725776/gene-LOC110725781	9
Cellular component	GO:0009523	photosystem II	27/2463	124/30794	1.41889e-06	0.000197226	gene-LOC110733933/gene-LOC110684166/gene-LOC110724627/gene-LOC110708062/gene-LOC110710764/gene-LOC110695993/gene-LOC110728613/gene-LOC110736184/gene-LOC110716158/gene-LOC110709782/gene-LOC110712534/gene-LOC110690396/gene-LOC110708825/gene-LOC110692010/gene-LOC110693140/novel.3628/gene-LOC110738533/gene-LOC110723727/gene-LOC110694732/gene-LOC110730276/gene-LOC110685547/gene-LOC110740226/gene-LOC11…	27
Cellular component	GO:0009538	photosystem I reaction center	7/2463	10/30794	2.00724e-06	0.000209255	gene-LOC110686066/gene-LOC110739431/gene-LOC110718552/gene-LOC110703375/gene-LOC110698783/gene-LOC110689662/gene-LOC110721356	7
Molecular function	GO:0008509	anion transmembrane transporter activity	63/2531	436/32335	1.77927e-06	0.00043681	gene-LOC110684942/gene-LOC110682902/gene-LOC110704624/gene-LOC110716822/gene-LOC110719998/gene-LOC110739505/gene-LOC110720100/gene-LOC110719959/novel.1591/gene-LOC110687855/gene-LOC110703335/gene-LOC110718372/gene-LOC110687826/gene-LOC110706019/gene-LOC110691051/gene-LOC110725226/gene-LOC110698751/gene-LOC110717169/gene-LOC110684891/gene-LOC110698809/gene-LOC110737816/gene-LOC110730188/gene-LOC11…	63
Molecular function	GO:0015116	sulfate transmembrane transporter activity	10/2531	22/32335	2.27964e-06	0.000447721	gene-LOC110703335/gene-LOC110706019/gene-LOC110691051/gene-LOC110698751/gene-LOC110684891/gene-LOC110707812/novel.9549/gene-LOC110723834/gene-LOC110692669/gene-LOC110728984	10
Biological process	GO:0080167	response to karrikin	31/2249	152/29271	4.65633e-07	0.000577385	gene-LOC110713611/gene-LOC110732370/gene-LOC110705110/gene-LOC110698056/gene-LOC110733449/gene-LOC110692789/gene-LOC110707265/gene-LOC110705160/gene-LOC110697144/gene-LOC110717169/gene-LOC110730860/gene-LOC110719863/novel.2847/gene-LOC110726234/gene-LOC110695735/gene-LOC110701760/gene-LOC110729416/gene-LOC110695714/gene-LOC110740053/gene-LOC110720055/gene-LOC110698444/gene-LOC110701517/gene-LOC11…	31
Molecular function	GO:0051213	dioxygenase activity	48/2531	317/32335	8.21857e-06	0.00110006	gene-LOC110703926/novel.6975/gene-LOC110740100/gene-LOC110732370/gene-LOC110736170/gene-LOC110695983/gene-LOC110733449/novel.8176/gene-LOC110708631/gene-LOC110692067/gene-LOC110725726/gene-LOC110697144/gene-LOC110682587/novel.9195/gene-LOC110688052/gene-LOC110693060/gene-LOC110693494/gene-LOC110724224/novel.576/gene-LOC110714529/novel.7492/novel.2751/gene-LOC110724781/gene-LOC110731323/gene-LOC11…	48
Molecular function	GO:0045735	nutrient reservoir activity	15/2531	53/32335	8.71871e-06	0.00110006	gene-LOC110720773/gene-LOC110727465/gene-LOC110684829/gene-LOC110733123/gene-LOC110729001/gene-LOC110734357/gene-LOC110726432/gene-LOC110734297/gene-LOC110733117/gene-LOC110723497/gene-LOC110723311/novel.6087/novel.1554/gene-LOC110734361/gene-LOC110726942	15
Molecular function	GO:0031406	carboxylic acid binding	33/2531	189/32335	1.09829e-05	0.00110006	gene-LOC110703926/novel.6975/gene-LOC110724681/gene-LOC110689989/gene-LOC110705444/gene-LOC110720919/gene-LOC110715688/gene-LOC110737891/novel.660/gene-LOC110692544/gene-LOC110725726/gene-LOC110691838/gene-LOC110712995/gene-LOC110693060/novel.3084/gene-LOC110690247/gene-LOC110693494/gene-LOC110708300/gene-LOC110730187/gene-LOC110714529/novel.7492/gene-LOC110724781/gene-LOC110693061/gene-LOC110733…	33
Molecular function	GO:0043177	organic acid binding	33/2531	189/32335	1.09829e-05	0.00110006	gene-LOC110703926/novel.6975/gene-LOC110724681/gene-LOC110689989/gene-LOC110705444/gene-LOC110720919/gene-LOC110715688/gene-LOC110737891/novel.660/gene-LOC110692544/gene-LOC110725726/gene-LOC110691838/gene-LOC110712995/gene-LOC110693060/novel.3084/gene-LOC110690247/gene-LOC110693494/gene-LOC110708300/gene-LOC110730187/gene-LOC110714529/novel.7492/gene-LOC110724781/gene-LOC110693061/gene-LOC110733…	33
Molecular function	GO:0008061	chitin binding	15/2531	54/32335	1.12022e-05	0.00110006	gene-LOC110692887/gene-LOC110686856/gene-LOC110716578/gene-LOC110716843/gene-LOC110716931/gene-LOC110716636/gene-LOC110728393/novel.10812/gene-LOC110690914/gene-LOC110718117/novel.206/gene-LOC110716695/novel.4559/gene-LOC110692339/gene-LOC110738751	15
Biological process	GO:0034605	cellular response to heat	28/2249	137/29271	1.56893e-06	0.00129698	gene-LOC110733933/novel.8531/novel.10999/gene-LOC110710764/gene-LOC110691034/gene-LOC110714482/novel.656/gene-LOC110724206/gene-LOC110739663/gene-LOC110689788/novel.3949/novel.10539/gene-LOC110723872/novel.4253/novel.2279/gene-LOC110707798/gene-LOC110698649/gene-LOC110690964/gene-LOC110701900/gene-LOC110695600/novel.10248/novel.7182/novel.10118/novel.3628/novel.8643/novel.9511/gene-LOC110716491/g…	28
Molecular function	GO:0015297	antiporter activity	52/2531	362/32335	1.60705e-05	0.00143466	gene-LOC110682902/novel.3540/gene-LOC110688265/gene-LOC110739505/gene-LOC110725178/gene-LOC110695068/gene-LOC110703335/gene-LOC110692479/gene-LOC110706019/gene-LOC110691051/gene-LOC110685365/gene-LOC110698751/gene-LOC110684891/gene-LOC110694464/gene-LOC110702966/gene-LOC110703292/gene-LOC110720836/gene-LOC110698503/gene-LOC110710745/gene-LOC110737667/gene-LOC110700036/gene-LOC110721607/novel.7045…	52
Molecular function	GO:0016706	oxidoreductase activity, acting on paired donors, with incorporation or reduction of molecular oxygen, 2-oxoglutarate as one donor, and incorporation of one atom each of oxygen into both donors	23/2531	113/32335	1.88616e-05	0.00154351	gene-LOC110703926/novel.6975/gene-LOC110740100/gene-LOC110736170/gene-LOC110695983/gene-LOC110697144/gene-LOC110693060/gene-LOC110693494/gene-LOC110714529/novel.7492/novel.2751/gene-LOC110724781/gene-LOC110734125/gene-LOC110693061/gene-LOC110738473/gene-LOC110703310/gene-LOC110701517/novel.2265/gene-LOC110717756/gene-LOC110694697/gene-LOC110688242/gene-LOC110712191/gene-LOC110686607	23
Biological process	GO:0009408	response to heat	65/2249	474/29271	3.89918e-06	0.00241749	gene-LOC110733933/gene-LOC110688446/novel.8531/gene-LOC110721656/novel.10999/gene-LOC110722396/gene-LOC110710764/gene-LOC110717334/gene-LOC110686451/gene-LOC110691034/gene-LOC110714482/novel.656/gene-LOC110739055/gene-LOC110724206/gene-LOC110712844/gene-LOC110739047/gene-LOC110739663/gene-LOC110689788/novel.3949/gene-LOC110720910/gene-LOC110731356/gene-LOC110720908/novel.10539/gene-LOC110731651/g…	65
Molecular function	GO:0099516	ion antiporter activity	20/2531	95/32335	3.88485e-05	0.00293456	gene-LOC110682902/gene-LOC110739505/gene-LOC110695068/gene-LOC110703335/gene-LOC110706019/gene-LOC110691051/gene-LOC110698751/gene-LOC110684891/gene-LOC110703292/gene-LOC110710745/gene-LOC110721607/gene-LOC110719317/gene-LOC110696655/gene-LOC110732514/gene-LOC110707812/gene-LOC110734230/novel.9549/gene-LOC110736949/gene-LOC110730206/gene-LOC110728984	20
Biological process	GO:0055081	anion homeostasis	18/2249	72/29271	6.04677e-06	0.0029992	gene-LOC110684942/gene-LOC110735467/gene-LOC110725567/gene-LOC110690494/gene-LOC110708015/gene-LOC110707332/gene-LOC110710519/gene-LOC110712880/gene-LOC110711724/gene-LOC110710745/gene-LOC110719317/novel.9191/gene-LOC110711542/gene-LOC110706348/gene-LOC110735495/gene-LOC110691551/gene-LOC110688242/gene-LOC110705406	18
Biological process	GO:0016998	cell wall macromolecule catabolic process	10/2249	26/29271	1.18617e-05	0.00490286	gene-LOC110686856/gene-LOC110716578/gene-LOC110716843/gene-LOC110716931/gene-LOC110716636/gene-LOC110709916/novel.10812/gene-LOC110718117/gene-LOC110716695/gene-LOC110738751	10
Molecular function	GO:0008271	secondary active sulfate transmembrane transporter activity	8/2531	20/32335	7.44905e-05	0.00493814	gene-LOC110703335/gene-LOC110706019/gene-LOC110691051/gene-LOC110698751/gene-LOC110684891/gene-LOC110707812/novel.9549/gene-LOC110728984	8
Molecular function	GO:0016616	oxidoreductase activity, acting on the CH-OH group of donors, NAD or NADP as acceptor	53/2531	393/32335	7.54298e-05	0.00493814	novel.2367/gene-LOC110708609/gene-LOC110682049/gene-LOC110717688/gene-LOC110682171/gene-LOC110691946/gene-LOC110736931/gene-LOC110707699/gene-LOC110685544/gene-LOC110695210/gene-LOC110735199/gene-LOC110739687/gene-LOC110736056/gene-LOC110699057/gene-LOC110739848/gene-LOC110708610/gene-LOC110725791/gene-LOC110709669/gene-LOC110720542/gene-LOC110736542/gene-LOC110725888/gene-LOC110682112/gene-LOC11…	53
Biological process	GO:0010262	somatic embryogenesis	8/2249	17/29271	1.55124e-05	0.00549582	gene-LOC110716578/gene-LOC110705677/gene-LOC110716843/gene-LOC110716931/gene-LOC110716636/gene-LOC110702630/novel.10812/gene-LOC110716695	8
Molecular function	GO:0016872	intramolecular lyase activity	7/2531	16/32335	0.000108442	0.00602527	gene-LOC110709473/gene-LOC110737891/novel.1944/gene-LOC110723200/gene-LOC110708300/gene-LOC110704458/gene-LOC110721033	7
Molecular function	GO:0005342	organic acid transmembrane transporter activity	30/2531	185/32335	0.000110443	0.00602527	gene-LOC110684942/gene-LOC110682902/gene-LOC110716822/gene-LOC110719998/gene-LOC110719959/novel.1591/gene-LOC110687855/gene-LOC110725226/gene-LOC110717169/gene-LOC110737816/gene-LOC110730188/gene-LOC110728038/gene-LOC110682549/gene-LOC110732537/gene-LOC110733529/gene-LOC110699102/gene-LOC110738001/gene-LOC110728040/novel.3645/gene-LOC110729103/gene-LOC110721522/gene-LOC110685573/gene-LOC110699625…	30
Molecular function	GO:0046943	carboxylic acid transmembrane transporter activity	30/2531	185/32335	0.000110443	0.00602527	gene-LOC110684942/gene-LOC110682902/gene-LOC110716822/gene-LOC110719998/gene-LOC110719959/novel.1591/gene-LOC110687855/gene-LOC110725226/gene-LOC110717169/gene-LOC110737816/gene-LOC110730188/gene-LOC110728038/gene-LOC110682549/gene-LOC110732537/gene-LOC110733529/gene-LOC110699102/gene-LOC110738001/gene-LOC110728040/novel.3645/gene-LOC110729103/gene-LOC110721522/gene-LOC110685573/gene-LOC110699625…	30
Molecular function	GO:0003993	acid phosphatase activity	16/2531	75/32335	0.000190166	0.00933717	gene-LOC110723306/gene-LOC110725567/gene-LOC110723818/gene-LOC110711364/gene-LOC110708015/novel.1137/gene-LOC110729329/gene-LOC110729327/gene-LOC110708077/gene-LOC110695816/gene-LOC110695758/novel.9191/gene-LOC110722164/gene-LOC110686143/novel.5493/gene-LOC110705406	16
Molecular function	GO:0031418	L-ascorbic acid binding	16/2531	75/32335	0.000190166	0.00933717	gene-LOC110703926/novel.6975/gene-LOC110725726/gene-LOC110712995/gene-LOC110693060/gene-LOC110693494/gene-LOC110714529/novel.7492/gene-LOC110724781/gene-LOC110693061/gene-LOC110685944/novel.2265/gene-LOC110717756/gene-LOC110687417/novel.9791/gene-LOC110694697	16
Molecular function	GO:0015112	nitrate transmembrane transporter activity	14/2531	61/32335	0.000209945	0.00981741	gene-LOC110704624/gene-LOC110718372/gene-LOC110687826/gene-LOC110698809/gene-LOC110687343/gene-LOC110696972/gene-LOC110721607/gene-LOC110710368/gene-LOC110703396/gene-LOC110737071/gene-LOC110704625/gene-LOC110732514/novel.7325/gene-LOC110730206	14
Molecular function	GO:0015077	monovalent inorganic cation transmembrane transporter activity	48/2531	362/32335	0.000238956	0.0106661	gene-LOC110698692/gene-LOC110734181/gene-LOC110684913/gene-LOC110731331/novel.3540/gene-LOC110688265/gene-LOC110716817/gene-LOC110710363/gene-LOC110695068/gene-LOC110708409/gene-LOC110718372/novel.5494/gene-LOC110697502/gene-LOC110698494/novel.2922/gene-LOC110708381/gene-LOC110734156/gene-LOC110735489/gene-LOC110729716/gene-LOC110710745/novel.8465/gene-LOC110689019/gene-LOC110721607/novel.1634/ge…	48
Molecular function	GO:0015103	inorganic anion transmembrane transporter activity	28/2531	178/32335	0.000308489	0.0131711	gene-LOC110704624/gene-LOC110720100/gene-LOC110703335/gene-LOC110718372/gene-LOC110687826/gene-LOC110706019/gene-LOC110691051/gene-LOC110698751/gene-LOC110684891/gene-LOC110698809/gene-LOC110703292/gene-LOC110687343/gene-LOC110696972/gene-LOC110721607/gene-LOC110710368/gene-LOC110703396/gene-LOC110737071/gene-LOC110704625/gene-LOC110732514/gene-LOC110707812/novel.7325/gene-LOC110734230/gene-LOC11…	28
Molecular function	GO:0016614	oxidoreductase activity, acting on CH-OH group of donors	56/2531	448/32335	0.000356557	0.0145891	novel.2367/gene-LOC110708609/gene-LOC110682049/gene-LOC110717688/gene-LOC110682171/gene-LOC110691946/gene-LOC110736931/gene-LOC110707699/gene-LOC110685544/gene-LOC110695210/gene-LOC110735199/gene-LOC110739687/gene-LOC110736056/gene-LOC110699057/gene-LOC110739848/gene-LOC110708610/gene-LOC110722404/gene-LOC110725791/gene-LOC110709669/gene-LOC110689749/gene-LOC110720542/gene-LOC110736542/gene-LOC11…	56
Molecular function	GO:0008514	organic anion transmembrane transporter activity	36/2531	254/32335	0.000390195	0.0149488	gene-LOC110684942/gene-LOC110682902/gene-LOC110716822/gene-LOC110719998/gene-LOC110739505/gene-LOC110719959/novel.1591/gene-LOC110687855/gene-LOC110725226/gene-LOC110717169/gene-LOC110737816/gene-LOC110730188/gene-LOC110728038/gene-LOC110682549/gene-LOC110732537/gene-LOC110733529/gene-LOC110699102/gene-LOC110738001/gene-LOC110720836/gene-LOC110728040/novel.7045/novel.3645/gene-LOC110729103/gene-L…	36
Molecular function	GO:0004124	cysteine synthase activity	6/2531	14/32335	0.000395793	0.0149488	gene-LOC110735467/gene-LOC110737044/gene-LOC110708482/gene-LOC110714064/gene-LOC110731553/gene-LOC110735495	6
Molecular function	GO:0004568	chitinase activity	12/2531	51/32335	0.00045869	0.0166827	gene-LOC110686856/gene-LOC110716578/gene-LOC110716843/gene-LOC110716931/gene-LOC110716636/novel.10812/gene-LOC110690914/gene-LOC110718117/gene-LOC110716695/gene-LOC110692339/gene-LOC110738751/gene-LOC110692915	12
Biological process	GO:0034220	ion transmembrane transport	60/2249	466/29271	5.91554e-05	0.0179641	gene-LOC110682902/gene-LOC110734181/gene-LOC110717688/gene-LOC110707076/gene-LOC110733331/gene-LOC110719998/gene-LOC110722303/gene-LOC110739505/gene-LOC110710363/gene-LOC110695068/gene-LOC110702511/gene-LOC110686926/gene-LOC110719959/novel.1591/gene-LOC110718372/gene-LOC110697502/gene-LOC110725226/gene-LOC110711028/gene-LOC110686217/gene-LOC110707074/gene-LOC110698797/gene-LOC110735489/gene-LOC11…	60
Biological process	GO:0006107	oxaloacetate metabolic process	8/2249	20/29271	6.51921e-05	0.0179641	gene-LOC110735799/gene-LOC110735797/gene-LOC110688104/gene-LOC110735795/gene-LOC110725780/gene-LOC110725782/gene-LOC110725776/gene-LOC110725781	8
Molecular function	GO:0009815	1-aminocyclopropane-1-carboxylate oxidase activity	5/2531	10/32335	0.000527618	0.0185043	gene-LOC110725726/gene-LOC110712995/gene-LOC110685944/gene-LOC110687417/novel.9791	5
Molecular function	GO:0048029	monosaccharide binding	20/2531	115/32335	0.000584777	0.0197698	gene-LOC110703926/novel.6975/gene-LOC110718793/gene-LOC110715552/gene-LOC110725726/gene-LOC110712995/gene-LOC110693060/gene-LOC110693494/gene-LOC110714529/novel.7492/gene-LOC110724781/gene-LOC110693061/gene-LOC110685944/gene-LOC110693291/novel.2265/gene-LOC110717756/gene-LOC110687417/novel.9791/gene-LOC110694697/gene-LOC110723942	20
Molecular function	GO:0016208	AMP binding	8/2531	26/32335	0.000603966	0.0197698	gene-LOC110703235/gene-LOC110737828/gene-LOC110739834/gene-LOC110734044/gene-LOC110693244/gene-LOC110734310/gene-LOC110733057/gene-LOC110702658	8
Molecular function	GO:0016638	oxidoreductase activity, acting on the CH-NH2 group of donors	10/2531	39/32335	0.000653481	0.0207006	gene-LOC110705444/gene-LOC110715688/gene-LOC110725726/gene-LOC110712995/gene-LOC110700051/gene-LOC110685944/gene-LOC110709450/gene-LOC110687417/novel.9791/novel.9812	10
Cellular component	GO:0099503	secretory vesicle	37/2463	255/30794	0.000309932	0.0258483	gene-LOC110687394/gene-LOC110716274/gene-LOC110725567/gene-LOC110727082/gene-LOC110708015/gene-LOC110691406/gene-LOC110682534/gene-LOC110718772/gene-LOC110701923/gene-LOC110722574/gene-LOC110737786/gene-LOC110712621/gene-LOC110684401/gene-LOC110708210/gene-LOC110724740/gene-LOC110707197/gene-LOC110731323/gene-LOC110732220/gene-LOC110721964/gene-LOC110700174/gene-LOC110690914/novel.9191/gene-LOC11…	37
Molecular function	GO:0051219	phosphoprotein binding	6/2531	16/32335	0.000920594	0.0282507	gene-LOC110724627/gene-LOC110693229/gene-LOC110709782/gene-LOC110739431/gene-LOC110718552/gene-LOC110689662	6
Biological process	GO:0006865	amino acid transport	28/2249	173/29271	0.000138735	0.0344064	gene-LOC110684942/gene-LOC110707076/gene-LOC110724163/gene-LOC110716822/gene-LOC110719998/gene-LOC110719959/novel.1591/gene-LOC110687855/gene-LOC110725226/gene-LOC110711028/gene-LOC110725331/gene-LOC110717169/gene-LOC110707074/gene-LOC110730188/gene-LOC110732537/gene-LOC110733529/gene-LOC110699102/gene-LOC110738001/gene-LOC110728040/gene-LOC110706251/gene-LOC110718470/gene-LOC110721522/gene-LOC11…	28
Molecular function	GO:0015171	amino acid transmembrane transporter activity	19/2531	113/32335	0.00120479	0.0358517	gene-LOC110684942/gene-LOC110716822/gene-LOC110719998/gene-LOC110719959/novel.1591/gene-LOC110687855/gene-LOC110725226/gene-LOC110717169/gene-LOC110730188/gene-LOC110732537/gene-LOC110733529/gene-LOC110699102/gene-LOC110738001/gene-LOC110728040/gene-LOC110721522/gene-LOC110685573/gene-LOC110699625/gene-LOC110736627/gene-LOC110699214	19
Biological process	GO:0046185	aldehyde catabolic process	9/2249	28/29271	0.000165199	0.0372448	gene-LOC110691615/gene-LOC110690977/gene-LOC110727082/gene-LOC110699057/gene-LOC110739848/gene-LOC110709669/gene-LOC110721627/gene-LOC110731323/gene-LOC110711409	9
Molecular function	GO:0080054	low-affinity nitrate transmembrane transporter activity	6/2531	17/32335	0.00132898	0.038384	gene-LOC110698809/gene-LOC110687343/gene-LOC110696972/gene-LOC110703396/gene-LOC110737071/novel.7325	6
Molecular function	GO:0008378	galactosyltransferase activity	13/2531	65/32335	0.00139362	0.039101	gene-LOC110736533/gene-LOC110701204/gene-LOC110710988/gene-LOC110732988/gene-LOC110725849/gene-LOC110735737/novel.4948/gene-LOC110689616/gene-LOC110721067/gene-LOC110697162/novel.4933/gene-LOC110719633/gene-LOC110715778	13
Biological process	GO:0006022	aminoglycan metabolic process	15/2249	69/29271	0.000195572	0.0404183	gene-LOC110686856/gene-LOC110716578/gene-LOC110716843/gene-LOC110716931/gene-LOC110716636/gene-LOC110735086/novel.10812/gene-LOC110711965/gene-LOC110690914/gene-LOC110718117/gene-LOC110716695/gene-LOC110692339/gene-LOC110738751/gene-LOC110700674/gene-LOC110692915	15
Biological process	GO:1905039	carboxylic acid transmembrane transport	18/2249	94/29271	0.000259438	0.0440701	gene-LOC110682902/gene-LOC110707076/gene-LOC110719998/gene-LOC110719959/novel.1591/gene-LOC110725226/gene-LOC110711028/gene-LOC110707074/gene-LOC110730188/gene-LOC110728038/gene-LOC110732537/gene-LOC110733529/gene-LOC110738001/gene-LOC110729103/novel.3211/gene-LOC110723834/gene-LOC110692669/gene-LOC110711029	18
Biological process	GO:0015711	organic anion transport	48/2249	371/29271	0.000275068	0.0440701	gene-LOC110684942/gene-LOC110682902/gene-LOC110718722/gene-LOC110707076/gene-LOC110714475/gene-LOC110724163/gene-LOC110716822/gene-LOC110719998/gene-LOC110739505/gene-LOC110719959/novel.1591/gene-LOC110687855/gene-LOC110725226/gene-LOC110711028/gene-LOC110725331/gene-LOC110717169/gene-LOC110707074/gene-LOC110737816/gene-LOC110730188/gene-LOC110728038/gene-LOC110732537/gene-LOC110733529/gene-LOC11…	48
Biological process	GO:0009743	response to carbohydrate	35/2249	246/29271	0.000306349	0.0440701	gene-LOC110736651/gene-LOC110701525/gene-LOC110722396/gene-LOC110718118/gene-LOC110687238/gene-LOC110715552/gene-LOC110712170/gene-LOC110695211/novel.3252/gene-LOC110729009/gene-LOC110737866/gene-LOC110716963/novel.2674/gene-LOC110726234/gene-LOC110715755/gene-LOC110684216/gene-LOC110712195/gene-LOC110717536/gene-LOC110688029/gene-LOC110695164/gene-LOC110693067/gene-LOC110721891/gene-LOC110708007…	35
Biological process	GO:0055088	lipid homeostasis	16/2249	80/29271	0.000335307	0.0440701	gene-LOC110689989/gene-LOC110727536/gene-LOC110710519/gene-LOC110684296/gene-LOC110712880/gene-LOC110711724/gene-LOC110725236/gene-LOC110702167/gene-LOC110720433/gene-LOC110733431/gene-LOC110702374/gene-LOC110706348/gene-LOC110729125/gene-LOC110707879/gene-LOC110732278/gene-LOC110688242	16
Biological process	GO:1903825	organic acid transmembrane transport	18/2249	96/29271	0.00034013	0.0440701	gene-LOC110682902/gene-LOC110707076/gene-LOC110719998/gene-LOC110719959/novel.1591/gene-LOC110725226/gene-LOC110711028/gene-LOC110707074/gene-LOC110730188/gene-LOC110728038/gene-LOC110732537/gene-LOC110733529/gene-LOC110738001/gene-LOC110729103/novel.3211/gene-LOC110723834/gene-LOC110692669/gene-LOC110711029	18
Biological process	GO:0010117	photoprotection	7/2249	19/29271	0.000345307	0.0440701	gene-LOC110733933/gene-LOC110710764/gene-LOC110699643/novel.3628/gene-LOC110731819/gene-LOC110724724/gene-LOC110710776	7
Biological process	GO:0008272	sulfate transport	6/2249	14/29271	0.000357568	0.0440701	gene-LOC110684891/novel.9549/gene-LOC110723834/gene-LOC110730223/gene-LOC110692669/gene-LOC110728984	6
Biological process	GO:1901136	carbohydrate derivative catabolic process	19/2249	105/29271	0.00037807	0.0440701	gene-LOC110686856/gene-LOC110716578/gene-LOC110716843/gene-LOC110700957/gene-LOC110732693/gene-LOC110691559/gene-LOC110716931/gene-LOC110716636/gene-LOC110716832/novel.10812/gene-LOC110690914/gene-LOC110718117/gene-LOC110737051/gene-LOC110716695/gene-LOC110692339/gene-LOC110738751/gene-LOC110729333/gene-LOC110712924/gene-LOC110692915	19
Biological process	GO:0046942	carboxylic acid transport	40/2249	297/29271	0.000379915	0.0440701	gene-LOC110684942/gene-LOC110682902/gene-LOC110707076/gene-LOC110714475/gene-LOC110724163/gene-LOC110716822/gene-LOC110719998/gene-LOC110719959/novel.1591/gene-LOC110687855/gene-LOC110725226/gene-LOC110711028/gene-LOC110725331/gene-LOC110717169/gene-LOC110707074/gene-LOC110737816/gene-LOC110730188/gene-LOC110728038/gene-LOC110732537/gene-LOC110733529/gene-LOC110699102/gene-LOC110738001/gene-LOC11…	40
Biological process	GO:0015698	inorganic anion transport	29/2249	193/29271	0.000390944	0.0440701	novel.10985/gene-LOC110704624/gene-LOC110686926/gene-LOC110681890/gene-LOC110703335/gene-LOC110718372/gene-LOC110689438/gene-LOC110698751/gene-LOC110684891/gene-LOC110698809/gene-LOC110689437/gene-LOC110703292/gene-LOC110687343/gene-LOC110696972/gene-LOC110721607/gene-LOC110737742/gene-LOC110703396/gene-LOC110737071/gene-LOC110704625/gene-LOC110732514/gene-LOC110707812/novel.7325/gene-LOC11071831…	29
Biological process	GO:0015849	organic acid transport	40/2249	299/29271	0.000435608	0.0469699	gene-LOC110684942/gene-LOC110682902/gene-LOC110707076/gene-LOC110714475/gene-LOC110724163/gene-LOC110716822/gene-LOC110719998/gene-LOC110719959/novel.1591/gene-LOC110687855/gene-LOC110725226/gene-LOC110711028/gene-LOC110725331/gene-LOC110717169/gene-LOC110707074/gene-LOC110737816/gene-LOC110730188/gene-LOC110728038/gene-LOC110732537/gene-LOC110733529/gene-LOC110699102/gene-LOC110738001/gene-LOC11…	40

## Sheet: L1_L4 at A4 node
Supplementary Table S5 The significantly enriched GO terms of DEGs in pairwise comparison of L4 and L1 cultivars after 4 d of artificial accelerated aging treatment.
Ontology	ID	Description	GeneRatio	BgRatio	P value	FDR	Gene ID	Count
Molecular function	GO:0016822	hydrolase activity, acting on acid carbon-carbon bonds	9/2159	14/32335	3.8199e-08	1.77434e-05	gene-LOC110687985/gene-LOC110735795/gene-LOC110735797/gene-LOC110725782/gene-LOC110726729/gene-LOC110725776/gene-LOC110725780/gene-LOC110735799/gene-LOC110725781	9
Molecular function	GO:0016823	hydrolase activity, acting on acid carbon-carbon bonds, in ketonic substances	9/2159	14/32335	3.8199e-08	1.77434e-05	gene-LOC110687985/gene-LOC110735795/gene-LOC110735797/gene-LOC110725782/gene-LOC110726729/gene-LOC110725776/gene-LOC110725780/gene-LOC110735799/gene-LOC110725781	9
Cellular component	GO:0009521	photosystem	32/2132	162/30794	6.31074e-08	2.53061e-05	gene-LOC110708062/gene-LOC110684166/gene-LOC110728613/gene-LOC110695993/gene-LOC110724627/gene-LOC110708825/gene-LOC110733933/gene-LOC110690396/gene-LOC110736184/gene-LOC110699013/gene-LOC110730276/gene-LOC110703375/gene-LOC110709782/gene-LOC110712534/novel.9183/gene-LOC110723727/gene-LOC110706344/gene-LOC110689662/gene-LOC110685547/gene-LOC110735046/gene-LOC110716860/gene-LOC110739431/gene-LOC11…	32
Biological process	GO:0034605	cellular response to heat	29/1932	137/29271	1.88348e-08	4.54295e-05	novel.8531/gene-LOC110714482/gene-LOC110724206/gene-LOC110689788/gene-LOC110712889/novel.10999/novel.3949/gene-LOC110739663/novel.10539/gene-LOC110723872/gene-LOC110733933/gene-LOC110691034/novel.4253/novel.656/novel.2279/novel.9511/gene-LOC110695600/novel.117/gene-LOC110701900/gene-LOC110698649/novel.1866/novel.10118/novel.3429/novel.8643/gene-LOC110730088/gene-LOC110710764/novel.3628/gene-LOC11…	29
Cellular component	GO:0009522	photosystem I	18/2132	65/30794	2.66996e-07	5.35326e-05	gene-LOC110684166/gene-LOC110728613/gene-LOC110733933/gene-LOC110690396/gene-LOC110699013/gene-LOC110730276/gene-LOC110703375/novel.9183/gene-LOC110689662/gene-LOC110739431/gene-LOC110718552/gene-LOC110683597/gene-LOC110728065/gene-LOC110698783/gene-LOC110710764/gene-LOC110684951/novel.3628/gene-LOC110731661	18
Biological process	GO:0015979	photosynthesis	59/1932	431/29271	8.69423e-08	0.000104852	gene-LOC110708062/gene-LOC110684166/gene-LOC110728613/gene-LOC110700721/gene-LOC110695993/gene-LOC110724627/gene-LOC110714855/gene-LOC110708825/gene-LOC110733933/gene-LOC110730081/gene-LOC110690396/gene-LOC110736184/gene-LOC110699013/gene-LOC110720234/gene-LOC110685976/gene-LOC110730276/gene-LOC110703375/gene-LOC110709782/gene-LOC110712534/gene-LOC110685169/novel.9183/gene-LOC110711214/gene-LOC11…	59
Molecular function	GO:0003993	acid phosphatase activity	17/2159	75/32335	7.01798e-06	0.0018444	gene-LOC110723306/gene-LOC110728137/gene-LOC110723818/gene-LOC110708015/gene-LOC110729327/gene-LOC110695816/gene-LOC110711364/novel.1137/novel.5493/gene-LOC110708077/gene-LOC110729329/gene-LOC110722164/gene-LOC110725567/novel.9191/novel.9202/gene-LOC110694214/gene-LOC110686143	17
Molecular function	GO:0051213	dioxygenase activity	43/2159	317/32335	7.94145e-06	0.0018444	gene-LOC110693060/gene-LOC110732370/gene-LOC110740100/gene-LOC110697144/gene-LOC110686607/gene-LOC110736170/gene-LOC110703926/gene-LOC110682587/gene-LOC110693494/novel.8176/gene-LOC110692067/novel.9195/gene-LOC110727052/gene-LOC110724224/gene-LOC110708631/gene-LOC110695983/gene-LOC110685944/novel.2751/gene-LOC110736902/gene-LOC110705679/novel.576/gene-LOC110693061/gene-LOC110698133/gene-LOC110688…	43
Cellular component	GO:0009538	photosystem I reaction center	6/2132	10/30794	1.80104e-05	0.00240738	gene-LOC110703375/gene-LOC110689662/gene-LOC110739431/gene-LOC110718552/gene-LOC110728065/gene-LOC110698783	6
Biological process	GO:0055081	anion homeostasis	17/1932	72/29271	3.31362e-06	0.00266415	gene-LOC110684942/gene-LOC110735467/gene-LOC110708015/gene-LOC110707332/gene-LOC110710745/gene-LOC110690494/gene-LOC110710519/gene-LOC110719317/gene-LOC110691846/gene-LOC110691551/gene-LOC110706348/gene-LOC110735495/gene-LOC110725567/gene-LOC110724416/novel.9191/gene-LOC110688242/gene-LOC110712880	17
Molecular function	GO:0008271	secondary active sulfate transmembrane transporter activity	8/2159	20/32335	2.37316e-05	0.00440932	gene-LOC110706019/gene-LOC110691051/gene-LOC110684891/gene-LOC110703335/gene-LOC110698751/gene-LOC110734456/novel.9549/gene-LOC110728984	8
Molecular function	GO:0051219	phosphoprotein binding	7/2159	16/32335	3.91669e-05	0.00606434	gene-LOC110724627/gene-LOC110693229/gene-LOC110709782/gene-LOC110689662/gene-LOC110739431/gene-LOC110718552/gene-LOC110728065	7
Molecular function	GO:0015116	sulfate transmembrane transporter activity	8/2159	22/32335	5.33938e-05	0.00708613	gene-LOC110706019/gene-LOC110691051/gene-LOC110684891/gene-LOC110703335/gene-LOC110698751/gene-LOC110734456/novel.9549/gene-LOC110728984	8
Biological process	GO:0009408	response to heat	56/1932	474/29271	1.80159e-05	0.0105166	novel.8531/gene-LOC110688446/gene-LOC110682205/gene-LOC110721656/gene-LOC110686451/gene-LOC110722396/gene-LOC110739055/gene-LOC110714482/gene-LOC110724206/gene-LOC110689788/gene-LOC110712889/novel.10999/novel.3949/gene-LOC110717334/gene-LOC110739663/novel.10539/gene-LOC110723872/gene-LOC110733933/gene-LOC110691034/novel.4253/gene-LOC110720910/novel.656/novel.2279/gene-LOC110697046/novel.9511/gene…	56
Biological process	GO:0006107	oxaloacetate metabolic process	8/1932	20/29271	2.18006e-05	0.0105166	gene-LOC110735795/gene-LOC110735797/gene-LOC110725782/gene-LOC110688104/gene-LOC110725776/gene-LOC110725780/gene-LOC110735799/gene-LOC110725781	8
Cellular component	GO:0009523	photosystem II	21/2132	124/30794	0.000118809	0.0119106	gene-LOC110708062/gene-LOC110684166/gene-LOC110728613/gene-LOC110695993/gene-LOC110724627/gene-LOC110708825/gene-LOC110733933/gene-LOC110690396/gene-LOC110736184/gene-LOC110730276/gene-LOC110709782/gene-LOC110712534/gene-LOC110723727/gene-LOC110706344/gene-LOC110685547/gene-LOC110735046/gene-LOC110716860/gene-LOC110710602/gene-LOC110710764/novel.3628/gene-LOC110725788	21
Molecular function	GO:0031406	carboxylic acid binding	27/2159	189/32335	0.000152973	0.0128165	gene-LOC110693060/gene-LOC110689989/gene-LOC110690247/gene-LOC110720919/gene-LOC110703926/gene-LOC110737891/gene-LOC110693494/gene-LOC110691838/gene-LOC110685944/novel.660/gene-LOC110693061/novel.7145/gene-LOC110687417/novel.7492/gene-LOC110725726/gene-LOC110699121/novel.9791/gene-LOC110717756/gene-LOC110710755/gene-LOC110694697/gene-LOC110724430/gene-LOC110692544/gene-LOC110733886/gene-LOC110730…	27
Molecular function	GO:0043177	organic acid binding	27/2159	189/32335	0.000152973	0.0128165	gene-LOC110693060/gene-LOC110689989/gene-LOC110690247/gene-LOC110720919/gene-LOC110703926/gene-LOC110737891/gene-LOC110693494/gene-LOC110691838/gene-LOC110685944/novel.660/gene-LOC110693061/novel.7145/gene-LOC110687417/novel.7492/gene-LOC110725726/gene-LOC110699121/novel.9791/gene-LOC110717756/gene-LOC110710755/gene-LOC110694697/gene-LOC110724430/gene-LOC110692544/gene-LOC110733886/gene-LOC110730…	27
Molecular function	GO:0016616	oxidoreductase activity, acting on the CH-OH group of donors, NAD or NADP as acceptor	46/2159	393/32335	0.000158474	0.0128165	novel.2367/gene-LOC110682049/gene-LOC110708609/gene-LOC110717688/gene-LOC110707699/gene-LOC110691946/gene-LOC110682171/novel.517/gene-LOC110725888/gene-LOC110695210/gene-LOC110696234/gene-LOC110739687/gene-LOC110682112/gene-LOC110720542/gene-LOC110727823/gene-LOC110695277/gene-LOC110697046/gene-LOC110708540/gene-LOC110692824/gene-LOC110736542/gene-LOC110732766/gene-LOC110690841/gene-LOC110740096/…	46
Molecular function	GO:0004124	cysteine synthase activity	6/2159	14/32335	0.000165552	0.0128165	gene-LOC110735467/gene-LOC110737044/gene-LOC110714064/gene-LOC110708482/gene-LOC110735495/gene-LOC110731553	6
Molecular function	GO:0046029	mannitol dehydrogenase activity	6/2159	14/32335	0.000165552	0.0128165	gene-LOC110682049/gene-LOC110695210/gene-LOC110682112/gene-LOC110727823/gene-LOC110695277/novel.7143	6
Molecular function	GO:0016872	intramolecular lyase activity	6/2159	16/32335	0.00039303	0.0280865	gene-LOC110737891/gene-LOC110709473/novel.1944/gene-LOC110723200/gene-LOC110721033/gene-LOC110708300	6
Molecular function	GO:0016706	oxidoreductase activity, acting on paired donors, with incorporation or reduction of molecular oxygen, 2-oxoglutarate as one donor, and incorporation of one atom each of oxygen into both donors	18/2159	113/32335	0.000493631	0.032756	gene-LOC110693060/gene-LOC110740100/gene-LOC110697144/gene-LOC110686607/gene-LOC110736170/gene-LOC110703926/gene-LOC110693494/gene-LOC110695983/novel.2751/gene-LOC110693061/gene-LOC110734125/gene-LOC110729743/novel.7492/gene-LOC110698722/gene-LOC110717756/gene-LOC110703310/gene-LOC110694697/gene-LOC110688242	18
Molecular function	GO:0099516	ion antiporter activity	16/2159	95/32335	0.000529493	0.0327933	gene-LOC110682902/gene-LOC110739505/gene-LOC110706019/gene-LOC110691051/gene-LOC110695068/gene-LOC110684891/gene-LOC110710745/gene-LOC110703335/gene-LOC110719317/gene-LOC110698751/gene-LOC110696655/gene-LOC110700435/gene-LOC110721607/gene-LOC110734456/novel.9549/gene-LOC110728984	16
Molecular function	GO:0045735	nutrient reservoir activity	11/2159	53/32335	0.000641854	0.0359294	gene-LOC110720773/gene-LOC110729001/gene-LOC110727465/gene-LOC110733117/novel.6087/gene-LOC110684829/gene-LOC110726942/gene-LOC110733123/gene-LOC110734357/gene-LOC110726432/gene-LOC110695765	11
Molecular function	GO:0015297	antiporter activity	41/2159	362/32335	0.000680431	0.0359294	gene-LOC110682902/gene-LOC110688265/novel.3540/gene-LOC110739505/gene-LOC110706019/gene-LOC110691051/gene-LOC110737368/gene-LOC110694464/gene-LOC110695068/gene-LOC110737667/gene-LOC110684891/gene-LOC110710745/gene-LOC110685365/gene-LOC110703335/gene-LOC110714261/novel.7045/gene-LOC110719317/gene-LOC110702966/gene-LOC110692479/novel.4000/gene-LOC110698751/gene-LOC110696655/gene-LOC110682659/gene-L…	41
Molecular function	GO:0046527	glucosyltransferase activity	40/2159	351/32335	0.000696157	0.0359294	gene-LOC110711791/gene-LOC110711114/gene-LOC110723289/gene-LOC110682486/gene-LOC110735118/gene-LOC110687324/novel.9073/gene-LOC110732328/gene-LOC110736987/gene-LOC110738682/novel.7548/gene-LOC110738687/gene-LOC110723127/novel.164/gene-LOC110737866/gene-LOC110719072/gene-LOC110683379/gene-LOC110714162/gene-LOC110715868/gene-LOC110705371/gene-LOC110738898/gene-LOC110682496/gene-LOC110714924/novel.3…	40
Molecular function	GO:0016614	oxidoreductase activity, acting on CH-OH group of donors	48/2159	448/32335	0.000865104	0.0408813	novel.2367/gene-LOC110682049/gene-LOC110708609/gene-LOC110717688/gene-LOC110707699/gene-LOC110691946/gene-LOC110682171/novel.517/gene-LOC110722404/gene-LOC110725888/gene-LOC110695210/gene-LOC110696234/gene-LOC110739687/gene-LOC110682112/gene-LOC110720542/gene-LOC110727823/gene-LOC110695277/gene-LOC110697046/gene-LOC110708540/gene-LOC110692824/gene-LOC110736542/gene-LOC110732766/gene-LOC110689749/…	48
Molecular function	GO:0016833	oxo-acid-lyase activity	9/2159	39/32335	0.000880114	0.0408813	gene-LOC110735795/gene-LOC110735797/gene-LOC110725782/gene-LOC110721907/gene-LOC110698310/gene-LOC110725776/gene-LOC110725780/gene-LOC110735799/gene-LOC110725781	9
Molecular function	GO:0019863	IgE binding	5/2159	13/32335	0.00107981	0.0455974	gene-LOC110733117/gene-LOC110734357/gene-LOC110719216/gene-LOC110722486/gene-LOC110718700	5
Molecular function	GO:0019865	immunoglobulin binding	5/2159	13/32335	0.00107981	0.0455974	gene-LOC110733117/gene-LOC110734357/gene-LOC110719216/gene-LOC110722486/gene-LOC110718700	5
Molecular function	GO:0015293	symporter activity	26/2159	204/32335	0.00116929	0.047229	novel.10985/gene-LOC110707076/gene-LOC110706019/gene-LOC110691051/gene-LOC110707074/novel.5494/gene-LOC110684891/gene-LOC110724163/gene-LOC110725331/gene-LOC110689437/gene-LOC110703335/gene-LOC110718372/gene-LOC110691846/gene-LOC110698751/novel.7659/gene-LOC110689438/gene-LOC110717169/gene-LOC110685168/gene-LOC110721607/gene-LOC110698494/novel.6060/gene-LOC110734456/gene-LOC110713555/gene-LOC1106…	26
Biological process	GO:0010117	photoprotection	7/1932	19/29271	0.000134172	0.0493535	gene-LOC110733933/gene-LOC110731819/gene-LOC110692172/gene-LOC110724724/gene-LOC110692644/gene-LOC110710764/novel.3628	7
Biological process	GO:0010268	brassinosteroid homeostasis	9/1932	32/29271	0.000162918	0.0493535	gene-LOC110684296/gene-LOC110725236/gene-LOC110702167/gene-LOC110720433/gene-LOC110729125/gene-LOC110699265/gene-LOC110702374/gene-LOC110707879/gene-LOC110685861	9
Biological process	GO:0080167	response to karrikin	23/1932	152/29271	0.000163693	0.0493535	gene-LOC110732370/gene-LOC110697144/gene-LOC110713611/gene-LOC110705110/gene-LOC110726452/gene-LOC110705160/gene-LOC110695714/gene-LOC110691783/gene-LOC110730127/novel.2847/gene-LOC110726234/gene-LOC110711370/gene-LOC110719863/gene-LOC110730860/gene-LOC110729743/gene-LOC110692789/gene-LOC110717169/gene-LOC110729416/gene-LOC110700596/gene-LOC110700801/gene-LOC110733449/gene-LOC110704990/gene-LOC11…	23
