# Supplementary material for: Integrated multispectral imaging, germination phenotype, and transcriptomic analysis provide insights into seed vigor responsive mechanisms in quinoa under artificial accelerated aging
Source: Front Plant Sci. 2024 Sep 30;15:1435154. doi: 10.3389/fpls.2024.1435154 (PMC11471491; doi:10.3389/fpls.2024.1435154)
Supplement: Supplementary Figure S1 — Pearson correlation analysis between samples of L4 and L1 seeds after artificial accelerated aging. [file DataSheet1.zip › Supplementary Table S6.XLSX]

## Sheet: L4A1_L4A0
Supplementary Table S6 The information of KEGG analysis of DEGs in L4 cultivar after 1 d of artificial accelerated aging treatment.
Note: The significantly enriched KEGG pathways of DEGs (FDR < 0.05) were marked by blue background.
No KEGG pathway.

## Sheet: L4A2_L4A0
Supplementary Table S6 The information of KEGG analysis of DEGs in L4 cultivar after 2 d of artificial accelerated aging treatment.
Note: The significantly enriched KEGG pathways of DEGs (FDR < 0.05) were marked by blue background.
KEGG pathway	ko ID	Cluter frequency	Genome frequency	P value	FDR	Gene ID	KEGG orthology	Hyperlink
Flavonoid biosynthesis	ko00941	7 out of 21 33.3333333333333%	248 out of 18486 1.34155577193552%	7.11925e-09	1.77981e-07	gene-LOC110694697;gene-LOC110724781;gene-LOC110703828;gene-LOC110724468;gene-LOC110704458;gene-LOC110723200;gene-LOC110725334	K00475+K00475+K00588+K00660+K01859+K01859+K05278	https:\\www.genome.jp\dbget-bin\www_bget?map00941
Biosynthesis of secondary metabolites	ko01110	13 out of 21 61.9047619047619%	4672 out of 18486 25.2731797035594%	0.000413739	0.0103435	gene-LOC110736163;gene-LOC110694697;gene-LOC110724781;gene-LOC110703828;gene-LOC110724468;gene-LOC110732446;gene-LOC110725781;gene-LOC110725782;gene-LOC110709049;gene-LOC110704458;gene-LOC110723200;gene-LOC110738064;gene-LOC110725334	K00454+K00475+K00475+K00588+K00660+K01177+K01637+K01637+K01648+K01859+K01859+K01913+K05278	https:\\www.genome.jp\dbget-bin\www_bget?map01110
Glyoxylate and dicarboxylate metabolism	ko00630	3 out of 21 14.2857142857143%	234 out of 18486 1.26582278481013%	0.00225012	0.0562531	gene-LOC110725781;gene-LOC110725782;gene-LOC110738064	K01637+K01637+K01913	https:\\www.genome.jp\dbget-bin\www_bget?map00630
Metabolic pathways	ko01100	16 out of 21 76.1904761904762%	8308 out of 18486 44.9421183598399%	0.00366134	0.0915335	gene-LOC110736163;gene-LOC110694697;gene-LOC110724781;gene-LOC110703828;gene-LOC110724468;gene-LOC110732446;gene-LOC110725781;gene-LOC110725782;gene-LOC110709049;gene-LOC110704458;gene-LOC110723200;gene-LOC110738064;gene-LOC110725334;gene-LOC110691014;gene-LOC110695094;gene-LOC110732272	K00454+K00475+K00475+K00588+K00660+K01177+K01637+K01637+K01648+K01859+K01859+K01913+K05278+K10781+K10808+K11153	https:\\www.genome.jp\dbget-bin\www_bget?map01100
Circadian rhythm - plant	ko04712	2 out of 21 9.52380952380952%	202 out of 18486 1.0927188142378%	0.021769	0.544226	gene-LOC110724468;gene-LOC110690516	K00660+K16221	https:\\www.genome.jp\dbget-bin\www_bget?map04712
Carbon metabolism	ko01200	3 out of 21 14.2857142857143%	703 out of 18486 3.80287785351076%	0.04375	1	gene-LOC110725781;gene-LOC110725782;gene-LOC110738064	K01637+K01637+K01913	https:\\www.genome.jp\dbget-bin\www_bget?map01200
Butanoate metabolism	ko00650	1 out of 21 4.76190476190476%	61 out of 18486 0.329979443903495%	0.0670913	1	gene-LOC110738064	K01913	https:\\www.genome.jp\dbget-bin\www_bget?map00650
Fatty acid biosynthesis	ko00061	1 out of 21 4.76190476190476%	123 out of 18486 0.665368386887374%	0.130877	1	gene-LOC110691014	K10781	https:\\www.genome.jp\dbget-bin\www_bget?map00061
Citrate cycle (TCA cycle)	ko00020	1 out of 21 4.76190476190476%	125 out of 18486 0.676187385048145%	0.132864	1	gene-LOC110709049	K01648	https:\\www.genome.jp\dbget-bin\www_bget?map00020
alpha-Linolenic acid metabolism	ko00592	1 out of 21 4.76190476190476%	144 out of 18486 0.778967867575463%	0.151524	1	gene-LOC110736163	K00454	https:\\www.genome.jp\dbget-bin\www_bget?map00592
Stilbenoid, diarylheptanoid and gingerol biosynthesis	ko00945	1 out of 21 4.76190476190476%	147 out of 18486 0.795196364816618%	0.154435	1	gene-LOC110703828	K00588	https:\\www.genome.jp\dbget-bin\www_bget?map00945
Cutin, suberine and wax biosynthesis	ko00073	1 out of 21 4.76190476190476%	152 out of 18486 0.822243860218544%	0.159265	1	gene-LOC110681813	K15400	https:\\www.genome.jp\dbget-bin\www_bget?map00073
Pyrimidine metabolism	ko00240	1 out of 21 4.76190476190476%	176 out of 18486 0.952071838147788%	0.182089	1	gene-LOC110695094	K10808	https:\\www.genome.jp\dbget-bin\www_bget?map00240
Photosynthesis	ko00195	1 out of 21 4.76190476190476%	197 out of 18486 1.06567131883588%	0.201575	1	gene-LOC110709782	K03542	https:\\www.genome.jp\dbget-bin\www_bget?map00195
Fatty acid metabolism	ko01212	1 out of 21 4.76190476190476%	202 out of 18486 1.0927188142378%	0.206149	1	gene-LOC110691014	K10781	https:\\www.genome.jp\dbget-bin\www_bget?map01212
Purine metabolism	ko00230	1 out of 21 4.76190476190476%	275 out of 18486 1.48761224710592%	0.270151	1	gene-LOC110695094	K10808	https:\\www.genome.jp\dbget-bin\www_bget?map00230
Linoleic acid metabolism	ko00591	1 out of 21 4.76190476190476%	280 out of 18486 1.51465974250784%	0.27435	1	gene-LOC110736163	K00454	https:\\www.genome.jp\dbget-bin\www_bget?map00591
Glutathione metabolism	ko00480	1 out of 21 4.76190476190476%	456 out of 18486 2.46673158065563%	0.408325	1	gene-LOC110695094	K10808	https:\\www.genome.jp\dbget-bin\www_bget?map00480
Pyruvate metabolism	ko00620	1 out of 21 4.76190476190476%	600 out of 18486 3.24569944823109%	0.500069	1	gene-LOC110738064	K01913	https:\\www.genome.jp\dbget-bin\www_bget?map00620
Glycolysis / Gluconeogenesis	ko00010	1 out of 21 4.76190476190476%	681 out of 18486 3.68386887374229%	0.545545	1	gene-LOC110738064	K01913	https:\\www.genome.jp\dbget-bin\www_bget?map00010
Endocytosis	ko04144	1 out of 21 4.76190476190476%	712 out of 18486 3.85156334523423%	0.561884	1	gene-LOC110705642	K12472	https:\\www.genome.jp\dbget-bin\www_bget?map04144
Starch and sucrose metabolism	ko00500	1 out of 21 4.76190476190476%	752 out of 18486 4.06794330844964%	0.582141	1	gene-LOC110732446	K01177	https:\\www.genome.jp\dbget-bin\www_bget?map00500
Phenylpropanoid biosynthesis	ko00940	1 out of 21 4.76190476190476%	806 out of 18486 4.36005625879044%	0.608077	1	gene-LOC110703828	K00588	https:\\www.genome.jp\dbget-bin\www_bget?map00940
Biosynthesis of cofactors	ko01240	1 out of 21 4.76190476190476%	813 out of 18486 4.39792275235313%	0.611325	1	gene-LOC110732272	K11153	https:\\www.genome.jp\dbget-bin\www_bget?map01240
Plant hormone signal transduction	ko04075	1 out of 21 4.76190476190476%	1083 out of 18486 5.85848750405712%	0.718747	1	gene-LOC110725605	K14484	https:\\www.genome.jp\dbget-bin\www_bget?map04075

## Sheet: L4A4_L4A0
Supplementary Table S6 The information of KEGG analysis of DEGs in L4 cultivar after 4 d of artificial accelerated aging treatment.
Note: The significantly enriched KEGG pathways of DEGs (FDR < 0.05) were marked by blue background.
KEGG pathway	ko ID	Cluter frequency	Genome frequency	P value	FDR	Gene ID	KEGG orthology	Hyperlink
Flavonoid biosynthesis	ko00941	12 out of 100 12%	248 out of 18486 1.34155577193552%	9.63657e-09	7.3238e-07	gene-LOC110694697;gene-LOC110684225;gene-LOC110703828;gene-LOC110724462;gene-LOC110727183;gene-LOC110727184;gene-LOC110704458;gene-LOC110723200;gene-LOC110714529;gene-LOC110725334;gene-LOC110726355;novel.6836	K00475+K00487+K00588+K00660+K00660+K00660+K01859+K01859+K05278+K05278+K05280+K22845	https:\\www.genome.jp\dbget-bin\www_bget?map00941
Biosynthesis of secondary metabolites	ko01110	50 out of 100 50%	4672 out of 18486 25.2731797035594%	8.78894e-08	6.67959e-06	gene-LOC110685890;gene-LOC110688078;gene-LOC110695977;gene-LOC110694697;gene-LOC110684225;gene-LOC110703828;gene-LOC110697188;gene-LOC110712141;gene-LOC110724462;gene-LOC110727183;gene-LOC110727184;gene-LOC110715868;gene-LOC110731330;gene-LOC110707032;gene-LOC110720422;gene-LOC110738785;gene-LOC110694756;gene-LOC110693890;gene-LOC110684327;gene-LOC110720402;gene-LOC110706401;gene-LOC110713391;gen…	K00128+K00454+K00454+K00475+K00487+K00588+K00615+K00626+K00660+K00660+K00660+K00695+K00703+K00787+K01114+K01176+K01176+K01187+K01193+K01602+K01610+K01610+K01637+K01637+K01637+K01648+K01648+K01648+K01662+K01662+K01681+K01859+K01859+K01913+K05278+K05278+K05280+K10775+K12501+K12930+K13260+K13789+K13789+K14157+K15397+K18368+K22097+K22097+K22845+K23260	https:\\www.genome.jp\dbget-bin\www_bget?map01110
Citrate cycle (TCA cycle)	ko00020	6 out of 100 6%	125 out of 18486 0.676187385048145%	6.01134e-05	0.00456862	gene-LOC110706401;gene-LOC110713391;gene-LOC110738229;gene-LOC110697282;gene-LOC110709049;novel.7480	K01610+K01610+K01648+K01648+K01648+K01681	https:\\www.genome.jp\dbget-bin\www_bget?map00020
Terpenoid backbone biosynthesis	ko00900	6 out of 100 6%	136 out of 18486 0.735691874932381%	9.60147e-05	0.00729712	gene-LOC110712141;gene-LOC110707032;gene-LOC110713460;gene-LOC110728728;gene-LOC110686212;gene-LOC110722945	K00626+K00787+K01662+K01662+K13789+K13789	https:\\www.genome.jp\dbget-bin\www_bget?map00900
Glyoxylate and dicarboxylate metabolism	ko00630	7 out of 100 7%	234 out of 18486 1.26582278481013%	0.000280769	0.0213384	gene-LOC110712141;gene-LOC110720402;gene-LOC110721907;gene-LOC110725780;gene-LOC110725781;novel.7480;gene-LOC110738064	K00626+K01602+K01637+K01637+K01637+K01681+K01913	https:\\www.genome.jp\dbget-bin\www_bget?map00630
Circadian rhythm - plant	ko04712	6 out of 100 6%	202 out of 18486 1.0927188142378%	0.000803601	0.0610737	gene-LOC110724462;gene-LOC110727183;gene-LOC110727184;gene-LOC110691498;gene-LOC110707123;gene-LOC110714511	K00660+K00660+K00660+K03097+K03097+K16240	https:\\www.genome.jp\dbget-bin\www_bget?map04712
Metabolic pathways	ko01100	61 out of 100 61%	8308 out of 18486 44.9421183598399%	0.000876058	0.0665804	gene-LOC110700674;gene-LOC110685890;gene-LOC110688078;gene-LOC110695977;gene-LOC110694697;gene-LOC110684225;gene-LOC110703828;gene-LOC110697188;gene-LOC110712141;gene-LOC110724462;gene-LOC110727183;gene-LOC110727184;gene-LOC110715868;gene-LOC110731330;gene-LOC110707032;gene-LOC110703214;gene-LOC110735717;gene-LOC110703187;gene-LOC110720422;gene-LOC110738785;gene-LOC110694756;gene-LOC110719674;gen…	K00012+K00128+K00454+K00454+K00475+K00487+K00588+K00615+K00626+K00660+K00660+K00660+K00695+K00703+K00787+K00864+K01051+K01051+K01114+K01176+K01176+K01179+K01183+K01184+K01184+K01187+K01193+K01602+K01610+K01610+K01637+K01637+K01637+K01648+K01648+K01648+K01662+K01662+K01681+K01859+K01859+K01913+K03860+K03860+K05278+K05278+K05280+K05284+K05305+K05574+K10775+K10808+K11717+K12501+K12930+K13260+K13789+…	https:\\www.genome.jp\dbget-bin\www_bget?map01100
Carbon metabolism	ko01200	10 out of 100 10%	703 out of 18486 3.80287785351076%	0.00472779	0.359312	gene-LOC110697188;gene-LOC110712141;gene-LOC110720402;gene-LOC110706401;gene-LOC110713391;gene-LOC110721907;gene-LOC110725780;gene-LOC110725781;novel.7480;gene-LOC110738064	K00615+K00626+K01602+K01610+K01610+K01637+K01637+K01637+K01681+K01913	https:\\www.genome.jp\dbget-bin\www_bget?map01200
Carbon fixation in photosynthetic organisms	ko00710	4 out of 100 4%	180 out of 18486 0.973709834469328%	0.0165326	1	gene-LOC110697188;gene-LOC110720402;gene-LOC110706401;gene-LOC110713391	K00615+K01602+K01610+K01610	https:\\www.genome.jp\dbget-bin\www_bget?map00710
Glycosylphosphatidylinositol (GPI)-anchor biosynthesis	ko00563	3 out of 100 3%	104 out of 18486 0.562587904360056%	0.0188678	1	gene-LOC110700595;gene-LOC110726236;novel.714	K03860+K03860+K05284	https:\\www.genome.jp\dbget-bin\www_bget?map00563
Thiamine metabolism	ko00730	2 out of 100 2%	49 out of 18486 0.265065454938873%	0.0288925	1	gene-LOC110713460;gene-LOC110728728	K01662+K01662	https:\\www.genome.jp\dbget-bin\www_bget?map00730
Butanoate metabolism	ko00650	2 out of 100 2%	61 out of 18486 0.329979443903495%	0.0431297	1	gene-LOC110712141;gene-LOC110738064	K00626+K01913	https:\\www.genome.jp\dbget-bin\www_bget?map00650
Anthocyanin biosynthesis	ko00942	1 out of 100 1%	15 out of 18486 0.0811424862057773%	0.0781693	1	gene-LOC110693002	K12930	https:\\www.genome.jp\dbget-bin\www_bget?map00942
Synthesis and degradation of ketone bodies	ko00072	1 out of 100 1%	15 out of 18486 0.0811424862057773%	0.0781693	1	gene-LOC110712141	K00626	https:\\www.genome.jp\dbget-bin\www_bget?map00072
Starch and sucrose metabolism	ko00500	7 out of 100 7%	752 out of 18486 4.06794330844964%	0.112947	1	gene-LOC110715868;gene-LOC110731330;gene-LOC110738785;gene-LOC110694756;gene-LOC110719674;gene-LOC110693890;gene-LOC110684327	K00695+K00703+K01176+K01176+K01179+K01187+K01193	https:\\www.genome.jp\dbget-bin\www_bget?map00500
Pentose and glucuronate interconversions	ko00040	5 out of 100 5%	499 out of 18486 2.69934004111219%	0.133788	1	gene-LOC110700674;gene-LOC110735717;gene-LOC110703187;gene-LOC110738576;gene-LOC110718096	K00012+K01051+K01051+K01184+K01184	https:\\www.genome.jp\dbget-bin\www_bget?map00040
Limonene and pinene degradation	ko00903	1 out of 100 1%	29 out of 18486 0.15687547333117%	0.145656	1	gene-LOC110685890	K00128	https:\\www.genome.jp\dbget-bin\www_bget?map00903
Flavone and flavonol biosynthesis	ko00944	1 out of 100 1%	30 out of 18486 0.162284972411555%	0.150284	1	gene-LOC110726355	K05280	https:\\www.genome.jp\dbget-bin\www_bget?map00944
Isoquinoline alkaloid biosynthesis	ko00950	2 out of 100 2%	133 out of 18486 0.719463377691226%	0.161965	1	gene-LOC110697150;gene-LOC110729746	K22097+K22097	https:\\www.genome.jp\dbget-bin\www_bget?map00950
alpha-Linolenic acid metabolism	ko00592	2 out of 100 2%	144 out of 18486 0.778967867575463%	0.183133	1	gene-LOC110688078;gene-LOC110695977	K00454+K00454	https:\\www.genome.jp\dbget-bin\www_bget?map00592
Stilbenoid, diarylheptanoid and gingerol biosynthesis	ko00945	2 out of 100 2%	147 out of 18486 0.795196364816618%	0.188977	1	gene-LOC110684225;gene-LOC110703828	K00487+K00588	https:\\www.genome.jp\dbget-bin\www_bget?map00945
Linoleic acid metabolism	ko00591	3 out of 100 3%	280 out of 18486 1.51465974250784%	0.193553	1	gene-LOC110688078;gene-LOC110695977;gene-LOC110708631	K00454+K00454+K15718	https:\\www.genome.jp\dbget-bin\www_bget?map00591
Ubiquinone and other terpenoid-quinone biosynthesis	ko00130	2 out of 100 2%	161 out of 18486 0.87092935194201%	0.216553	1	gene-LOC110684225;gene-LOC110688048	K00487+K12501	https:\\www.genome.jp\dbget-bin\www_bget?map00130
Pyruvate metabolism	ko00620	5 out of 100 5%	600 out of 18486 3.24569944823109%	0.224905	1	gene-LOC110685890;gene-LOC110712141;gene-LOC110706401;gene-LOC110713391;gene-LOC110738064	K00128+K00626+K01610+K01610+K01913	https:\\www.genome.jp\dbget-bin\www_bget?map00620
Plant hormone signal transduction	ko04075	8 out of 100 8%	1083 out of 18486 5.85848750405712%	0.231601	1	gene-LOC110733422;gene-LOC110738724;gene-LOC110698729;gene-LOC110728947;gene-LOC110684452;gene-LOC110688396;gene-LOC110693846;gene-LOC110686205	K13946+K14484+K14484+K14484+K14494+K14494+K14494+K14503	https:\\www.genome.jp\dbget-bin\www_bget?map04075
Isoflavonoid biosynthesis	ko00943	1 out of 100 1%	67 out of 18486 0.362436438385805%	0.305159	1	gene-LOC110691646	K13260	https:\\www.genome.jp\dbget-bin\www_bget?map00943
ABC transporters	ko02010	2 out of 100 2%	213 out of 18486 1.15222330412204%	0.320498	1	gene-LOC110711946;novel.9736	K05643+K05658	https:\\www.genome.jp\dbget-bin\www_bget?map02010
Aminoacyl-tRNA biosynthesis	ko00970	2 out of 100 2%	220 out of 18486 1.19008979768473%	0.334373	1	gene-LOC110720063;novel.3879	K01869+K01880	https:\\www.genome.jp\dbget-bin\www_bget?map00970
Ether lipid metabolism	ko00565	1 out of 100 1%	77 out of 18486 0.416531429189657%	0.341984	1	gene-LOC110720422	K01114	https:\\www.genome.jp\dbget-bin\www_bget?map00565
Fatty acid elongation	ko00062	1 out of 100 1%	91 out of 18486 0.492264416315049%	0.390313	1	gene-LOC110691214	K15397	https:\\www.genome.jp\dbget-bin\www_bget?map00062
Pantothenate and CoA biosynthesis	ko00770	1 out of 100 1%	98 out of 18486 0.530130909877745%	0.413143	1	gene-LOC110685890	K00128	https:\\www.genome.jp\dbget-bin\www_bget?map00770
Propanoate metabolism	ko00640	1 out of 100 1%	105 out of 18486 0.567997403440441%	0.435126	1	gene-LOC110712141	K00626	https:\\www.genome.jp\dbget-bin\www_bget?map00640
Selenocompound metabolism	ko00450	1 out of 100 1%	107 out of 18486 0.578816401601212%	0.441255	1	gene-LOC110699571	K11717	https:\\www.genome.jp\dbget-bin\www_bget?map00450
Phenylpropanoid biosynthesis	ko00940	5 out of 100 5%	806 out of 18486 4.36005625879044%	0.442844	1	gene-LOC110684225;gene-LOC110703828;gene-LOC110697690;gene-LOC110719127;gene-LOC110711362	K00487+K00588+K10775+K18368+K23260	https:\\www.genome.jp\dbget-bin\www_bget?map00940
Autophagy - other	ko04136	1 out of 100 1%	110 out of 18486 0.595044898842367%	0.450327	1	gene-LOC110695189	K08331	https:\\www.genome.jp\dbget-bin\www_bget?map04136
Lysine degradation	ko00310	3 out of 100 3%	464 out of 18486 2.51000757329871%	0.46075	1	gene-LOC110685890;gene-LOC110712141;gene-LOC110721851	K00128+K00626+K14157	https:\\www.genome.jp\dbget-bin\www_bget?map00310
Glycolysis / Gluconeogenesis	ko00010	4 out of 100 4%	681 out of 18486 3.68386887374229%	0.505537	1	gene-LOC110685890;gene-LOC110706401;gene-LOC110713391;gene-LOC110738064	K00128+K01610+K01610+K01913	https:\\www.genome.jp\dbget-bin\www_bget?map00010
Ribosome biogenesis in eukaryotes	ko03008	2 out of 100 2%	313 out of 18486 1.69317321216055%	0.507051	1	gene-LOC110691498;gene-LOC110707123	K03097+K03097	https:\\www.genome.jp\dbget-bin\www_bget?map03008
Basal transcription factors	ko03022	1 out of 100 1%	132 out of 18486 0.714053878610841%	0.512541	1	gene-LOC110740039	K03122	https:\\www.genome.jp\dbget-bin\www_bget?map03022
Pentose phosphate pathway	ko00030	1 out of 100 1%	148 out of 18486 0.800605863897003%	0.553358	1	gene-LOC110697188	K00615	https:\\www.genome.jp\dbget-bin\www_bget?map00030
Phenylalanine metabolism	ko00360	1 out of 100 1%	150 out of 18486 0.811424862057773%	0.558216	1	gene-LOC110697690	K10775	https:\\www.genome.jp\dbget-bin\www_bget?map00360
Cutin, suberine and wax biosynthesis	ko00073	1 out of 100 1%	152 out of 18486 0.822243860218544%	0.563021	1	gene-LOC110681813	K15400	https:\\www.genome.jp\dbget-bin\www_bget?map00073
Phagosome	ko04145	1 out of 100 1%	162 out of 18486 0.876338851022395%	0.586285	1	gene-LOC110697657	K01365	https:\\www.genome.jp\dbget-bin\www_bget?map04145
2-Oxocarboxylic acid metabolism	ko01210	1 out of 100 1%	173 out of 18486 0.935843340906632%	0.61046	1	novel.7480	K01681	https:\\www.genome.jp\dbget-bin\www_bget?map01210
Pyrimidine metabolism	ko00240	1 out of 100 1%	176 out of 18486 0.952071838147788%	0.616807	1	gene-LOC110681929	K10808	https:\\www.genome.jp\dbget-bin\www_bget?map00240
Fructose and mannose metabolism	ko00051	1 out of 100 1%	188 out of 18486 1.01698582711241%	0.641187	1	gene-LOC110731719	K05305	https:\\www.genome.jp\dbget-bin\www_bget?map00051
RNA polymerase	ko03020	1 out of 100 1%	190 out of 18486 1.02780482527318%	0.645098	1	novel.1783	K03006	https:\\www.genome.jp\dbget-bin\www_bget?map03020
Amino sugar and nucleotide sugar metabolism	ko00520	3 out of 100 3%	615 out of 18486 3.32684193443687%	0.651105	1	gene-LOC110700674;gene-LOC110716695;gene-LOC110731719	K00012+K01183+K05305	https:\\www.genome.jp\dbget-bin\www_bget?map00520
Fatty acid metabolism	ko01212	1 out of 100 1%	202 out of 18486 1.0927188142378%	0.667695	1	gene-LOC110712141	K00626	https:\\www.genome.jp\dbget-bin\www_bget?map01212
Nucleotide excision repair	ko03420	1 out of 100 1%	202 out of 18486 1.0927188142378%	0.667695	1	gene-LOC110705996	K10846	https:\\www.genome.jp\dbget-bin\www_bget?map03420
Galactose metabolism	ko00052	2 out of 100 2%	450 out of 18486 2.43427458617332%	0.703536	1	gene-LOC110693890;gene-LOC110684327	K01187+K01193	https:\\www.genome.jp\dbget-bin\www_bget?map00052
Fatty acid degradation	ko00071	2 out of 100 2%	474 out of 18486 2.56410256410256%	0.730438	1	gene-LOC110685890;gene-LOC110712141	K00128+K00626	https:\\www.genome.jp\dbget-bin\www_bget?map00071
Inositol phosphate metabolism	ko00562	1 out of 100 1%	249 out of 18486 1.3469652710159%	0.743285	1	gene-LOC110720422	K01114	https:\\www.genome.jp\dbget-bin\www_bget?map00562
Valine, leucine and isoleucine degradation	ko00280	2 out of 100 2%	520 out of 18486 2.81293952180028%	0.776289	1	gene-LOC110685890;gene-LOC110712141	K00128+K00626	https:\\www.genome.jp\dbget-bin\www_bget?map00280
Purine metabolism	ko00230	1 out of 100 1%	275 out of 18486 1.48761224710592%	0.777504	1	gene-LOC110681929	K10808	https:\\www.genome.jp\dbget-bin\www_bget?map00230
Glycerophospholipid metabolism	ko00564	1 out of 100 1%	282 out of 18486 1.52547874066861%	0.785918	1	gene-LOC110720422	K01114	https:\\www.genome.jp\dbget-bin\www_bget?map00564
Oxidative phosphorylation	ko00190	1 out of 100 1%	299 out of 18486 1.61744022503516%	0.805064	1	gene-CDC77_pgp059	K05574	https:\\www.genome.jp\dbget-bin\www_bget?map00190
Protein export	ko03060	1 out of 100 1%	313 out of 18486 1.69317321216055%	0.81955	1	gene-LOC110707162	K03217	https:\\www.genome.jp\dbget-bin\www_bget?map03060
Biosynthesis of cofactors	ko01240	3 out of 100 3%	813 out of 18486 4.39792275235313%	0.821744	1	gene-LOC110700674;gene-LOC110685890;gene-LOC110688048	K00012+K00128+K12501	https:\\www.genome.jp\dbget-bin\www_bget?map01240
Biosynthesis of amino acids	ko01230	2 out of 100 2%	598 out of 18486 3.23488045007032%	0.838701	1	gene-LOC110697188;novel.7480	K00615+K01681	https:\\www.genome.jp\dbget-bin\www_bget?map01230
Glycerolipid metabolism	ko00561	2 out of 100 2%	614 out of 18486 3.32143243535649%	0.849399	1	gene-LOC110685890;gene-LOC110703214	K00128+K00864	https:\\www.genome.jp\dbget-bin\www_bget?map00561
Tryptophan metabolism	ko00380	2 out of 100 2%	621 out of 18486 3.35929892891918%	0.853876	1	gene-LOC110685890;gene-LOC110712141	K00128+K00626	https:\\www.genome.jp\dbget-bin\www_bget?map00380
RNA degradation	ko03018	1 out of 100 1%	353 out of 18486 1.90955317537596%	0.855323	1	gene-LOC110687913	K12598	https:\\www.genome.jp\dbget-bin\www_bget?map03018
Histidine metabolism	ko00340	1 out of 100 1%	398 out of 18486 2.15298063399329%	0.88723	1	gene-LOC110685890	K00128	https:\\www.genome.jp\dbget-bin\www_bget?map00340
Endocytosis	ko04144	2 out of 100 2%	712 out of 18486 3.85156334523423%	0.902058	1	gene-LOC110686855;gene-LOC110705642	K05758+K12472	https:\\www.genome.jp\dbget-bin\www_bget?map04144
Ascorbate and aldarate metabolism	ko00053	2 out of 100 2%	727 out of 18486 3.93270583144001%	0.908428	1	gene-LOC110700674;gene-LOC110685890	K00012+K00128	https:\\www.genome.jp\dbget-bin\www_bget?map00053
Glutathione metabolism	ko00480	1 out of 100 1%	456 out of 18486 2.46673158065563%	0.91828	1	gene-LOC110681929	K10808	https:\\www.genome.jp\dbget-bin\www_bget?map00480
beta-Alanine metabolism	ko00410	1 out of 100 1%	459 out of 18486 2.48296007789679%	0.919633	1	gene-LOC110685890	K00128	https:\\www.genome.jp\dbget-bin\www_bget?map00410
Spliceosome	ko03040	2 out of 100 2%	756 out of 18486 4.08958130477118%	0.919669	1	gene-LOC110733008;novel.8724	K12835+K12874	https:\\www.genome.jp\dbget-bin\www_bget?map03040
Plant-pathogen interaction	ko04626	4 out of 100 4%	1349 out of 18486 7.29741425943958%	0.939863	1	gene-LOC110703214;gene-LOC110702391;gene-LOC110691214;gene-LOC110695988	K00864+K13448+K15397+K18878	https:\\www.genome.jp\dbget-bin\www_bget?map04626
Arginine and proline metabolism	ko00330	1 out of 100 1%	516 out of 18486 2.79130152547874%	0.941499	1	gene-LOC110685890	K00128	https:\\www.genome.jp\dbget-bin\www_bget?map00330
mRNA surveillance pathway	ko03015	1 out of 100 1%	533 out of 18486 2.88326300984529%	0.946796	1	gene-LOC110719040	K13917	https:\\www.genome.jp\dbget-bin\www_bget?map03015
RNA transport	ko03013	1 out of 100 1%	566 out of 18486 3.061776479498%	0.95576	1	gene-LOC110738837	K14293	https:\\www.genome.jp\dbget-bin\www_bget?map03013
Ribosome	ko03010	1 out of 100 1%	687 out of 18486 3.7163258682246%	0.977574	1	novel.4983	K02988	https:\\www.genome.jp\dbget-bin\www_bget?map03010
MAPK signaling pathway - plant	ko04016	1 out of 100 1%	804 out of 18486 4.34923726062967%	0.988425	1	gene-LOC110735779	K20606	https:\\www.genome.jp\dbget-bin\www_bget?map04016
Protein processing in endoplasmic reticulum	ko04141	1 out of 100 1%	854 out of 18486 4.61971221464892%	0.991286	1	gene-LOC110689980	K08288	https:\\www.genome.jp\dbget-bin\www_bget?map04141

## Sheet: L1A1_L1A0
Supplementary Table S6 The information of KEGG analysis of DEGs in L1 cultivar after 1 d of artificial accelerated aging treatment.
Note: The significantly enriched KEGG pathways of DEGs (FDR < 0.05) were marked by blue background.
No KEGG pathway.

## Sheet: L1A2_L1A0
Supplementary Table S6 The information of KEGG analysis of DEGs in L1 cultivar after 2 d of artificial accelerated aging treatment.
Note: The significantly enriched KEGG pathways of DEGs (FDR < 0.05) were marked by blue background.
No KEGG pathway.

## Sheet: L1A4_L1A0
Supplementary Table S6 The information of KEGG analysis of DEGs in L1 cultivar after 4 d of artificial accelerated aging treatment.
Note: The significantly enriched KEGG pathways of DEGs (FDR < 0.05) were marked by blue background.
KEGG pathway	ko ID	Cluter frequency	Genome frequency	P value	FDR	Gene ID	KEGG orthology	Hyperlink
Glyoxylate and dicarboxylate metabolism	ko00630	4 out of 23 17.3913043478261%	234 out of 18486 1.26582278481013%	0.00018338	0.00513463	novel.9812;gene-LOC110728204;novel.8498;gene-LOC110692320	K00284+K01602+K01681+K01913	https:\\www.genome.jp\dbget-bin\www_bget?map00630
Aminoacyl-tRNA biosynthesis	ko00970	2 out of 23 8.69565217391304%	220 out of 18486 1.19008979768473%	0.030271	0.847589	novel.3879;gene-LOC110715576	K01880+K01893	https:\\www.genome.jp\dbget-bin\www_bget?map00970
Carbon metabolism	ko01200	3 out of 23 13.0434782608696%	703 out of 18486 3.80287785351076%	0.0551142	1	gene-LOC110728204;novel.8498;gene-LOC110692320	K01602+K01681+K01913	https:\\www.genome.jp\dbget-bin\www_bget?map01200
Butanoate metabolism	ko00650	1 out of 23 4.34782608695652%	61 out of 18486 0.329979443903495%	0.0732451	1	gene-LOC110692320	K01913	https:\\www.genome.jp\dbget-bin\www_bget?map00650
Protein processing in endoplasmic reticulum	ko04141	3 out of 23 13.0434782608696%	854 out of 18486 4.61971221464892%	0.0876215	1	gene-LOC110683182;gene-LOC110683183;gene-LOC110683527	K13993+K13993+K13993	https:\\www.genome.jp\dbget-bin\www_bget?map04141
Nitrogen metabolism	ko00910	1 out of 23 4.34782608695652%	74 out of 18486 0.400302931948502%	0.0881771	1	novel.9812	K00284	https:\\www.genome.jp\dbget-bin\www_bget?map00910
Fatty acid biosynthesis	ko00061	1 out of 23 4.34782608695652%	123 out of 18486 0.665368386887374%	0.142417	1	gene-LOC110736914	K01897	https:\\www.genome.jp\dbget-bin\www_bget?map00061
Citrate cycle (TCA cycle)	ko00020	1 out of 23 4.34782608695652%	125 out of 18486 0.676187385048145%	0.144564	1	novel.8498	K01681	https:\\www.genome.jp\dbget-bin\www_bget?map00020
2-Oxocarboxylic acid metabolism	ko01210	1 out of 23 4.34782608695652%	173 out of 18486 0.935843340906632%	0.194576	1	novel.8498	K01681	https:\\www.genome.jp\dbget-bin\www_bget?map01210
Carbon fixation in photosynthetic organisms	ko00710	1 out of 23 4.34782608695652%	180 out of 18486 0.973709834469328%	0.201632	1	gene-LOC110728204	K01602	https:\\www.genome.jp\dbget-bin\www_bget?map00710
RNA polymerase	ko03020	1 out of 23 4.34782608695652%	190 out of 18486 1.02780482527318%	0.211609	1	novel.1783	K03006	https:\\www.genome.jp\dbget-bin\www_bget?map03020
Nucleotide excision repair	ko03420	1 out of 23 4.34782608695652%	202 out of 18486 1.0927188142378%	0.223423	1	gene-LOC110705996	K10846	https:\\www.genome.jp\dbget-bin\www_bget?map03420
Fatty acid metabolism	ko01212	1 out of 23 4.34782608695652%	202 out of 18486 1.0927188142378%	0.223423	1	gene-LOC110736914	K01897	https:\\www.genome.jp\dbget-bin\www_bget?map01212
Circadian rhythm - plant	ko04712	1 out of 23 4.34782608695652%	202 out of 18486 1.0927188142378%	0.223423	1	gene-LOC110714511	K16240	https:\\www.genome.jp\dbget-bin\www_bget?map04712
Plant-pathogen interaction	ko04626	3 out of 23 13.0434782608696%	1349 out of 18486 7.29741425943958%	0.233605	1	novel.8903;gene-LOC110709156;gene-LOC110726518	K02358+K05391+K13412	https:\\www.genome.jp\dbget-bin\www_bget?map04626
Spliceosome	ko03040	2 out of 23 8.69565217391304%	756 out of 18486 4.08958130477118%	0.241863	1	gene-LOC110696665;novel.8724	K12830+K12874	https:\\www.genome.jp\dbget-bin\www_bget?map03040
Peroxisome	ko04146	1 out of 23 4.34782608695652%	247 out of 18486 1.33614627285513%	0.266238	1	gene-LOC110736914	K01897	https:\\www.genome.jp\dbget-bin\www_bget?map04146
Ribosome biogenesis in eukaryotes	ko03008	1 out of 23 4.34782608695652%	313 out of 18486 1.69317321216055%	0.324971	1	gene-LOC110714715	K14569	https:\\www.genome.jp\dbget-bin\www_bget?map03008
Protein export	ko03060	1 out of 23 4.34782608695652%	313 out of 18486 1.69317321216055%	0.324971	1	gene-LOC110707162	K03217	https:\\www.genome.jp\dbget-bin\www_bget?map03060
Ubiquitin mediated proteolysis	ko04120	1 out of 23 4.34782608695652%	377 out of 18486 2.0393811533052%	0.377612	1	gene-LOC110704319	K10588	https:\\www.genome.jp\dbget-bin\www_bget?map04120
Fatty acid degradation	ko00071	1 out of 23 4.34782608695652%	474 out of 18486 2.56410256410256%	0.449978	1	gene-LOC110736914	K01897	https:\\www.genome.jp\dbget-bin\www_bget?map00071
Biosynthesis of amino acids	ko01230	1 out of 23 4.34782608695652%	598 out of 18486 3.23488045007032%	0.530826	1	novel.8498	K01681	https:\\www.genome.jp\dbget-bin\www_bget?map01230
Pyruvate metabolism	ko00620	1 out of 23 4.34782608695652%	600 out of 18486 3.24569944823109%	0.532031	1	gene-LOC110692320	K01913	https:\\www.genome.jp\dbget-bin\www_bget?map00620
Glycolysis / Gluconeogenesis	ko00010	1 out of 23 4.34782608695652%	681 out of 18486 3.68386887374229%	0.578449	1	gene-LOC110692320	K01913	https:\\www.genome.jp\dbget-bin\www_bget?map00010
Ribosome	ko03010	1 out of 23 4.34782608695652%	687 out of 18486 3.7163258682246%	0.581706	1	gene-LOC110702995	K02951	https:\\www.genome.jp\dbget-bin\www_bget?map03010
Endocytosis	ko04144	1 out of 23 4.34782608695652%	712 out of 18486 3.85156334523423%	0.595021	1	gene-LOC110686855	K05758	https:\\www.genome.jp\dbget-bin\www_bget?map04144
Biosynthesis of secondary metabolites	ko01110	3 out of 23 13.0434782608696%	4672 out of 18486 25.2731797035594%	0.953697	1	gene-LOC110728204;novel.8498;gene-LOC110692320	K01602+K01681+K01913	https:\\www.genome.jp\dbget-bin\www_bget?map01110
Metabolic pathways	ko01100	4 out of 23 17.3913043478261%	8308 out of 18486 44.9421183598399%	0.998748	1	gene-LOC110728204;novel.8498;gene-LOC110736914;gene-LOC110692320	K01602+K01681+K01897+K01913	https:\\www.genome.jp\dbget-bin\www_bget?map01100

## Sheet: L1_L4 at A0 node
Supplementary Table S6 The information of KEGG analysis of DEGs in pairwise comparison of L4 and L1 cultivars at 0 d of artificial accelerated aging treatment.
Note: The significantly enriched KEGG pathways of DEGs (FDR < 0.05) were marked by blue background.
KEGG pathway	ko ID	Cluter frequency	Genome frequency	P value	FDR	Gene ID	KEGG orthology	Hyperlink
Metabolic pathways	ko01100	759 out of 1412 53.7535410764873%	8308 out of 18486 44.9421183598399%	3.04716e-12	4.0832e-10	gene-LOC110733184;gene-LOC110702595;gene-LOC110732354;gene-LOC110700674;gene-LOC110711965;gene-LOC110726369;gene-LOC110704635;novel.517;gene-LOC110694500;novel.9469;gene-LOC110685327;gene-LOC110713881;gene-LOC110696232;gene-LOC110696234;gene-LOC110707699;gene-LOC110740096;gene-LOC110720542;gene-LOC110721189;novel.2191;gene-LOC110736542;gene-LOC110713319;gene-LOC110736056;gene-LOC110708609;novel.9…	K00001+K00002+K00010+K00012+K00012+K00012+K00016+K00016+K00020+K00020+K00028+K00028+K00029+K00029+K00029+K00030+K00030+K00030+K00030+K00036+K00058+K00059+K00059+K00059+K00078+K00078+K00079+K00079+K00079+K00083+K00083+K00083+K00083+K00088+K00102+K00108+K00109+K00121+K00121+K00128+K00128+K00130+K00140+K00140+K00140+K00162+K00162+K00207+K00218+K00232+K00234+K00235+K00253+K00276+K00278+K00286+K00288+…	https:\\www.genome.jp\dbget-bin\www_bget?map01100
Biosynthesis of secondary metabolites	ko01110	450 out of 1412 31.8696883852691%	4672 out of 18486 25.2731797035594%	3.95993e-09	5.30631e-07	gene-LOC110733184;gene-LOC110702595;gene-LOC110691559;gene-LOC110732354;gene-LOC110704635;novel.517;gene-LOC110740096;gene-LOC110720542;gene-LOC110721189;novel.2191;gene-LOC110736542;gene-LOC110713319;gene-LOC110736056;gene-LOC110708609;novel.9622;gene-LOC110735199;gene-LOC110682049;gene-LOC110695210;gene-LOC110725801;novel.2367;gene-LOC110709669;gene-LOC110721627;gene-LOC110738449;gene-LOC110696…	K00001+K00002+K00006+K00010+K00016+K00016+K00030+K00030+K00030+K00030+K00036+K00058+K00059+K00059+K00059+K00083+K00083+K00083+K00083+K00088+K00121+K00121+K00128+K00128+K00162+K00162+K00218+K00232+K00234+K00235+K00276+K00286+K00430+K00430+K00430+K00430+K00430+K00430+K00430+K00430+K00430+K00430+K00430+K00430+K00430+K00430+K00430+K00430+K00430+K00430+K00430+K00430+K00430+K00454+K00454+K00475+K00475+…	https:\\www.genome.jp\dbget-bin\www_bget?map01110
Carbon metabolism	ko01200	89 out of 1412 6.30311614730878%	703 out of 18486 3.80287785351076%	1.46496e-06	0.000196304	gene-LOC110685327;gene-LOC110713881;gene-LOC110696232;gene-LOC110696234;gene-LOC110707699;gene-LOC110740096;gene-LOC110720542;gene-LOC110721189;novel.2191;gene-LOC110736542;gene-LOC110713319;gene-LOC110709669;gene-LOC110721627;gene-LOC110740061;gene-LOC110682104;novel.7140;gene-LOC110709042;gene-LOC110711593;gene-LOC110689989;gene-LOC110685786;gene-LOC110681710;gene-LOC110717761;gene-LOC110721444…	K00028+K00028+K00029+K00029+K00029+K00030+K00030+K00030+K00030+K00036+K00058+K00121+K00121+K00140+K00140+K00140+K00162+K00162+K00232+K00234+K00235+K00297+K00615+K00627+K00830+K00830+K00844+K00844+K00850+K00850+K00850+K00850+K00855+K00855+K00873+K00927+K00927+K00927+K00927+K01070+K01595+K01595+K01601+K01602+K01602+K01602+K01610+K01610+K01623+K01623+K01623+K01637+K01637+K01637+K01637+K01637+K01637+…	https:\\www.genome.jp\dbget-bin\www_bget?map01200
Glycosylphosphatidylinositol (GPI)-anchor biosynthesis	ko00563	23 out of 1412 1.62889518413598%	104 out of 18486 0.562587904360056%	2.83908e-06	0.000380437	gene-LOC110692778;gene-LOC110738143;gene-LOC110735134;gene-LOC110736272;gene-LOC110739846;gene-LOC110739855;gene-LOC110682378;gene-LOC110688016;gene-LOC110700596;gene-LOC110700801;gene-LOC110701700;gene-LOC110701750;gene-LOC110710508;gene-LOC110717170;gene-LOC110718595;gene-LOC110726234;gene-LOC110726235;gene-LOC110726236;gene-LOC110726452;gene-LOC110730698;novel.2379;gene-LOC110696223;gene-LOC11…	K03857+K03859+K03860+K03860+K03860+K03860+K03860+K03860+K03860+K03860+K03860+K03860+K03860+K03860+K03860+K03860+K03860+K03860+K03860+K03860+K05284+K05287+K09658	https:\\www.genome.jp\dbget-bin\www_bget?map00563
Carbon fixation in photosynthetic organisms	ko00710	29 out of 1412 2.05382436260623%	180 out of 18486 0.973709834469328%	0.000101034	0.0135386	gene-LOC110685327;gene-LOC110713881;gene-LOC110696232;gene-LOC110696234;gene-LOC110707699;gene-LOC110721444;gene-LOC110730081;gene-LOC110732642;gene-LOC110687215;gene-LOC110693576;gene-LOC110722396;novel.8992;gene-LOC110685976;gene-LOC110720234;gene-LOC110709508;gene-LOC110700721;gene-LOC110720403;gene-LOC110728206;gene-LOC110706401;gene-LOC110713391;gene-LOC110701331;gene-LOC110705177;gene-LOC11…	K00028+K00028+K00029+K00029+K00029+K00615+K00855+K00855+K00927+K00927+K00927+K00927+K01595+K01595+K01601+K01602+K01602+K01602+K01610+K01610+K01623+K01623+K01623+K01783+K01803+K01803+K03841+K03841+K05298	https:\\www.genome.jp\dbget-bin\www_bget?map00710
Diterpenoid biosynthesis	ko00904	14 out of 1412 0.991501416430595%	67 out of 18486 0.362436438385805%	0.000453005	0.0607027	gene-LOC110682252;gene-LOC110692482;gene-LOC110702054;gene-LOC110702167;gene-LOC110720433;gene-LOC110698722;gene-LOC110703310;gene-LOC110688242;gene-LOC110712191;novel.2751;gene-LOC110697144;gene-LOC110701517;gene-LOC110729743;gene-LOC110710345	K04121+K04122+K04122+K04123+K04123+K04124+K04124+K04125+K04125+K04125+K05282+K05282+K05282+K13070	https:\\www.genome.jp\dbget-bin\www_bget?map00904
Glyoxylate and dicarboxylate metabolism	ko00630	32 out of 1412 2.26628895184136%	234 out of 18486 1.26582278481013%	0.000943628	0.126446	gene-LOC110736278;gene-LOC110717163;gene-LOC110709508;gene-LOC110700721;gene-LOC110720403;gene-LOC110728206;gene-LOC110735795;gene-LOC110735797;gene-LOC110735799;gene-LOC110698310;gene-LOC110721907;gene-LOC110725776;gene-LOC110725780;gene-LOC110725781;gene-LOC110725782;novel.8311;novel.7480;novel.8498;gene-LOC110702658;gene-LOC110692320;gene-LOC110721214;gene-LOC110692005;gene-LOC110694878;gene-L…	K00830+K00830+K01601+K01602+K01602+K01602+K01637+K01637+K01637+K01637+K01637+K01637+K01637+K01637+K01637+K01638+K01681+K01681+K01895+K01913+K01913+K01915+K01915+K01915+K03781+K03781+K11517+K11517+K11517+K11517+K15919+K15919	https:\\www.genome.jp\dbget-bin\www_bget?map00630
Photosynthesis	ko00195	28 out of 1412 1.98300283286119%	197 out of 18486 1.06567131883588%	0.00105473	0.141333	gene-LOC110731331;gene-LOC110703628;gene-LOC110721655;gene-LOC110699227;gene-LOC110733397;gene-LOC110686066;gene-LOC110721356;gene-LOC110689662;gene-LOC110728065;gene-LOC110739431;gene-LOC110718552;gene-LOC110698783;gene-LOC110703375;gene-LOC110684312;gene-LOC110695145;novel.3160;gene-LOC110736184;gene-LOC110695993;gene-LOC110696647;gene-LOC110709782;gene-LOC110724627;gene-LOC110693140;gene-LOC11…	K02115+K02638+K02638+K02639+K02639+K02692+K02692+K02693+K02693+K02694+K02694+K02695+K02695+K02698+K02701+K02704+K02716+K02716+K02717+K03542+K03542+K08901+K08901+K08902+K08903+K08905+K08906+K14332	https:\\www.genome.jp\dbget-bin\www_bget?map00195
Circadian rhythm - plant	ko04712	28 out of 1412 1.98300283286119%	202 out of 18486 1.0927188142378%	0.00155067	0.20779	gene-LOC110724462;gene-LOC110724468;gene-LOC110727183;gene-LOC110691653;gene-LOC110693315;gene-LOC110707123;gene-LOC110707278;novel.6438;novel.6725;novel.9069;gene-LOC110731282;gene-LOC110698033;gene-LOC110735801;gene-LOC110740222;gene-LOC110725775;gene-LOC110688662;gene-LOC110716936;gene-LOC110717720;gene-LOC110729823;gene-LOC110706074;gene-LOC110692910;novel.477;gene-LOC110731664;gene-LOC110691…	K00660+K00660+K00660+K03097+K03097+K03097+K03097+K03097+K03097+K03097+K10143+K12116+K12125+K12125+K12125+K12126+K12126+K12126+K12126+K12129+K12130+K12130+K12133+K12135+K12135+K12135+K16221+K16240	https:\\www.genome.jp\dbget-bin\www_bget?map04712
Photosynthesis - antenna proteins	ko00196	8 out of 1412 0.56657223796034%	31 out of 18486 0.16769447149194%	0.00182774	0.244917	gene-LOC110740226;gene-LOC110699013;gene-LOC110684166;gene-LOC110690396;gene-LOC110715346;gene-LOC110728613;gene-LOC110701888;gene-LOC110730276	K08908+K08909+K08912+K08912+K08912+K08912+K08913+K08915	https:\\www.genome.jp\dbget-bin\www_bget?map00196
Starch and sucrose metabolism	ko00500	78 out of 1412 5.52407932011331%	752 out of 18486 4.06794330844964%	0.00343114	0.459773	gene-LOC110686080;gene-LOC110721496;gene-LOC110708258;gene-LOC110711114;gene-LOC110715868;gene-LOC110721833;gene-LOC110710171;gene-LOC110715383;gene-LOC110715552;gene-LOC110738799;gene-LOC110717401;gene-LOC110686408;gene-LOC110726777;gene-LOC110732244;gene-LOC110737723;gene-LOC110738785;gene-LOC110683351;gene-LOC110712040;gene-LOC110718421;gene-LOC110718424;gene-LOC110720133;novel.9794;novel.1642…	K00688+K00688+K00695+K00695+K00695+K00695+K00750+K00844+K00844+K00847+K00847+K00975+K00975+K00975+K01176+K01176+K01176+K01176+K01176+K01176+K01176+K01176+K01176+K01177+K01177+K01177+K01177+K01177+K01177+K01179+K01179+K01179+K01179+K01179+K01179+K01179+K01179+K01179+K01187+K01187+K01187+K01188+K01188+K01188+K01188+K01188+K01188+K01188+K01193+K01193+K01193+K01193+K01193+K01210+K01513+K01513+K01810+…	https:\\www.genome.jp\dbget-bin\www_bget?map00500
Terpenoid backbone biosynthesis	ko00900	20 out of 1412 1.41643059490085%	136 out of 18486 0.735691874932381%	0.0034675	0.464645	gene-LOC110685191;gene-LOC110707032;gene-LOC110710984;gene-LOC110711018;gene-LOC110736930;gene-LOC110708608;gene-LOC110732629;gene-LOC110712316;gene-LOC110702521;gene-LOC110713460;gene-LOC110728728;gene-LOC110722601;gene-LOC110702759;gene-LOC110718300;gene-LOC110700603;gene-LOC110718228;gene-LOC110719321;gene-LOC110686212;gene-LOC110722945;gene-LOC110720249	K00787+K00787+K00787+K00787+K00869+K00869+K00938+K00991+K01641+K01662+K01662+K01770+K05356+K05955+K10960+K11778+K11778+K13789+K13789+K15889	https:\\www.genome.jp\dbget-bin\www_bget?map00900
Polyketide sugar unit biosynthesis	ko00523	2 out of 1412 0.141643059490085%	2 out of 18486 0.0108189981607703%	0.00583041	0.781275	gene-LOC110702522;gene-LOC110719436	K12451+K12451	https:\\www.genome.jp\dbget-bin\www_bget?map00523
Peroxisome	ko04146	30 out of 1412 2.12464589235127%	247 out of 18486 1.33614627285513%	0.00782025	1	gene-LOC110689989;gene-LOC110701733;gene-LOC110736278;gene-LOC110717163;gene-LOC110736930;gene-LOC110708608;gene-LOC110736314;gene-LOC110700990;gene-LOC110714750;gene-LOC110707900;gene-LOC110699015;gene-LOC110729714;gene-LOC110704790;gene-LOC110730872;gene-LOC110703296;gene-LOC110736828;gene-LOC110685851;gene-LOC110688054;gene-LOC110708825;gene-LOC110722404;novel.2740;gene-LOC110694644;gene-LOC11…	K00232+K00306+K00830+K00830+K00869+K00869+K01640+K01640+K01897+K03426+K03781+K03781+K04565+K04565+K07513+K08726+K08726+K11517+K11517+K11517+K11517+K13237+K13345+K13347+K13348+K13348+K13348+K13354+K13356+K13356	https:\\www.genome.jp\dbget-bin\www_bget?map04146
Flavonoid biosynthesis	ko00941	29 out of 1412 2.05382436260623%	248 out of 18486 1.34155577193552%	0.0144255	1	gene-LOC110694697;gene-LOC110724781;gene-LOC110739647;gene-LOC110703828;gene-LOC110716920;gene-LOC110724462;gene-LOC110724468;gene-LOC110727183;gene-LOC110737891;gene-LOC110704458;gene-LOC110721033;gene-LOC110723200;novel.1944;gene-LOC110693494;gene-LOC110708028;gene-LOC110708033;gene-LOC110725334;gene-LOC110725555;gene-LOC110732370;gene-LOC110726355;gene-LOC110714717;novel.10022;gene-LOC11069232…	K00475+K00475+K00588+K00588+K00588+K00660+K00660+K00660+K01859+K01859+K01859+K01859+K01859+K05278+K05278+K05278+K05278+K05278+K05278+K05280+K09754+K09754+K13065+K13065+K13065+K13082+K22845+K22845+K22845	https:\\www.genome.jp\dbget-bin\www_bget?map00941
Plant hormone signal transduction	ko04075	102 out of 1412 7.22379603399433%	1083 out of 18486 5.85848750405712%	0.0152917	1	gene-LOC110688662;gene-LOC110716936;gene-LOC110717720;gene-LOC110729823;gene-LOC110695227;gene-LOC110697803;gene-LOC110715810;gene-LOC110718703;gene-LOC110714201;gene-LOC110736039;gene-LOC110723207;gene-LOC110699231;gene-LOC110684410;gene-LOC110685474;gene-LOC110689997;gene-LOC110724163;gene-LOC110725331;gene-LOC110733422;gene-LOC110736651;gene-LOC110701525;gene-LOC110719702;gene-LOC110730607;gen…	K12126+K12126+K12126+K12126+K13415+K13415+K13415+K13416+K13422+K13449+K13449+K13463+K13464+K13464+K13464+K13946+K13946+K13946+K14431+K14431+K14431+K14431+K14432+K14484+K14484+K14484+K14484+K14484+K14484+K14484+K14484+K14484+K14484+K14484+K14484+K14484+K14486+K14487+K14487+K14488+K14488+K14488+K14488+K14488+K14488+K14488+K14489+K14489+K14489+K14491+K14491+K14491+K14491+K14491+K14491+K14491+K14491+…	https:\\www.genome.jp\dbget-bin\www_bget?map04075
Sulfur metabolism	ko00920	11 out of 1412 0.779036827195467%	71 out of 18486 0.384074434707346%	0.0182882	1	gene-LOC110696275;gene-LOC110687208;gene-LOC110723708;gene-LOC110735467;gene-LOC110735495;gene-LOC110737044;gene-LOC110708482;gene-LOC110714064;gene-LOC110731553;gene-LOC110695157;novel.7122	K00641+K01082+K01082+K01738+K01738+K01738+K01738+K13034+K13034+K15422+K15422	https:\\www.genome.jp\dbget-bin\www_bget?map00920
Biosynthesis of unsaturated fatty acids	ko01040	11 out of 1412 0.779036827195467%	75 out of 18486 0.405712431028887%	0.026551	1	gene-LOC110689989;gene-LOC110738720;gene-LOC110738722;gene-LOC110717855;gene-LOC110703296;gene-LOC110696829;gene-LOC110739333;novel.4593;novel.4755;gene-LOC110688483;novel.1098	K00232+K03921+K03921+K03921+K07513+K10246+K10251+K10251+K10251+K10703+K10703	https:\\www.genome.jp\dbget-bin\www_bget?map01040
Citrate cycle (TCA cycle)	ko00020	16 out of 1412 1.13314447592068%	125 out of 18486 0.676187385048145%	0.0286103	1	gene-LOC110740096;gene-LOC110720542;gene-LOC110721189;novel.2191;gene-LOC110709042;gene-LOC110711593;gene-LOC110685786;gene-LOC110681710;novel.5545;gene-LOC110706401;gene-LOC110713391;gene-LOC110738229;gene-LOC110697282;gene-LOC110709049;novel.7480;novel.8498	K00030+K00030+K00030+K00030+K00162+K00162+K00234+K00235+K00627+K01610+K01610+K01648+K01648+K01648+K01681+K01681	https:\\www.genome.jp\dbget-bin\www_bget?map00020
Carotenoid biosynthesis	ko00906	14 out of 1412 0.991501416430595%	105 out of 18486 0.567997403440441%	0.0286693	1	gene-LOC110695912;gene-LOC110708255;gene-LOC110703206;gene-LOC110718426;novel.3399;gene-LOC110692067;novel.8176;gene-LOC110697046;gene-LOC110732967;gene-LOC110682301;gene-LOC110718184;gene-LOC110729592;gene-LOC110722776;gene-LOC110732312	K02291+K02291+K09835+K09838+K09838+K09840+K09840+K09841+K09841+K09843+K09843+K15746+K17911+K17911	https:\\www.genome.jp\dbget-bin\www_bget?map00906
Pentose and glucuronate interconversions	ko00040	50 out of 1412 3.54107648725212%	499 out of 18486 2.69934004111219%	0.0293706	1	gene-LOC110702595;gene-LOC110700674;gene-LOC110711965;gene-LOC110726369;gene-LOC110682810;novel.4923;gene-LOC110737116;gene-LOC110737150;gene-LOC110685886;gene-LOC110688022;gene-LOC110689380;gene-LOC110692958;gene-LOC110693823;gene-LOC110697420;gene-LOC110703187;gene-LOC110720582;gene-LOC110721121;gene-LOC110721735;gene-LOC110721850;gene-LOC110727354;gene-LOC110738535;gene-LOC110738576;gene-LOC11…	K00002+K00012+K00012+K00012+K00078+K00078+K01051+K01051+K01051+K01051+K01051+K01051+K01051+K01051+K01051+K01051+K01051+K01051+K01051+K01051+K01184+K01184+K01184+K01184+K01184+K01184+K01184+K01184+K01213+K01213+K01728+K01728+K01728+K01728+K01728+K01728+K01728+K01783+K12447+K12447+K12447+K12447+K12447+K12447+K12447+K12447+K12447+K12447+K22935+K22935	https:\\www.genome.jp\dbget-bin\www_bget?map00040
Phenylpropanoid biosynthesis	ko00940	76 out of 1412 5.38243626062323%	806 out of 18486 4.36005625879044%	0.0321915	1	gene-LOC110735199;gene-LOC110682049;gene-LOC110695210;gene-LOC110725801;gene-LOC110735667;gene-LOC110735668;gene-LOC110737491;gene-LOC110681844;gene-LOC110682410;gene-LOC110682545;gene-LOC110685618;gene-LOC110687369;gene-LOC110699374;gene-LOC110701166;gene-LOC110704240;gene-LOC110705359;gene-LOC110710161;gene-LOC110720952;gene-LOC110721053;gene-LOC110723438;gene-LOC110733537;novel.6628;novel.8841…	K00083+K00083+K00083+K00083+K00430+K00430+K00430+K00430+K00430+K00430+K00430+K00430+K00430+K00430+K00430+K00430+K00430+K00430+K00430+K00430+K00430+K00430+K00430+K00430+K00430+K00588+K00588+K00588+K01188+K01188+K01188+K01188+K01188+K01188+K01188+K05349+K05349+K05349+K05349+K05349+K05349+K05350+K05350+K09753+K09753+K09753+K09753+K09753+K09754+K09754+K10775+K10775+K11188+K12355+K13065+K13065+K13065+…	https:\\www.genome.jp\dbget-bin\www_bget?map00940
Nicotinate and nicotinamide metabolism	ko00760	10 out of 1412 0.708215297450425%	70 out of 18486 0.378664935626961%	0.0392484	1	gene-LOC110700051;gene-LOC110696056;gene-LOC110702874;gene-LOC110695762;gene-LOC110729333;gene-LOC110696660;gene-LOC110716835;gene-LOC110707900;gene-LOC110736623;gene-LOC110701293	K00278+K00858+K00858+K01240+K01240+K01513+K01513+K03426+K11414+K11414	https:\\www.genome.jp\dbget-bin\www_bget?map00760
Cysteine and methionine metabolism	ko00270	34 out of 1412 2.40793201133144%	327 out of 18486 1.76890619928595%	0.0411945	1	gene-LOC110704635;novel.517;gene-LOC110713319;gene-LOC110696840;novel.3429;gene-LOC110696275;gene-LOC110688065;gene-LOC110728973;gene-LOC110686958;gene-LOC110730754;gene-LOC110698724;gene-LOC110703312;novel.8518;gene-LOC110721905;gene-LOC110735467;gene-LOC110735495;gene-LOC110737044;gene-LOC110708482;novel.8038;gene-LOC110682587;gene-LOC110685944;gene-LOC110687417;gene-LOC110701693;gene-LOC110712…	K00016+K00016+K00058+K00549+K00558+K00641+K00789+K00797+K00815+K00827+K00837+K00837+K00928+K01611+K01738+K01738+K01738+K01738+K01762+K05933+K05933+K05933+K05933+K05933+K05933+K05933+K05933+K08963+K08967+K13034+K13034+K16054+K22846+K23977	https:\\www.genome.jp\dbget-bin\www_bget?map00270
Steroid biosynthesis	ko00100	10 out of 1412 0.708215297450425%	72 out of 18486 0.389483933787731%	0.0463199	1	gene-LOC110682470;gene-LOC110719994;gene-LOC110732064;gene-LOC110702765;gene-LOC110718886;gene-LOC110688005;gene-LOC110728819;gene-LOC110685544;gene-LOC110709473;gene-LOC110691979	K00511+K00511+K00511+K00559+K00801+K05917+K05917+K07748+K08246+K09828	https:\\www.genome.jp\dbget-bin\www_bget?map00100
Pyrimidine metabolism	ko00240	20 out of 1412 1.41643059490085%	176 out of 18486 0.952071838147788%	0.0480293	1	gene-LOC110699514;gene-LOC110720919;gene-LOC110721543;gene-LOC110726283;gene-LOC110695762;gene-LOC110729333;gene-LOC110712924;gene-LOC110716832;gene-LOC110715913;gene-LOC110721942;novel.5828;gene-LOC110696660;gene-LOC110716835;gene-LOC110732693;gene-LOC110681929;novel.4839;gene-LOC110714267;gene-LOC110725348;novel.681;gene-LOC110733248	K00207+K00609+K00940+K00943+K01240+K01240+K01489+K01489+K01510+K01510+K01510+K01513+K01513+K01520+K10808+K13421+K13800+K13800+K13800+K16904	https:\\www.genome.jp\dbget-bin\www_bget?map00240
Alanine, aspartate and glutamate metabolism	ko00250	13 out of 1412 0.920679886685552%	107 out of 18486 0.578816401601212%	0.0640328	1	gene-LOC110700051;gene-LOC110720919;gene-LOC110730754;gene-LOC110736278;gene-LOC110717163;gene-LOC110681895;gene-LOC110692005;gene-LOC110694878;gene-LOC110696010;gene-LOC110682208;gene-LOC110716103;gene-LOC110725911;gene-LOC110688104	K00278+K00609+K00827+K00830+K00830+K01580+K01915+K01915+K01915+K01953+K01953+K01953+K13566	https:\\www.genome.jp\dbget-bin\www_bget?map00250
Zeatin biosynthesis	ko00908	13 out of 1412 0.920679886685552%	108 out of 18486 0.584225900681597%	0.0679508	1	gene-LOC110707353;gene-LOC110683634;gene-LOC110719828;gene-LOC110683379;gene-LOC110699196;gene-LOC110728540;gene-LOC110691534;gene-LOC110691537;gene-LOC110691539;gene-LOC110707313;gene-LOC110707316;novel.9073;gene-LOC110690519	K00279+K00791+K00791+K13493+K13493+K13493+K13495+K13495+K13495+K13495+K13495+K13495+K13496	https:\\www.genome.jp\dbget-bin\www_bget?map00908
Biosynthesis of amino acids	ko01230	55 out of 1412 3.89518413597734%	598 out of 18486 3.23488045007032%	0.0862098	1	gene-LOC110740096;gene-LOC110720542;gene-LOC110721189;novel.2191;gene-LOC110713319;gene-LOC110712844;gene-LOC110696840;gene-LOC110721444;gene-LOC110696275;gene-LOC110688065;gene-LOC110690897;gene-LOC110706655;gene-LOC110727835;novel.3089;gene-LOC110696399;gene-LOC110687215;gene-LOC110693576;gene-LOC110722396;novel.8992;novel.8518;gene-LOC110685313;novel.3414;gene-LOC110683155;gene-LOC110704567;ge…	K00030+K00030+K00030+K00030+K00058+K00286+K00549+K00615+K00641+K00789+K00850+K00850+K00850+K00850+K00873+K00927+K00927+K00927+K00927+K00928+K00930+K01438+K01609+K01620+K01623+K01623+K01623+K01657+K01681+K01681+K01689+K01689+K01696+K01704+K01714+K01738+K01738+K01738+K01738+K01783+K01803+K01803+K01915+K01915+K01915+K01953+K01953+K01953+K10206+K13034+K13034+K13832+K14677+K14677+K22846	https:\\www.genome.jp\dbget-bin\www_bget?map01230
Butanoate metabolism	ko00650	8 out of 1412 0.56657223796034%	61 out of 18486 0.329979443903495%	0.0915442	1	gene-LOC110711620;gene-LOC110681895;gene-LOC110736314;gene-LOC110700990;gene-LOC110702521;gene-LOC110738220;gene-LOC110692320;gene-LOC110721214	K00109+K01580+K01640+K01640+K01641+K01692+K01913+K01913	https:\\www.genome.jp\dbget-bin\www_bget?map00650
Riboflavin metabolism	ko00740	8 out of 1412 0.56657223796034%	61 out of 18486 0.329979443903495%	0.0915442	1	gene-LOC110696660;gene-LOC110716835;gene-LOC110714162;gene-LOC110718618;gene-LOC110682230;gene-LOC110687880;gene-LOC110726829;gene-LOC110730243	K01513+K01513+K11752+K14652+K20884+K20884+K20884+K20884	https:\\www.genome.jp\dbget-bin\www_bget?map00740
Brassinosteroid biosynthesis	ko00905	5 out of 1412 0.354107648725212%	32 out of 18486 0.173103970572325%	0.0932001	1	gene-LOC110705784;gene-LOC110685861;gene-LOC110684296;gene-LOC110698693;gene-LOC110729125	K09590+K12637+K12638+K15639+K15639	https:\\www.genome.jp\dbget-bin\www_bget?map00905
Synthesis and degradation of ketone bodies	ko00072	3 out of 1412 0.212464589235127%	15 out of 18486 0.0811424862057773%	0.101523	1	gene-LOC110736314;gene-LOC110700990;gene-LOC110702521	K01640+K01640+K01641	https:\\www.genome.jp\dbget-bin\www_bget?map00072
Arachidonic acid metabolism	ko00590	8 out of 1412 0.56657223796034%	63 out of 18486 0.340798442064265%	0.105657	1	gene-LOC110738715;gene-LOC110698550;gene-LOC110728610;gene-LOC110694112;gene-LOC110719444;gene-LOC110690871;gene-LOC110736828;gene-LOC110685851	K00079+K00079+K00079+K00432+K00432+K01047+K08726+K08726	https:\\www.genome.jp\dbget-bin\www_bget?map00590
Phosphonate and phosphinate metabolism	ko00440	4 out of 1412 0.28328611898017%	25 out of 18486 0.135237477009629%	0.119128	1	gene-LOC110690874;gene-LOC110692296;gene-LOC110686002;novel.3757	K00967+K00967+K00993+K00993	https:\\www.genome.jp\dbget-bin\www_bget?map00440
Ether lipid metabolism	ko00565	9 out of 1412 0.637393767705382%	77 out of 18486 0.416531429189657%	0.131846	1	gene-LOC110686002;novel.3757;gene-LOC110690871;gene-LOC110720417;gene-LOC110720422;novel.8214;gene-LOC110716968;gene-LOC110682171;gene-LOC110723074	K00993+K00993+K01047+K01114+K01114+K01114+K01115+K06123+K16860	https:\\www.genome.jp\dbget-bin\www_bget?map00565
alpha-Linolenic acid metabolism	ko00592	15 out of 1412 1.06232294617564%	144 out of 18486 0.778967867575463%	0.136252	1	gene-LOC110689989;gene-LOC110736163;gene-LOC110695977;gene-LOC110690871;gene-LOC110686405;gene-LOC110705472;gene-LOC110682763;gene-LOC110696526;gene-LOC110703296;gene-LOC110705286;gene-LOC110724846;novel.9156;gene-LOC110716734;gene-LOC110716991;gene-LOC110736244	K00232+K00454+K00454+K01047+K01723+K01723+K05894+K05894+K07513+K08241+K10525+K10527+K10528+K10528+K16818	https:\\www.genome.jp\dbget-bin\www_bget?map00592
Benzoxazinoid biosynthesis	ko00402	5 out of 1412 0.354107648725212%	36 out of 18486 0.194741966893866%	0.136619	1	gene-LOC110693060;gene-LOC110695786;gene-LOC110713641;gene-LOC110728057;gene-LOC110733142	K13229+K13229+K13229+K13229+K13229	https:\\www.genome.jp\dbget-bin\www_bget?map00402
Thiamine metabolism	ko00730	6 out of 1412 0.424929178470255%	49 out of 18486 0.265065454938873%	0.16836	1	gene-LOC110692476;gene-LOC110727371;gene-LOC110713460;gene-LOC110728728;gene-LOC110721030;gene-LOC110697197	K00878+K00878+K01662+K01662+K03146+K20896	https:\\www.genome.jp\dbget-bin\www_bget?map00730
Glycerophospholipid metabolism	ko00564	26 out of 1412 1.8413597733711%	282 out of 18486 1.52547874066861%	0.183596	1	gene-LOC110691559;gene-LOC110690874;gene-LOC110692296;gene-LOC110686002;novel.3757;gene-LOC110690871;gene-LOC110720417;gene-LOC110720422;novel.8214;gene-LOC110716968;gene-LOC110708093;gene-LOC110730674;gene-LOC110681797;gene-LOC110682171;gene-LOC110695557;gene-LOC110698691;gene-LOC110723151;gene-LOC110730860;gene-LOC110732897;gene-LOC110702240;gene-LOC110705050;gene-LOC110718338;gene-LOC110736244…	K00006+K00967+K00967+K00993+K00993+K01047+K01114+K01114+K01114+K01115+K01126+K01126+K01613+K06123+K06129+K06130+K06130+K13508+K13508+K13511+K13513+K14156+K16818+K16860+K18696+K18696	https:\\www.genome.jp\dbget-bin\www_bget?map00564
Fructose and mannose metabolism	ko00051	18 out of 1412 1.27478753541076%	188 out of 18486 1.01698582711241%	0.190167	1	gene-LOC110715383;gene-LOC110715552;gene-LOC110738799;gene-LOC110717401;gene-LOC110690897;gene-LOC110706655;gene-LOC110727835;novel.3089;gene-LOC110731389;gene-LOC110684713;gene-LOC110701331;gene-LOC110705177;gene-LOC110718872;gene-LOC110714649;gene-LOC110731746;gene-LOC110735721;gene-LOC110716244;gene-LOC110702211	K00844+K00844+K00847+K00847+K00850+K00850+K00850+K00850+K00895+K00966+K01623+K01623+K01623+K01803+K01803+K03841+K03841+K19355	https:\\www.genome.jp\dbget-bin\www_bget?map00051
Monoterpenoid biosynthesis	ko00902	6 out of 1412 0.424929178470255%	51 out of 18486 0.275884453099643%	0.191628	1	gene-LOC110682111;gene-LOC110682112;gene-LOC110695277;gene-LOC110727823;gene-LOC110714295;novel.1325	K23232+K23232+K23232+K23232+K23810+K23810	https:\\www.genome.jp\dbget-bin\www_bget?map00902
Flavone and flavonol biosynthesis	ko00944	4 out of 1412 0.28328611898017%	30 out of 18486 0.162284972411555%	0.192839	1	gene-LOC110726355;gene-LOC110702441;gene-LOC110702443;novel.8359	K05280+K22794+K22794+K22794	https:\\www.genome.jp\dbget-bin\www_bget?map00944
Inositol phosphate metabolism	ko00562	23 out of 1412 1.62889518413598%	249 out of 18486 1.3469652710159%	0.198561	1	gene-LOC110732354;gene-LOC110740061;gene-LOC110682104;novel.7140;gene-LOC110690892;gene-LOC110729903;gene-LOC110712456;gene-LOC110732563;gene-LOC110712170;gene-LOC110726708;gene-LOC110731661;gene-LOC110720417;gene-LOC110720422;novel.8214;gene-LOC110738656;gene-LOC110714649;gene-LOC110731746;gene-LOC110699277;gene-LOC110724398;gene-LOC110695157;novel.7122;gene-LOC110732490;novel.10972	K00010+K00140+K00140+K00140+K00469+K00469+K00913+K00913+K00915+K00921+K01092+K01114+K01114+K01114+K01765+K01803+K01803+K05857+K05857+K15422+K15422+K24221+K24221	https:\\www.genome.jp\dbget-bin\www_bget?map00562
Fatty acid metabolism	ko01212	19 out of 1412 1.34560906515581%	202 out of 18486 1.0927188142378%	0.20302	1	gene-LOC110736056;gene-LOC110708609;novel.9622;gene-LOC110689989;gene-LOC110738220;gene-LOC110714750;gene-LOC110738720;gene-LOC110738722;gene-LOC110717855;gene-LOC110703296;gene-LOC110691882;gene-LOC110696829;gene-LOC110739333;novel.4593;novel.4755;novel.9156;gene-LOC110688483;novel.1098;gene-LOC110691014	K00059+K00059+K00059+K00232+K01692+K01897+K03921+K03921+K03921+K07513+K09458+K10246+K10251+K10251+K10251+K10527+K10703+K10703+K10781	https:\\www.genome.jp\dbget-bin\www_bget?map01212
Glycosphingolipid biosynthesis - globo and isoglobo series	ko00603	5 out of 1412 0.354107648725212%	43 out of 18486 0.232608460456562%	0.22903	1	gene-LOC110712621;gene-LOC110716274;gene-LOC110723176;gene-LOC110736365;gene-LOC110701035	K07407+K07407+K07407+K12373+K12373	https:\\www.genome.jp\dbget-bin\www_bget?map00603
Pentose phosphate pathway	ko00030	14 out of 1412 0.991501416430595%	148 out of 18486 0.800605863897003%	0.240222	1	gene-LOC110736542;gene-LOC110721444;gene-LOC110690897;gene-LOC110706655;gene-LOC110727835;novel.3089;gene-LOC110731389;gene-LOC110701331;gene-LOC110705177;gene-LOC110718872;gene-LOC110726421;gene-LOC110709730;gene-LOC110735721;gene-LOC110716244	K00036+K00615+K00850+K00850+K00850+K00850+K00895+K01623+K01623+K01623+K01783+K01810+K03841+K03841	https:\\www.genome.jp\dbget-bin\www_bget?map00030
Arginine biosynthesis	ko00220	8 out of 1412 0.56657223796034%	78 out of 18486 0.421940928270042%	0.244057	1	gene-LOC110685313;novel.3414;gene-LOC110692005;gene-LOC110694878;gene-LOC110696010;gene-LOC110723014;gene-LOC110718689;novel.434	K00930+K01438+K01915+K01915+K01915+K13427+K14677+K14677	https:\\www.genome.jp\dbget-bin\www_bget?map00220
Fatty acid elongation	ko00062	9 out of 1412 0.637393767705382%	91 out of 18486 0.492264416315049%	0.258573	1	gene-LOC110696829;gene-LOC110739333;novel.4593;novel.4755;gene-LOC110688483;novel.1098;gene-LOC110698128;gene-LOC110712161;gene-LOC110730726	K10246+K10251+K10251+K10251+K10703+K10703+K15397+K15397+K15397	https:\\www.genome.jp\dbget-bin\www_bget?map00062
Glycosaminoglycan degradation	ko00531	9 out of 1412 0.637393767705382%	92 out of 18486 0.497673915395434%	0.268874	1	novel.9091;gene-LOC110725531;novel.425;gene-LOC110682558;gene-LOC110685863;gene-LOC110701306;gene-LOC110712875;gene-LOC110736365;gene-LOC110701035	K01205+K07964+K10532+K12309+K12309+K12309+K12309+K12373+K12373	https:\\www.genome.jp\dbget-bin\www_bget?map00531
Cutin, suberine and wax biosynthesis	ko00073	14 out of 1412 0.991501416430595%	152 out of 18486 0.822243860218544%	0.271661	1	gene-LOC110715077;gene-LOC110731823;gene-LOC110702412;gene-LOC110714053;gene-LOC110719538;gene-LOC110681813;gene-LOC110716276;gene-LOC110718742;gene-LOC110715812;gene-LOC110715961;novel.3691;novel.3692;gene-LOC110687083;gene-LOC110731367	K13356+K13356+K15398+K15398+K15398+K15400+K15402+K15406+K17991+K17991+K20769+K20769+K21995+K21995	https:\\www.genome.jp\dbget-bin\www_bget?map00073
Neomycin, kanamycin and gentamicin biosynthesis	ko00524	2 out of 1412 0.141643059490085%	14 out of 18486 0.0757329871253922%	0.290584	1	gene-LOC110715383;gene-LOC110715552	K00844+K00844	https:\\www.genome.jp\dbget-bin\www_bget?map00524
Other glycan degradation	ko00511	14 out of 1412 0.991501416430595%	156 out of 18486 0.843881856540084%	0.304395	1	gene-LOC110736541;gene-LOC110683019;gene-LOC110709557;gene-LOC110709565;gene-LOC110715722;gene-LOC110699333;gene-LOC110682558;gene-LOC110685863;gene-LOC110701306;gene-LOC110712875;gene-LOC110736365;gene-LOC110701035;gene-LOC110716458;gene-LOC110718824	K01206+K01206+K01206+K01206+K01206+K01227+K12309+K12309+K12309+K12309+K12373+K12373+K15923+K15923	https:\\www.genome.jp\dbget-bin\www_bget?map00511
Anthocyanin biosynthesis	ko00942	2 out of 1412 0.141643059490085%	15 out of 18486 0.0811424862057773%	0.31967	1	gene-LOC110698086;gene-LOC110713630	K17193+K17193	https:\\www.genome.jp\dbget-bin\www_bget?map00942
Glycosphingolipid biosynthesis - ganglio series	ko00604	6 out of 1412 0.424929178470255%	65 out of 18486 0.351617440225035%	0.377491	1	gene-LOC110682558;gene-LOC110685863;gene-LOC110701306;gene-LOC110712875;gene-LOC110736365;gene-LOC110701035	K12309+K12309+K12309+K12309+K12373+K12373	https:\\www.genome.jp\dbget-bin\www_bget?map00604
Limonene and pinene degradation	ko00903	3 out of 1412 0.212464589235127%	29 out of 18486 0.15687547333117%	0.383563	1	gene-LOC110738449;gene-LOC110696021;gene-LOC110738220	K00128+K00128+K01692	https:\\www.genome.jp\dbget-bin\www_bget?map00903
Amino sugar and nucleotide sugar metabolism	ko00520	49 out of 1412 3.47025495750708%	615 out of 18486 3.32684193443687%	0.399506	1	gene-LOC110700674;gene-LOC110711965;gene-LOC110726369;gene-LOC110708131;gene-LOC110715383;gene-LOC110715552;gene-LOC110738799;gene-LOC110717401;gene-LOC110684713;gene-LOC110686408;gene-LOC110726777;gene-LOC110732244;gene-LOC110710539;gene-LOC110712841;gene-LOC110692339;gene-LOC110705695;gene-LOC110707710;gene-LOC110716578;gene-LOC110716636;gene-LOC110716843;gene-LOC110717560;gene-LOC110729538;nov…	K00012+K00012+K00012+K00326+K00844+K00844+K00847+K00847+K00966+K00975+K00975+K00975+K01097+K01097+K01183+K01183+K01183+K01183+K01183+K01183+K01183+K01183+K01183+K01183+K01810+K06118+K06118+K10046+K12373+K12373+K12447+K12447+K12447+K12447+K12447+K12447+K12447+K12447+K12447+K12447+K12451+K12451+K13379+K13648+K15920+K15920+K15920+K20547+K20547	https:\\www.genome.jp\dbget-bin\www_bget?map00520
Isoflavonoid biosynthesis	ko00943	6 out of 1412 0.424929178470255%	67 out of 18486 0.362436438385805%	0.405424	1	gene-LOC110682362;gene-LOC110691472;gene-LOC110691646;novel.9060;gene-LOC110734497;novel.1453	K13260+K13260+K13260+K13260+K25075+K25075	https:\\www.genome.jp\dbget-bin\www_bget?map00943
Galactose metabolism	ko00052	36 out of 1412 2.54957507082153%	450 out of 18486 2.43427458617332%	0.410689	1	gene-LOC110715383;gene-LOC110715552;gene-LOC110690897;gene-LOC110706655;gene-LOC110727835;novel.3089;gene-LOC110693890;gene-LOC110710671;gene-LOC110729566;gene-LOC110683970;gene-LOC110684327;gene-LOC110704609;gene-LOC110719863;gene-LOC110732739;gene-LOC110735737;gene-LOC110707265;gene-LOC110710988;gene-LOC110712621;gene-LOC110716274;gene-LOC110723176;gene-LOC110682558;gene-LOC110685863;gene-LOC11…	K00844+K00844+K00850+K00850+K00850+K00850+K01187+K01187+K01187+K01193+K01193+K01193+K01193+K01193+K06617+K06617+K06617+K07407+K07407+K07407+K12309+K12309+K12309+K12309+K12447+K12447+K12447+K12447+K12447+K12447+K12447+K12447+K12447+K12447+K18819+K18819	https:\\www.genome.jp\dbget-bin\www_bget?map00052
Sphingolipid metabolism	ko00600	13 out of 1412 0.920679886685552%	156 out of 18486 0.843881856540084%	0.413851	1	gene-LOC110721225;novel.3193;gene-LOC110717570;gene-LOC110712621;gene-LOC110716274;gene-LOC110723176;gene-LOC110682558;gene-LOC110685863;gene-LOC110701306;gene-LOC110712875;novel.6849;novel.9669;novel.3061	K00654+K04711+K04715+K07407+K07407+K07407+K12309+K12309+K12309+K12309+K12349+K12349+K12349	https:\\www.genome.jp\dbget-bin\www_bget?map00600
ABC transporters	ko02010	17 out of 1412 1.20396600566572%	213 out of 18486 1.15222330412204%	0.46189	1	gene-LOC110735247;gene-LOC110725554;gene-LOC110733931;novel.7893;gene-LOC110720444;gene-LOC110721695;gene-LOC110698687;gene-LOC110712440;gene-LOC110718154;gene-LOC110722638;gene-LOC110724354;novel.8003;gene-LOC110681663;gene-LOC110693233;gene-LOC110696058;gene-LOC110707852;gene-LOC110723123	K05658+K05658+K05658+K05658+K05665+K05665+K05666+K05666+K05666+K05666+K05666+K05666+K05681+K05681+K05681+K08711+K08711	https:\\www.genome.jp\dbget-bin\www_bget?map02010
Fatty acid biosynthesis	ko00061	10 out of 1412 0.708215297450425%	123 out of 18486 0.665368386887374%	0.466658	1	gene-LOC110736056;gene-LOC110708609;novel.9622;gene-LOC110714750;gene-LOC110738720;gene-LOC110738722;gene-LOC110717855;gene-LOC110691882;gene-LOC110691014;gene-LOC110687761	K00059+K00059+K00059+K01897+K03921+K03921+K03921+K09458+K10781+K10782	https:\\www.genome.jp\dbget-bin\www_bget?map00061
Folate biosynthesis	ko00790	6 out of 1412 0.424929178470255%	73 out of 18486 0.394893432868116%	0.488102	1	gene-LOC110738715;gene-LOC110698550;gene-LOC110728610;novel.8921;gene-LOC110718618;gene-LOC110727995	K00079+K00079+K00079+K13950+K14652+K15631	https:\\www.genome.jp\dbget-bin\www_bget?map00790
Nitrogen metabolism	ko00910	6 out of 1412 0.424929178470255%	74 out of 18486 0.400302931948502%	0.501561	1	gene-LOC110681612;gene-LOC110740087;gene-LOC110692005;gene-LOC110694878;gene-LOC110696010;gene-LOC110714182	K00459+K01673+K01915+K01915+K01915+K10534	https:\\www.genome.jp\dbget-bin\www_bget?map00910
Glutathione metabolism	ko00480	35 out of 1412 2.47875354107649%	456 out of 18486 2.46673158065563%	0.513936	1	gene-LOC110736542;gene-LOC110694112;gene-LOC110719444;gene-LOC110724430;gene-LOC110728973;gene-LOC110735405;gene-LOC110739278;gene-LOC110686451;gene-LOC110688324;gene-LOC110691174;gene-LOC110696392;gene-LOC110698056;gene-LOC110702644;gene-LOC110709637;gene-LOC110713611;gene-LOC110724460;gene-LOC110727188;gene-LOC110727845;gene-LOC110729216;novel.5906;novel.6509;novel.9087;novel.9816;novel.10822;n…	K00036+K00432+K00432+K00434+K00797+K00799+K00799+K00799+K00799+K00799+K00799+K00799+K00799+K00799+K00799+K00799+K00799+K00799+K00799+K00799+K00799+K00799+K00799+K00799+K00799+K00799+K00799+K00799+K00799+K01255+K01255+K01469+K01469+K10808+K11188	https:\\www.genome.jp\dbget-bin\www_bget?map00480
Monobactam biosynthesis	ko00261	2 out of 1412 0.141643059490085%	23 out of 18486 0.124418478848859%	0.53344	1	novel.8518;gene-LOC110729568	K00928+K01714	https:\\www.genome.jp\dbget-bin\www_bget?map00261
Lysine biosynthesis	ko00300	3 out of 1412 0.212464589235127%	37 out of 18486 0.200151465974251%	0.544719	1	novel.8518;gene-LOC110729568;gene-LOC110732956	K00928+K01714+K10206	https:\\www.genome.jp\dbget-bin\www_bget?map00300
Biotin metabolism	ko00780	4 out of 1412 0.28328611898017%	51 out of 18486 0.275884453099643%	0.553235	1	gene-LOC110736056;gene-LOC110708609;novel.9622;gene-LOC110691882	K00059+K00059+K00059+K09458	https:\\www.genome.jp\dbget-bin\www_bget?map00780
Propanoate metabolism	ko00640	8 out of 1412 0.56657223796034%	105 out of 18486 0.567997403440441%	0.555907	1	gene-LOC110704635;novel.517;gene-LOC110740061;gene-LOC110682104;novel.7140;gene-LOC110689989;gene-LOC110738220;gene-LOC110702658	K00016+K00016+K00140+K00140+K00140+K00232+K01692+K01895	https:\\www.genome.jp\dbget-bin\www_bget?map00640
Ubiquitin mediated proteolysis	ko04120	28 out of 1412 1.98300283286119%	377 out of 18486 2.0393811533052%	0.590468	1	gene-LOC110737347;novel.3865;gene-LOC110717924;novel.11049;gene-LOC110717777;gene-LOC110716297;gene-LOC110720343;gene-LOC110729087;novel.9884;gene-LOC110722605;gene-LOC110725170;gene-LOC110687815;gene-LOC110731282;gene-LOC110691767;gene-LOC110692510;gene-LOC110704585;gene-LOC110730880;gene-LOC110682023;gene-LOC110682500;gene-LOC110684078;gene-LOC110686662;gene-LOC110695186;gene-LOC110715371;novel…	K03094+K03094+K03363+K03363+K03873+K04506+K04506+K04506+K04506+K04706+K08770+K09561+K10143+K10144+K10144+K10144+K10144+K10260+K10260+K10260+K10260+K10260+K10260+K10260+K10576+K10579+K10615+K10615	https:\\www.genome.jp\dbget-bin\www_bget?map04120
Various types of N-glycan biosynthesis	ko00513	8 out of 1412 0.56657223796034%	109 out of 18486 0.589635399761982%	0.599074	1	gene-LOC110691806;gene-LOC110735353;gene-LOC110683983;gene-LOC110715765;novel.1677;gene-LOC110736365;gene-LOC110701035;novel.6629	K00736+K03846+K07441+K07441+K07441+K12373+K12373+K12667	https:\\www.genome.jp\dbget-bin\www_bget?map00513
Ribosome biogenesis in eukaryotes	ko03008	23 out of 1412 1.62889518413598%	313 out of 18486 1.69317321216055%	0.608361	1	gene-LOC110691653;gene-LOC110693315;gene-LOC110707123;gene-LOC110707278;novel.6438;novel.6725;novel.9069;gene-LOC110692747;novel.7257;novel.8508;novel.8588;novel.9302;novel.4485;gene-LOC110707878;gene-LOC110712529;gene-LOC110729124;gene-LOC110717688;gene-LOC110720266;gene-LOC110726882;gene-LOC110696461;novel.821;gene-LOC110739157;gene-LOC110737774	K03097+K03097+K03097+K03097+K03097+K03097+K03097+K03539+K06943+K06943+K06943+K06943+K06943+K07936+K07936+K07936+K14521+K14549+K14553+K14568+K14569+K14573+K18532	https:\\www.genome.jp\dbget-bin\www_bget?map03008
Vitamin B6 metabolism	ko00750	6 out of 1412 0.424929178470255%	83 out of 18486 0.448988423671968%	0.615737	1	gene-LOC110691946;gene-LOC110701996;gene-LOC110738135;gene-LOC110738136;gene-LOC110699592;gene-LOC110716612	K05275+K05275+K13248+K13248+K13248+K13248	https:\\www.genome.jp\dbget-bin\www_bget?map00750
Pantothenate and CoA biosynthesis	ko00770	7 out of 1412 0.495750708215297%	98 out of 18486 0.530130909877745%	0.628522	1	gene-LOC110738449;gene-LOC110696021;gene-LOC110699514;gene-LOC110696660;gene-LOC110716835;gene-LOC110691948;gene-LOC110708250	K00128+K00128+K00207+K01513+K01513+K17839+K17839	https:\\www.genome.jp\dbget-bin\www_bget?map00770
Indole alkaloid biosynthesis	ko00901	2 out of 1412 0.141643059490085%	28 out of 18486 0.151465974250784%	0.641831	1	gene-LOC110710600;gene-LOC110712834	K01757+K01757	https:\\www.genome.jp\dbget-bin\www_bget?map00901
Tyrosine metabolism	ko00350	9 out of 1412 0.637393767705382%	130 out of 18486 0.70323488045007%	0.66878	1	gene-LOC110733184;gene-LOC110709669;gene-LOC110721627;novel.6655;gene-LOC110686958;gene-LOC110687985;gene-LOC110726729;gene-LOC110712166;gene-LOC110724454	K00001+K00121+K00121+K00276+K00815+K01557+K01557+K01800+K01800	https:\\www.genome.jp\dbget-bin\www_bget?map00350
Taurine and hypotaurine metabolism	ko00430	1 out of 1412 0.0708215297450425%	14 out of 18486 0.0757329871253922%	0.671364	1	gene-LOC110681895	K01580	https:\\www.genome.jp\dbget-bin\www_bget?map00430
2-Oxocarboxylic acid metabolism	ko01210	12 out of 1412 0.84985835694051%	173 out of 18486 0.935843340906632%	0.677896	1	gene-LOC110740096;gene-LOC110720542;gene-LOC110721189;novel.2191;novel.8518;gene-LOC110685313;novel.3414;novel.7480;novel.8498;gene-LOC110732818;gene-LOC110718689;novel.434	K00030+K00030+K00030+K00030+K00928+K00930+K01438+K01681+K01681+K01704+K14677+K14677	https:\\www.genome.jp\dbget-bin\www_bget?map01210
N-Glycan biosynthesis	ko00510	10 out of 1412 0.708215297450425%	147 out of 18486 0.795196364816618%	0.693894	1	gene-LOC110691806;gene-LOC110709383;novel.1899;gene-LOC110735353;novel.1989;gene-LOC110683983;gene-LOC110715765;novel.1677;gene-LOC110732601;novel.6629	K00736+K00737+K01001+K03846+K03850+K07441+K07441+K07441+K09658+K12667	https:\\www.genome.jp\dbget-bin\www_bget?map00510
Stilbenoid, diarylheptanoid and gingerol biosynthesis	ko00945	10 out of 1412 0.708215297450425%	147 out of 18486 0.795196364816618%	0.693894	1	gene-LOC110739647;gene-LOC110703828;gene-LOC110716920;gene-LOC110714717;novel.10022;gene-LOC110692326;gene-LOC110713661;gene-LOC110715013;gene-LOC110713093;gene-LOC110696237	K00588+K00588+K00588+K09754+K09754+K13065+K13065+K13065+K16040+K17212	https:\\www.genome.jp\dbget-bin\www_bget?map00945
Isoquinoline alkaloid biosynthesis	ko00950	9 out of 1412 0.637393767705382%	133 out of 18486 0.719463377691226%	0.695008	1	novel.6655;gene-LOC110686958;novel.9197;gene-LOC110695752;gene-LOC110729746;gene-LOC110729747;gene-LOC110729748;gene-LOC110729750;novel.2945	K00276+K00815+K14975+K22097+K22097+K22097+K22097+K22097+K22097	https:\\www.genome.jp\dbget-bin\www_bget?map00950
MAPK signaling pathway - plant	ko04016	58 out of 1412 4.10764872521246%	804 out of 18486 4.34923726062967%	0.697873	1	gene-LOC110721543;gene-LOC110699015;gene-LOC110729714;gene-LOC110718703;gene-LOC110686530;gene-LOC110693367;gene-LOC110720764;gene-LOC110714201;gene-LOC110684199;gene-LOC110736290;gene-LOC110716147;gene-LOC110719121;gene-LOC110684150;gene-LOC110688503;gene-LOC110736039;gene-LOC110723207;gene-LOC110714112;gene-LOC110721426;gene-LOC110730187;novel.660;novel.3084;gene-LOC110683364;gene-LOC110690946;…	K00940+K03781+K03781+K13416+K13420+K13420+K13420+K13422+K13424+K13425+K13425+K13425+K13447+K13447+K13449+K13449+K14496+K14496+K14496+K14496+K14496+K14497+K14497+K14497+K14497+K14497+K14497+K14498+K14498+K14509+K14509+K14514+K14516+K16224+K16224+K16224+K16224+K17686+K20537+K20547+K20547+K20557+K20557+K20600+K20600+K20600+K20603+K20606+K20606+K20606+K20606+K20606+K20716+K20716+K20717+K20718+K20718+…	https:\\www.genome.jp\dbget-bin\www_bget?map04016
Betalain biosynthesis	ko00965	3 out of 1412 0.212464589235127%	47 out of 18486 0.254246456778102%	0.707037	1	gene-LOC110688975;gene-LOC110692675;gene-LOC110726453	K15777+K15777+K15777	https:\\www.genome.jp\dbget-bin\www_bget?map00965
Non-homologous end-joining	ko03450	1 out of 1412 0.0708215297450425%	16 out of 18486 0.0865519852861625%	0.719687	1	gene-LOC110721419	K10885	https:\\www.genome.jp\dbget-bin\www_bget?map03450
Cyanoamino acid metabolism	ko00460	17 out of 1412 1.20396600566572%	249 out of 18486 1.3469652710159%	0.720309	1	gene-LOC110739238;gene-LOC110739767;gene-LOC110691406;gene-LOC110708063;gene-LOC110727876;novel.6398;novel.4537;gene-LOC110738461;gene-LOC110688825;gene-LOC110709413;gene-LOC110720294;gene-LOC110724870;gene-LOC110730561;gene-LOC110684308;gene-LOC110719843;gene-LOC110714064;gene-LOC110731553	K01188+K01188+K01188+K01188+K01188+K01188+K01188+K05349+K05349+K05349+K05349+K05349+K05349+K05350+K05350+K13034+K13034	https:\\www.genome.jp\dbget-bin\www_bget?map00460
SNARE interactions in vesicular transport	ko04130	6 out of 1412 0.424929178470255%	96 out of 18486 0.519311911716975%	0.751138	1	gene-LOC110736525;gene-LOC110733829;gene-LOC110699915;gene-LOC110713120;gene-LOC110707996;gene-LOC110683276	K08486+K08486+K08490+K08493+K08515+K08516	https:\\www.genome.jp\dbget-bin\www_bget?map04130
Proteasome	ko03050	10 out of 1412 0.708215297450425%	155 out of 18486 0.838472357459699%	0.754621	1	gene-LOC110717734;gene-LOC110694725;novel.2265;novel.9195;gene-LOC110691480;novel.3406;gene-LOC110701760;gene-LOC110704877;gene-LOC110685574;gene-LOC110686661	K02729+K02731+K02732+K02732+K03029+K03036+K03038+K03064+K06693+K10881	https:\\www.genome.jp\dbget-bin\www_bget?map03050
Porphyrin and chlorophyll metabolism	ko00860	17 out of 1412 1.20396600566572%	256 out of 18486 1.3848317645786%	0.760529	1	gene-LOC110685169;gene-LOC110726774;gene-LOC110708062;gene-LOC110722841;gene-LOC110711517;gene-LOC110714855;gene-LOC110719405;gene-LOC110700603;gene-LOC110736089;gene-LOC110695887;novel.7301;gene-LOC110704436;gene-LOC110704437;gene-LOC110723222;gene-LOC110723223;gene-LOC110709775;gene-LOC110738533	K00218+K01845+K02259+K02259+K04035+K04035+K08099+K10960+K13071+K13071+K13071+K13544+K13544+K13544+K13544+K13600+K19073	https:\\www.genome.jp\dbget-bin\www_bget?map00860
C5-Branched dibasic acid metabolism	ko00660	1 out of 1412 0.0708215297450425%	18 out of 18486 0.0973709834469328%	0.760908	1	gene-LOC110732818	K01704	https:\\www.genome.jp\dbget-bin\www_bget?map00660
Oxidative phosphorylation	ko00190	20 out of 1412 1.41643059490085%	299 out of 18486 1.61744022503516%	0.763884	1	gene-LOC110685786;gene-LOC110681710;gene-LOC110703539;gene-LOC110692236;gene-LOC110692238;gene-LOC110722795;gene-LOC110732333;gene-LOC110710363;gene-LOC110731331;novel.2922;novel.8465;gene-LOC110708062;gene-LOC110722841;gene-LOC110703544;novel.9183;gene-LOC110698692;gene-LOC110731948;gene-LOC110703545;novel.5523;novel.5962	K00234+K00235+K00412+K00417+K00417+K01507+K01507+K01535+K02115+K02132+K02256+K02259+K02259+K02262+K02262+K02265+K03884+K03935+K03942+K08738	https:\\www.genome.jp\dbget-bin\www_bget?map00190
Mismatch repair	ko03430	9 out of 1412 0.637393767705382%	145 out of 18486 0.784377366655848%	0.786286	1	gene-LOC110690105;novel.7497;gene-LOC110707809;novel.5246;gene-LOC110718305;gene-LOC110694153;gene-LOC110687874;gene-LOC110726836;gene-LOC110727941	K07466+K08736+K08737+K08737+K08739+K10746+K10755+K10755+K10755	https:\\www.genome.jp\dbget-bin\www_bget?map03430
Glycolysis / Gluconeogenesis	ko00010	47 out of 1412 3.328611898017%	681 out of 18486 3.68386887374229%	0.78943	1	gene-LOC110733184;gene-LOC110702595;gene-LOC110704635;novel.517;gene-LOC110709669;gene-LOC110721627;gene-LOC110738449;gene-LOC110696021;gene-LOC110709042;gene-LOC110711593;novel.5545;gene-LOC110715383;gene-LOC110715552;gene-LOC110690897;gene-LOC110706655;gene-LOC110727835;novel.3089;gene-LOC110696399;gene-LOC110731389;gene-LOC110687215;gene-LOC110693576;gene-LOC110722396;novel.8992;gene-LOC110730…	K00001+K00002+K00016+K00016+K00121+K00121+K00128+K00128+K00162+K00162+K00627+K00844+K00844+K00850+K00850+K00850+K00850+K00873+K00895+K00927+K00927+K00927+K00927+K01568+K01610+K01610+K01623+K01623+K01623+K01689+K01689+K01792+K01792+K01803+K01803+K01810+K01895+K01913+K01913+K03841+K03841+K14085+K14085+K14085+K14085+K14085+K14085	https:\\www.genome.jp\dbget-bin\www_bget?map00010
Ubiquinone and other terpenoid-quinone biosynthesis	ko00130	10 out of 1412 0.708215297450425%	161 out of 18486 0.87092935194201%	0.794358	1	gene-LOC110686958;gene-LOC110684421;gene-LOC110693170;gene-LOC110693482;gene-LOC110699307;gene-LOC110726916;gene-LOC110704968;gene-LOC110738611;gene-LOC110738614;gene-LOC110711370	K00815+K03809+K03809+K03809+K12501+K14759+K17872+K19222+K19222+K23095	https:\\www.genome.jp\dbget-bin\www_bget?map00130
DNA replication	ko03030	10 out of 1412 0.708215297450425%	161 out of 18486 0.87092935194201%	0.794358	1	gene-LOC110698060;novel.5525;gene-LOC110717949;gene-LOC110681894;gene-LOC110690105;gene-LOC110721596;gene-LOC110697482;gene-LOC110687874;gene-LOC110726836;gene-LOC110727941	K02320+K02320+K02325+K02540+K07466+K10742+K10743+K10755+K10755+K10755	https:\\www.genome.jp\dbget-bin\www_bget?map03030
Purine metabolism	ko00230	17 out of 1412 1.20396600566572%	275 out of 18486 1.48761224710592%	0.84947	1	novel.2367;gene-LOC110732750;gene-LOC110696399;gene-LOC110721543;gene-LOC110707253;gene-LOC110706896;gene-LOC110715913;gene-LOC110721942;novel.5828;gene-LOC110696660;gene-LOC110716835;gene-LOC110703801;novel.9526;gene-LOC110681929;gene-LOC110683569;gene-LOC110732419;gene-LOC110737774	K00088+K00759+K00873+K00940+K00942+K01466+K01510+K01510+K01510+K01513+K01513+K01952+K01952+K10808+K13484+K14977+K18532	https:\\www.genome.jp\dbget-bin\www_bget?map00230
Base excision repair	ko03410	6 out of 1412 0.424929178470255%	113 out of 18486 0.611273396083523%	0.870893	1	gene-LOC110707130;novel.9696;gene-LOC110722413;gene-LOC110717949;gene-LOC110698630;gene-LOC110715481	K01142+K01142+K01246+K02325+K10563+K10773	https:\\www.genome.jp\dbget-bin\www_bget?map03410
Biosynthesis of cofactors	ko01240	54 out of 1412 3.82436260623229%	813 out of 18486 4.39792275235313%	0.878637	1	gene-LOC110702595;gene-LOC110700674;gene-LOC110711965;gene-LOC110726369;gene-LOC110736056;gene-LOC110708609;novel.9622;gene-LOC110738449;gene-LOC110696021;gene-LOC110700051;gene-LOC110690008;gene-LOC110720919;gene-LOC110688065;gene-LOC110696056;gene-LOC110702874;gene-LOC110696399;gene-LOC110692476;gene-LOC110727371;gene-LOC110721543;gene-LOC110684713;gene-LOC110726774;gene-LOC110708062;gene-LOC11…	K00002+K00012+K00012+K00012+K00059+K00059+K00059+K00128+K00128+K00278+K00288+K00609+K00789+K00858+K00858+K00873+K00878+K00878+K00940+K00966+K01845+K02259+K02259+K03146+K03809+K03809+K03809+K09458+K10046+K11153+K11752+K12501+K13248+K13248+K13248+K13248+K13421+K13800+K13800+K13800+K13950+K14190+K14190+K14652+K14759+K17872+K18532+K19222+K19222+K20884+K20884+K20884+K20884+K23095	https:\\www.genome.jp\dbget-bin\www_bget?map01240
Sesquiterpenoid and triterpenoid biosynthesis	ko00909	9 out of 1412 0.637393767705382%	162 out of 18486 0.876338851022395%	0.878913	1	gene-LOC110682470;gene-LOC110719994;gene-LOC110732064;gene-LOC110718886;novel.6719;novel.8939;gene-LOC110693174;gene-LOC110712950;novel.1741	K00511+K00511+K00511+K00801+K14175+K14175+K15803+K15803+K15803	https:\\www.genome.jp\dbget-bin\www_bget?map00909
One carbon pool by folate	ko00670	2 out of 1412 0.141643059490085%	54 out of 18486 0.292112950340798%	0.925432	1	gene-LOC110690008;gene-LOC110717761	K00288+K00297	https:\\www.genome.jp\dbget-bin\www_bget?map00670
Homologous recombination	ko03440	15 out of 1412 1.06232294617564%	271 out of 18486 1.46597425078438%	0.92904	1	gene-LOC110702005;gene-LOC110707356;gene-LOC110715930;novel.9478;gene-LOC110690105;novel.11037;gene-LOC110698589;novel.8727;novel.1322;gene-LOC110686661;gene-LOC110721793;gene-LOC110734547;gene-LOC110694715;gene-LOC110702478;gene-LOC110724675	K03165+K03553+K04482+K04728+K07466+K08991+K10875+K10875+K10875+K10881+K10901+K12173+K12173+K12173+K12173	https:\\www.genome.jp\dbget-bin\www_bget?map03440
Other types of O-glycan biosynthesis	ko00514	2 out of 1412 0.141643059490085%	55 out of 18486 0.297522449421184%	0.930099	1	gene-LOC110685345;gene-LOC110729660	K13667+K13667	https:\\www.genome.jp\dbget-bin\www_bget?map00514
Phenylalanine, tyrosine and tryptophan biosynthesis	ko00400	5 out of 1412 0.354107648725212%	120 out of 18486 0.649139889646219%	0.956902	1	gene-LOC110686958;gene-LOC110683155;gene-LOC110683440;gene-LOC110687330;gene-LOC110708540	K00815+K01609+K01657+K01696+K13832	https:\\www.genome.jp\dbget-bin\www_bget?map00400
Aminoacyl-tRNA biosynthesis	ko00970	10 out of 1412 0.708215297450425%	220 out of 18486 1.19008979768473%	0.976063	1	gene-LOC110716142;gene-LOC110691838;gene-LOC110701884;novel.1627;gene-LOC110699496;novel.6537;gene-LOC110687824;gene-LOC110698436;gene-LOC110705121;gene-LOC110727049	K01870+K01872+K01872+K01873+K01881+K01887+K01893+K02433+K02433+K02434	https:\\www.genome.jp\dbget-bin\www_bget?map00970
Valine, leucine and isoleucine biosynthesis	ko00290	1 out of 1412 0.0708215297450425%	47 out of 18486 0.254246456778102%	0.97623	1	gene-LOC110732818	K01704	https:\\www.genome.jp\dbget-bin\www_bget?map00290
Ascorbate and aldarate metabolism	ko00053	42 out of 1412 2.97450424929178%	727 out of 18486 3.93270583144001%	0.980419	1	gene-LOC110702595;gene-LOC110700674;gene-LOC110711965;gene-LOC110726369;gene-LOC110738449;gene-LOC110696021;gene-LOC110735872;gene-LOC110735884;gene-LOC110736848;gene-LOC110736934;gene-LOC110739260;gene-LOC110685352;gene-LOC110688093;gene-LOC110688096;gene-LOC110697845;gene-LOC110703929;gene-LOC110708344;gene-LOC110717085;novel.8108;novel.9343;gene-LOC110724430;gene-LOC110690892;gene-LOC110729903…	K00002+K00012+K00012+K00012+K00128+K00128+K00423+K00423+K00423+K00423+K00423+K00423+K00423+K00423+K00423+K00423+K00423+K00423+K00423+K00423+K00434+K00469+K00469+K10046+K12447+K12447+K12447+K12447+K12447+K12447+K12447+K12447+K12447+K12447+K14085+K14085+K14085+K14085+K14085+K14085+K14190+K14190	https:\\www.genome.jp\dbget-bin\www_bget?map00053
Tropane, piperidine and pyridine alkaloid biosynthesis	ko00960	3 out of 1412 0.212464589235127%	97 out of 18486 0.52472141079736%	0.981842	1	novel.6655;gene-LOC110686958;gene-LOC110733330	K00276+K00815+K08081	https:\\www.genome.jp\dbget-bin\www_bget?map00960
Plant-pathogen interaction	ko04626	84 out of 1412 5.94900849858357%	1349 out of 18486 7.29741425943958%	0.983312	1	novel.7758;gene-LOC110724732;novel.4674;novel.4729;gene-LOC110722595;novel.7856;gene-LOC110682846;gene-LOC110686664;gene-LOC110691228;gene-LOC110694610;gene-LOC110709156;gene-LOC110734156;novel.8320;gene-LOC110736716;gene-LOC110709705;novel.3183;gene-LOC110718703;gene-LOC110686530;gene-LOC110693367;gene-LOC110720764;gene-LOC110684199;gene-LOC110736290;gene-LOC110716147;gene-LOC110719121;gene-LOC1…	K00864+K01373+K02358+K02358+K04079+K04368+K05391+K05391+K05391+K05391+K05391+K05391+K05391+K13412+K13412+K13412+K13416+K13420+K13420+K13420+K13424+K13425+K13425+K13425+K13427+K13429+K13429+K13429+K13430+K13430+K13430+K13430+K13430+K13430+K13430+K13430+K13430+K13430+K13430+K13430+K13430+K13434+K13435+K13436+K13447+K13447+K13448+K13448+K13448+K13448+K13448+K13448+K13448+K13448+K13449+K13449+K13457+…	https:\\www.genome.jp\dbget-bin\www_bget?map04626
Pyruvate metabolism	ko00620	33 out of 1412 2.3371104815864%	600 out of 18486 3.24569944823109%	0.984753	1	gene-LOC110733184;gene-LOC110702595;gene-LOC110704635;novel.517;gene-LOC110685327;gene-LOC110713881;gene-LOC110696232;gene-LOC110696234;gene-LOC110707699;gene-LOC110739848;gene-LOC110709669;gene-LOC110721627;gene-LOC110738449;gene-LOC110696021;gene-LOC110709042;gene-LOC110711593;novel.5545;gene-LOC110696399;gene-LOC110685976;gene-LOC110720234;gene-LOC110706401;gene-LOC110713391;novel.8311;gene-LO…	K00001+K00002+K00016+K00016+K00028+K00028+K00029+K00029+K00029+K00102+K00121+K00121+K00128+K00128+K00162+K00162+K00627+K00873+K01595+K01595+K01610+K01610+K01638+K01759+K01895+K01913+K01913+K14085+K14085+K14085+K14085+K14085+K14085	https:\\www.genome.jp\dbget-bin\www_bget?map00620
Phosphatidylinositol signaling system	ko04070	9 out of 1412 0.637393767705382%	215 out of 18486 1.16304230228281%	0.986005	1	gene-LOC110712456;gene-LOC110732563;gene-LOC110712170;gene-LOC110726708;gene-LOC110731661;gene-LOC110699277;gene-LOC110724398;gene-LOC110695157;novel.7122	K00913+K00913+K00915+K00921+K01092+K05857+K05857+K15422+K15422	https:\\www.genome.jp\dbget-bin\www_bget?map04070
Phagosome	ko04145	6 out of 1412 0.424929178470255%	162 out of 18486 0.876338851022395%	0.98701	1	gene-LOC110726708;gene-LOC110697657;gene-LOC110689165;gene-LOC110683389;gene-LOC110704179;gene-LOC110707570	K00921+K01365+K07374+K07375+K07897+K07897	https:\\www.genome.jp\dbget-bin\www_bget?map04145
Phenylalanine metabolism	ko00360	5 out of 1412 0.354107648725212%	150 out of 18486 0.811424862057773%	0.991204	1	novel.6655;gene-LOC110686958;gene-LOC110738220;gene-LOC110697690;gene-LOC110724960	K00276+K00815+K01692+K10775+K10775	https:\\www.genome.jp\dbget-bin\www_bget?map00360
RNA polymerase	ko03020	7 out of 1412 0.495750708215297%	190 out of 18486 1.02780482527318%	0.991882	1	novel.8789;novel.10403;novel.4197;gene-LOC110690117;novel.1220;gene-LOC110738057;gene-LOC110721618	K03006+K03006+K03006+K03011+K03011+K03017+K03021	https:\\www.genome.jp\dbget-bin\www_bget?map03020
Basal transcription factors	ko03022	4 out of 1412 0.28328611898017%	132 out of 18486 0.714053878610841%	0.992272	1	gene-LOC110683502;novel.8442;gene-LOC110702955;gene-LOC110737729	K03120+K03122+K03133+K03137	https:\\www.genome.jp\dbget-bin\www_bget?map03022
Endocytosis	ko04144	38 out of 1412 2.69121813031161%	712 out of 18486 3.85156334523423%	0.994426	1	gene-LOC110716968;gene-LOC110687040;gene-LOC110688446;gene-LOC110698522;gene-LOC110715924;gene-LOC110717698;gene-LOC110721867;gene-LOC110727406;gene-LOC110727763;gene-LOC110731676;novel.5386;novel.8111;novel.2607;gene-LOC110731839;gene-LOC110684972;gene-LOC110726143;gene-LOC110731709;gene-LOC110704179;gene-LOC110707570;gene-LOC110704022;gene-LOC110714211;gene-LOC110728458;gene-LOC110736537;gene-L…	K01115+K03283+K03283+K03283+K03283+K03283+K03283+K03283+K03283+K03283+K03283+K03283+K03283+K05757+K05758+K05758+K05758+K07897+K07897+K07904+K07904+K07904+K07937+K11866+K11866+K12190+K12191+K12191+K12472+K12472+K12472+K12472+K12486+K12486+K19366+K19476+K19476+K19476	https:\\www.genome.jp\dbget-bin\www_bget?map04144
RNA transport	ko03013	28 out of 1412 1.98300283286119%	566 out of 18486 3.061776479498%	0.996191	1	gene-LOC110712207;gene-LOC110693901;gene-LOC110710252;gene-LOC110721258;gene-LOC110729552;gene-LOC110688535;gene-LOC110685617;gene-LOC110725612;gene-LOC110727073;gene-LOC110695313;novel.584;novel.643;novel.8534;novel.2205;novel.2327;novel.198;novel.2873;gene-LOC110707709;gene-LOC110712348;gene-LOC110723060;gene-LOC110692747;gene-LOC110707878;gene-LOC110712529;gene-LOC110729124;novel.1239;gene-LOC…	K00784+K03231+K03231+K03231+K03231+K03237+K03238+K03239+K03243+K03245+K03245+K03245+K03245+K03245+K03245+K03245+K03245+K03259+K03259+K03260+K03539+K07936+K07936+K07936+K12883+K13151+K14292+K14304	https:\\www.genome.jp\dbget-bin\www_bget?map03013
RNA degradation	ko03018	15 out of 1412 1.06232294617564%	353 out of 18486 1.90955317537596%	0.996663	1	gene-LOC110690897;gene-LOC110706655;gene-LOC110727835;novel.3089;gene-LOC110704565;novel.788;gene-LOC110687897;novel.5370;gene-LOC110682229;gene-LOC110690772;gene-LOC110683600;novel.6369;novel.7191;novel.10451;novel.10928	K00850+K00850+K00850+K00850+K01689+K01689+K04077+K10643+K12581+K12589+K12611+K12627+K14442+K14442+K14442	https:\\www.genome.jp\dbget-bin\www_bget?map03018
Autophagy - other	ko04136	2 out of 1412 0.141643059490085%	110 out of 18486 0.595044898842367%	0.998418	1	gene-LOC110722379;gene-LOC110689593	K08333+K08343	https:\\www.genome.jp\dbget-bin\www_bget?map04136
Nucleotide excision repair	ko03420	6 out of 1412 0.424929178470255%	202 out of 18486 1.0927188142378%	0.998526	1	gene-LOC110717949;gene-LOC110690105;gene-LOC110687874;gene-LOC110726836;gene-LOC110727941;gene-LOC110695178	K02325+K07466+K10755+K10755+K10755+K10838	https:\\www.genome.jp\dbget-bin\www_bget?map03420
Protein processing in endoplasmic reticulum	ko04141	43 out of 1412 3.04532577903683%	854 out of 18486 4.61971221464892%	0.999213	1	gene-LOC110691791;gene-LOC110713467;gene-LOC110714962;gene-LOC110737347;novel.3865;gene-LOC110688535;gene-LOC110687040;gene-LOC110688446;gene-LOC110698522;gene-LOC110715924;gene-LOC110717698;gene-LOC110721867;gene-LOC110727406;gene-LOC110727763;gene-LOC110731676;novel.5386;novel.8111;novel.2607;gene-LOC110722595;gene-LOC110737741;gene-LOC110723242;gene-LOC110716002;gene-LOC110738839;gene-LOC11072…	K01456+K01456+K01456+K03094+K03094+K03237+K03283+K03283+K03283+K03283+K03283+K03283+K03283+K03283+K03283+K03283+K03283+K03283+K04079+K04374+K04374+K08852+K09490+K09490+K09561+K12667+K13250+K13719+K13993+K13993+K13993+K13993+K13993+K13993+K13993+K13993+K13993+K13993+K14003+K14009+K14012+K14016+K16196	https:\\www.genome.jp\dbget-bin\www_bget?map04141
Glycerolipid metabolism	ko00561	28 out of 1412 1.98300283286119%	614 out of 18486 3.32143243535649%	0.999315	1	gene-LOC110702595;gene-LOC110738449;gene-LOC110696021;gene-LOC110739106;gene-LOC110688112;gene-LOC110697429;gene-LOC110701563;gene-LOC110705336;gene-LOC110714196;gene-LOC110715590;gene-LOC110728837;novel.4365;novel.7758;gene-LOC110696977;gene-LOC110728373;gene-LOC110712621;gene-LOC110716274;gene-LOC110723176;gene-LOC110730860;gene-LOC110732897;gene-LOC110705050;gene-LOC110702284;gene-LOC110708835…	K00002+K00128+K00128+K00679+K00679+K00679+K00679+K00679+K00679+K00679+K00679+K00679+K00864+K06118+K06118+K07407+K07407+K07407+K13508+K13508+K13513+K14085+K14085+K14085+K14085+K14085+K14085+K22849	https:\\www.genome.jp\dbget-bin\www_bget?map00561
Ribosome	ko03010	32 out of 1412 2.26628895184136%	687 out of 18486 3.7163258682246%	0.999462	1	novel.478;gene-LOC110728969;gene-LOC110706324;gene-LOC110740295;gene-LOC110727522;gene-LOC110707824;gene-LOC110689618;novel.762;novel.3305;gene-LOC110737142;gene-LOC110727138;gene-LOC110716886;gene-LOC110731461;gene-LOC110735473;gene-LOC110735488;gene-LOC110685921;gene-LOC110685922;gene-LOC110715556;novel.10538;novel.8452;novel.8459;gene-LOC110689605;gene-LOC110695748;gene-LOC110710199;novel.8463…	K02872+K02875+K02881+K02882+K02884+K02885+K02888+K02891+K02896+K02911+K02911+K02915+K02935+K02937+K02937+K02945+K02945+K02949+K02949+K02950+K02950+K02952+K02952+K02953+K02954+K02961+K02973+K02973+K02982+K02985+K02989+K02995	https:\\www.genome.jp\dbget-bin\www_bget?map03010
beta-Alanine metabolism	ko00410	18 out of 1412 1.27478753541076%	459 out of 18486 2.48296007789679%	0.999665	1	gene-LOC110738449;gene-LOC110696021;gene-LOC110740061;gene-LOC110682104;novel.7140;gene-LOC110699514;gene-LOC110689989;novel.6655;gene-LOC110681895;gene-LOC110738220;gene-LOC110702284;gene-LOC110708835;gene-LOC110729346;novel.7027;novel.10749;novel.4019;gene-LOC110691948;gene-LOC110708250	K00128+K00128+K00140+K00140+K00140+K00207+K00232+K00276+K01580+K01692+K14085+K14085+K14085+K14085+K14085+K14085+K17839+K17839	https:\\www.genome.jp\dbget-bin\www_bget?map00410
Valine, leucine and isoleucine degradation	ko00280	21 out of 1412 1.48725212464589%	520 out of 18486 2.81293952180028%	0.99976	1	gene-LOC110694500;novel.9469;gene-LOC110738449;gene-LOC110696021;gene-LOC110740061;gene-LOC110682104;novel.7140;gene-LOC110700957;gene-LOC110730754;gene-LOC110736314;gene-LOC110700990;gene-LOC110702521;gene-LOC110738220;gene-LOC110734463;gene-LOC110703296;gene-LOC110702284;gene-LOC110708835;gene-LOC110729346;novel.7027;novel.10749;novel.4019	K00020+K00020+K00128+K00128+K00140+K00140+K00140+K00253+K00827+K01640+K01640+K01641+K01692+K01968+K07513+K14085+K14085+K14085+K14085+K14085+K14085	https:\\www.genome.jp\dbget-bin\www_bget?map00280
Selenocompound metabolism	ko00450	1 out of 1412 0.0708215297450425%	107 out of 18486 0.578816401601212%	0.999802	1	gene-LOC110696840	K00549	https:\\www.genome.jp\dbget-bin\www_bget?map00450
Spliceosome	ko03040	32 out of 1412 2.26628895184136%	756 out of 18486 4.08958130477118%	0.999962	1	gene-LOC110687040;gene-LOC110688446;gene-LOC110698522;gene-LOC110715924;gene-LOC110717698;gene-LOC110721867;gene-LOC110727406;gene-LOC110727763;gene-LOC110731676;novel.5386;novel.8111;novel.2607;gene-LOC110718368;gene-LOC110722555;gene-LOC110690597;gene-LOC110689835;novel.2611;gene-LOC110707851;novel.6369;gene-LOC110708133;gene-LOC110708134;gene-LOC110737368;gene-LOC110682659;novel.6165;novel.284…	K03283+K03283+K03283+K03283+K03283+K03283+K03283+K03283+K03283+K03283+K03283+K03283+K09567+K11093+K11094+K11096+K11096+K11098+K12627+K12813+K12813+K12818+K12818+K12818+K12828+K12830+K12867+K12867+K12874+K12874+K12883+K12891	https:\\www.genome.jp\dbget-bin\www_bget?map03040
Tryptophan metabolism	ko00380	24 out of 1412 1.69971671388102%	621 out of 18486 3.35929892891918%	0.99997	1	gene-LOC110738449;gene-LOC110696021;gene-LOC110698724;gene-LOC110703312;gene-LOC110738220;gene-LOC110699015;gene-LOC110729714;gene-LOC110709967;gene-LOC110712186;gene-LOC110687834;gene-LOC110692921;gene-LOC110697782;gene-LOC110727590;gene-LOC110727597;gene-LOC110729654;gene-LOC110731662;gene-LOC110702284;gene-LOC110708835;gene-LOC110729346;novel.7027;novel.10749;novel.4019;gene-LOC110738778;gene-…	K00128+K00128+K00837+K00837+K01692+K03781+K03781+K11816+K11816+K11868+K13066+K13066+K13066+K13066+K13066+K13066+K14085+K14085+K14085+K14085+K14085+K14085+K22588+K23947	https:\\www.genome.jp\dbget-bin\www_bget?map00380
Fatty acid degradation	ko00071	16 out of 1412 1.13314447592068%	474 out of 18486 2.56410256410256%	0.999971	1	gene-LOC110733184;gene-LOC110709669;gene-LOC110721627;gene-LOC110738449;gene-LOC110696021;gene-LOC110689989;gene-LOC110738220;gene-LOC110714750;gene-LOC110703296;novel.9156;gene-LOC110702284;gene-LOC110708835;gene-LOC110729346;novel.7027;novel.10749;novel.4019	K00001+K00121+K00121+K00128+K00128+K00232+K01692+K01897+K07513+K10527+K14085+K14085+K14085+K14085+K14085+K14085	https:\\www.genome.jp\dbget-bin\www_bget?map00071
Glycine, serine and threonine metabolism	ko00260	21 out of 1412 1.48725212464589%	578 out of 18486 3.12669046846262%	0.999982	1	gene-LOC110713319;gene-LOC110729730;gene-LOC110686716;novel.6655;gene-LOC110701733;gene-LOC110730754;gene-LOC110736278;gene-LOC110717163;novel.8518;gene-LOC110704567;gene-LOC110687330;gene-LOC110723783;gene-LOC110733242;gene-LOC110702284;gene-LOC110708835;gene-LOC110729346;novel.7027;novel.10749;novel.4019;gene-LOC110698772;gene-LOC110702540	K00058+K00108+K00130+K00276+K00306+K00827+K00830+K00830+K00928+K01620+K01696+K12235+K12235+K14085+K14085+K14085+K14085+K14085+K14085+K15919+K15919	https:\\www.genome.jp\dbget-bin\www_bget?map00260
Linoleic acid metabolism	ko00591	6 out of 1412 0.424929178470255%	280 out of 18486 1.51465974250784%	0.999987	1	gene-LOC110736163;gene-LOC110695977;gene-LOC110690871;gene-LOC110736902;gene-LOC110708631;novel.3531	K00454+K00454+K01047+K15718+K15718+K15718	https:\\www.genome.jp\dbget-bin\www_bget?map00591
mRNA surveillance pathway	ko03015	17 out of 1412 1.20396600566572%	533 out of 18486 2.88326300984529%	0.999996	1	gene-LOC110716632;novel.1875;novel.5752;gene-LOC110719305;novel.1239;gene-LOC110738700;gene-LOC110697310;novel.8301;gene-LOC110683273;gene-LOC110698662;gene-LOC110683851;gene-LOC110689266;gene-LOC110696244;gene-LOC110711032;novel.10488;novel.3201;gene-LOC110706921	K00565+K03267+K03456+K06100+K12883+K13917+K14376+K14376+K14399+K14399+K14400+K14400+K14400+K14400+K14400+K14404+K14409	https:\\www.genome.jp\dbget-bin\www_bget?map03015
Lysine degradation	ko00310	13 out of 1412 0.920679886685552%	464 out of 18486 2.51000757329871%	0.999998	1	gene-LOC110738449;gene-LOC110696021;gene-LOC110701733;gene-LOC110738220;gene-LOC110711882;gene-LOC110705627;gene-LOC110702284;gene-LOC110708835;gene-LOC110729346;novel.7027;novel.10749;novel.4019;gene-LOC110721851	K00128+K00128+K00306+K01692+K11420+K11422+K14085+K14085+K14085+K14085+K14085+K14085+K14157	https:\\www.genome.jp\dbget-bin\www_bget?map00310
Arginine and proline metabolism	ko00330	15 out of 1412 1.06232294617564%	516 out of 18486 2.79130152547874%	0.999999	1	gene-LOC110738449;gene-LOC110696021;gene-LOC110712844;novel.7492;gene-LOC110728973;gene-LOC110721905;gene-LOC110723014;gene-LOC110702284;gene-LOC110708835;gene-LOC110729346;novel.7027;novel.10749;novel.4019;gene-LOC110691948;gene-LOC110708250	K00128+K00128+K00286+K00472+K00797+K01611+K13427+K14085+K14085+K14085+K14085+K14085+K14085+K17839+K17839	https:\\www.genome.jp\dbget-bin\www_bget?map00330
Protein export	ko03060	5 out of 1412 0.354107648725212%	313 out of 18486 1.69317321216055%	1	1	gene-LOC110705014;novel.4721;gene-LOC110738839;gene-LOC110728394;gene-LOC110737894	K03070+K03100+K09490+K09490+K09647	https:\\www.genome.jp\dbget-bin\www_bget?map03060
Histidine metabolism	ko00340	8 out of 1412 0.56657223796034%	398 out of 18486 2.15298063399329%	1	1	gene-LOC110738449;gene-LOC110696021;gene-LOC110702284;gene-LOC110708835;gene-LOC110729346;novel.7027;novel.10749;novel.4019	K00128+K00128+K14085+K14085+K14085+K14085+K14085+K14085	https:\\www.genome.jp\dbget-bin\www_bget?map00340

## Sheet: L1_L4 at A1 node
Supplementary Table S6 The information of KEGG analysis of DEGs in pairwise comparison of L4 and L1 cultivars after 1 d of artificial accelerated aging treatment.
Note: The significantly enriched KEGG pathways of DEGs (FDR < 0.05) were marked by blue background.
KEGG pathway	ko ID	Cluter frequency	Genome frequency	P value	FDR	Gene ID	KEGG orthology	Hyperlink
Metabolic pathways	ko01100	609 out of 1113 54.7169811320755%	8308 out of 18486 44.9421183598399%	9.70288e-12	1.27108e-09	gene-LOC110702595;gene-LOC110711965;gene-LOC110724482;gene-LOC110724483;gene-LOC110694500;gene-LOC110709660;novel.9469;gene-LOC110713881;gene-LOC110696234;gene-LOC110707699;gene-LOC110729863;gene-LOC110740096;gene-LOC110690841;gene-LOC110720542;gene-LOC110721189;gene-LOC110736542;gene-LOC110708609;gene-LOC110682810;novel.4923;gene-LOC110738715;gene-LOC110698550;gene-LOC110728610;gene-LOC110735199…	K00002+K00012+K00012+K00012+K00020+K00020+K00020+K00028+K00029+K00029+K00029+K00030+K00030+K00030+K00030+K00036+K00059+K00078+K00078+K00079+K00079+K00079+K00083+K00083+K00083+K00083+K00083+K00088+K00102+K00103+K00109+K00121+K00121+K00128+K00128+K00128+K00128+K00130+K00140+K00140+K00162+K00208+K00232+K00235+K00253+K00278+K00278+K00288+K00288+K00297+K00306+K00412+K00417+K00423+K00423+K00423+K00423+…	https:\\www.genome.jp\dbget-bin\www_bget?map01100
Photosynthesis - antenna proteins	ko00196	11 out of 1113 0.988319856244385%	31 out of 18486 0.16769447149194%	9.93266e-07	0.000130118	gene-LOC110740226;gene-LOC110705508;gene-LOC110715809;gene-LOC110699013;gene-LOC110684166;gene-LOC110688521;gene-LOC110690396;gene-LOC110728613;gene-LOC110701888;gene-LOC110716860;gene-LOC110699112	K08908+K08908+K08908+K08909+K08912+K08912+K08912+K08912+K08913+K08917+K14172	https:\\www.genome.jp\dbget-bin\www_bget?map00196
Biosynthesis of secondary metabolites	ko01110	350 out of 1113 31.4465408805031%	4672 out of 18486 25.2731797035594%	1.01524e-06	0.000132997	gene-LOC110702595;gene-LOC110691559;gene-LOC110716326;gene-LOC110740096;gene-LOC110690841;gene-LOC110720542;gene-LOC110721189;gene-LOC110736542;gene-LOC110708609;gene-LOC110735199;gene-LOC110735772;gene-LOC110682049;gene-LOC110695210;gene-LOC110725801;novel.2367;gene-LOC110699057;gene-LOC110709669;gene-LOC110738449;gene-LOC110685874;gene-LOC110696021;gene-LOC110708489;gene-LOC110709042;gene-LOC11…	K00002+K00006+K00006+K00030+K00030+K00030+K00030+K00036+K00059+K00083+K00083+K00083+K00083+K00083+K00088+K00121+K00121+K00128+K00128+K00128+K00128+K00162+K00208+K00232+K00235+K00430+K00430+K00430+K00430+K00430+K00430+K00430+K00430+K00430+K00430+K00430+K00430+K00430+K00430+K00430+K00475+K00475+K00475+K00511+K00511+K00511+K00549+K00550+K00588+K00588+K00588+K00601+K00627+K00641+K00660+K00660+K00688+…	https:\\www.genome.jp\dbget-bin\www_bget?map01110
Carbon metabolism	ko01200	71 out of 1113 6.37915543575921%	703 out of 18486 3.80287785351076%	1.24592e-05	0.00163216	gene-LOC110713881;gene-LOC110696234;gene-LOC110707699;gene-LOC110729863;gene-LOC110740096;gene-LOC110690841;gene-LOC110720542;gene-LOC110721189;gene-LOC110736542;gene-LOC110699057;gene-LOC110709669;gene-LOC110740061;novel.7140;gene-LOC110709042;gene-LOC110689989;gene-LOC110681710;gene-LOC110717761;novel.5545;gene-LOC110717163;gene-LOC110715552;gene-LOC110736626;gene-LOC110730405;novel.3089;gene-L…	K00028+K00029+K00029+K00029+K00030+K00030+K00030+K00030+K00036+K00121+K00121+K00140+K00140+K00162+K00232+K00235+K00297+K00627+K00830+K00844+K00850+K00850+K00850+K00855+K00855+K00873+K00927+K00927+K00927+K00927+K01070+K01595+K01595+K01601+K01602+K01602+K01602+K01623+K01623+K01637+K01637+K01637+K01637+K01637+K01637+K01637+K01637+K01638+K01681+K01681+K01681+K01689+K01738+K01738+K01738+K01738+K01810+…	https:\\www.genome.jp\dbget-bin\www_bget?map01200
Glyoxylate and dicarboxylate metabolism	ko00630	28 out of 1113 2.51572327044025%	234 out of 18486 1.26582278481013%	0.000408857	0.0535603	gene-LOC110717163;gene-CDC77_pgp058;gene-LOC110700721;gene-LOC110720403;gene-LOC110728206;gene-LOC110735795;gene-LOC110735797;gene-LOC110735799;gene-LOC110698310;gene-LOC110721907;gene-LOC110725776;gene-LOC110725780;gene-LOC110725782;novel.8311;novel.6092;novel.7480;novel.8498;gene-LOC110736098;gene-LOC110721214;gene-LOC110692005;gene-LOC110694878;gene-LOC110696010;gene-LOC110729714;gene-LOC11068…	K00830+K01601+K01602+K01602+K01602+K01637+K01637+K01637+K01637+K01637+K01637+K01637+K01637+K01638+K01681+K01681+K01681+K01895+K01913+K01915+K01915+K01915+K03781+K11517+K11517+K11517+K15919+K22133	https:\\www.genome.jp\dbget-bin\www_bget?map00630
Carbon fixation in photosynthetic organisms	ko00710	23 out of 1113 2.06648697214735%	180 out of 18486 0.973709834469328%	0.000519832	0.068098	gene-LOC110713881;gene-LOC110696234;gene-LOC110707699;gene-LOC110729863;gene-LOC110730081;gene-LOC110732642;gene-LOC110685458;gene-LOC110687215;gene-LOC110722396;novel.8992;gene-LOC110685976;gene-LOC110720234;gene-CDC77_pgp058;gene-LOC110700721;gene-LOC110720403;gene-LOC110728206;gene-LOC110705177;gene-LOC110718872;gene-LOC110735721;gene-LOC110716244;gene-LOC110700727;gene-LOC110711214;novel.10091	K00028+K00029+K00029+K00029+K00855+K00855+K00927+K00927+K00927+K00927+K01595+K01595+K01601+K01602+K01602+K01602+K01623+K01623+K03841+K03841+K05298+K05298+K05298	https:\\www.genome.jp\dbget-bin\www_bget?map00710
Photosynthesis	ko00195	24 out of 1113 2.15633423180593%	197 out of 18486 1.06567131883588%	0.000794734	0.10411	gene-CDC77_pgp057;gene-LOC110731331;gene-LOC110703628;gene-LOC110721655;gene-LOC110699227;gene-LOC110733397;gene-LOC110689662;gene-LOC110728065;gene-LOC110739431;gene-LOC110718552;gene-LOC110698783;gene-LOC110703375;gene-LOC110684312;novel.3160;gene-CDC77_pgp070;gene-LOC110736184;gene-LOC110695993;gene-LOC110709782;gene-LOC110724627;gene-LOC110693140;gene-LOC110723727;gene-LOC110704019;gene-LOC11…	K02112+K02115+K02638+K02638+K02639+K02639+K02693+K02693+K02694+K02694+K02695+K02695+K02698+K02704+K02714+K02716+K02716+K03542+K03542+K08901+K08901+K08902+K08905+K14332	https:\\www.genome.jp\dbget-bin\www_bget?map00195
Glycosylphosphatidylinositol (GPI)-anchor biosynthesis	ko00563	15 out of 1113 1.34770889487871%	104 out of 18486 0.562587904360056%	0.00138545	0.181494	gene-LOC110738143;gene-LOC110736272;gene-LOC110739846;gene-LOC110682378;gene-LOC110688016;gene-LOC110700596;gene-LOC110701700;gene-LOC110701750;gene-LOC110717170;gene-LOC110726234;gene-LOC110726452;novel.2379;gene-LOC110696223;novel.10894;gene-LOC110732601	K03859+K03860+K03860+K03860+K03860+K03860+K03860+K03860+K03860+K03860+K03860+K05284+K05287+K07541+K09658	https:\\www.genome.jp\dbget-bin\www_bget?map00563
Peroxisome	ko04146	25 out of 1113 2.24618149146451%	247 out of 18486 1.33614627285513%	0.00771139	1	gene-LOC110689989;gene-LOC110701733;novel.6975;gene-LOC110717163;gene-LOC110736314;gene-LOC110711631;gene-LOC110714750;novel.4735;novel.9673;gene-LOC110729714;gene-LOC110730872;gene-LOC110703401;gene-LOC110703296;gene-LOC110705915;gene-LOC110688054;gene-LOC110708825;gene-LOC110722404;gene-LOC110708827;gene-LOC110718496;gene-LOC110693222;gene-LOC110716625;novel.9570;novel.1105;gene-LOC110682008;ge…	K00232+K00306+K00477+K00830+K01640+K01897+K01897+K01897+K03426+K03781+K04565+K06664+K07513+K07513+K11517+K11517+K11517+K13345+K13346+K13348+K13348+K13348+K13348+K13354+K13356	https:\\www.genome.jp\dbget-bin\www_bget?map04146
Brassinosteroid biosynthesis	ko00905	6 out of 1113 0.539083557951482%	32 out of 18486 0.173103970572325%	0.0110517	1	gene-LOC110725236;gene-LOC110703563;gene-LOC110705784;gene-LOC110684296;gene-LOC110707879;gene-LOC110729125	K09588+K09590+K09590+K12638+K15639+K15639	https:\\www.genome.jp\dbget-bin\www_bget?map00905
Flavonoid biosynthesis	ko00941	24 out of 1113 2.15633423180593%	248 out of 18486 1.34155577193552%	0.0149068	1	gene-LOC110694697;gene-LOC110724781;gene-LOC110733489;gene-LOC110710877;gene-LOC110712374;gene-LOC110716920;gene-LOC110718596;gene-LOC110727183;gene-LOC110737891;gene-LOC110721033;gene-LOC110723200;novel.1944;gene-LOC110693494;gene-LOC110725555;gene-LOC110732370;novel.9196;gene-LOC110714717;novel.10022;gene-LOC110691479;gene-LOC110713661;gene-LOC110715013;gene-LOC110718717;gene-LOC110693896;novel…	K00475+K00475+K00475+K00588+K00588+K00588+K00660+K00660+K01859+K01859+K01859+K01859+K05278+K05278+K05278+K05278+K09754+K09754+K13065+K13065+K13065+K13082+K22845+K22845	https:\\www.genome.jp\dbget-bin\www_bget?map00941
Benzoxazinoid biosynthesis	ko00402	6 out of 1113 0.539083557951482%	36 out of 18486 0.194741966893866%	0.019382	1	gene-LOC110693060;gene-LOC110695786;gene-LOC110713641;gene-LOC110717628;gene-LOC110717756;gene-LOC110733142	K13229+K13229+K13229+K13229+K13229+K13229	https:\\www.genome.jp\dbget-bin\www_bget?map00402
Circadian rhythm - plant	ko04712	20 out of 1113 1.79694519317161%	202 out of 18486 1.0927188142378%	0.0198134	1	gene-LOC110718596;gene-LOC110727183;gene-LOC110691653;gene-LOC110707278;novel.6438;gene-LOC110687420;gene-LOC110731282;gene-LOC110698033;gene-LOC110735801;gene-LOC110725775;gene-LOC110688662;gene-LOC110717720;gene-LOC110729823;gene-LOC110692910;novel.477;gene-LOC110691207;gene-LOC110720851;gene-LOC110739397;gene-LOC110737651;gene-LOC110723164	K00660+K00660+K03097+K03097+K03097+K10143+K10143+K12116+K12125+K12125+K12126+K12126+K12126+K12130+K12130+K12135+K12135+K16223+K16240+K16241	https:\\www.genome.jp\dbget-bin\www_bget?map04712
Alanine, aspartate and glutamate metabolism	ko00250	12 out of 1113 1.07816711590296%	107 out of 18486 0.578816401601212%	0.0272754	1	gene-LOC110700051;gene-LOC110709450;gene-LOC110720919;gene-LOC110730754;gene-LOC110717163;gene-LOC110692005;gene-LOC110694878;gene-LOC110696010;gene-LOC110682208;gene-LOC110716103;gene-LOC110725911;gene-LOC110688104	K00278+K00278+K00609+K00827+K00830+K01915+K01915+K01915+K01953+K01953+K01953+K13566	https:\\www.genome.jp\dbget-bin\www_bget?map00250
Phenylpropanoid biosynthesis	ko00940	62 out of 1113 5.57053009883199%	806 out of 18486 4.36005625879044%	0.0278614	1	gene-LOC110735199;gene-LOC110735772;gene-LOC110682049;gene-LOC110695210;gene-LOC110725801;gene-LOC110735667;gene-LOC110682545;gene-LOC110685618;gene-LOC110687369;gene-LOC110699374;gene-LOC110701166;gene-LOC110721053;gene-LOC110723036;gene-LOC110723438;gene-LOC110726876;gene-LOC110733537;novel.6628;novel.8841;novel.8899;novel.10380;gene-LOC110710877;gene-LOC110712374;gene-LOC110716920;gene-LOC1107…	K00083+K00083+K00083+K00083+K00083+K00430+K00430+K00430+K00430+K00430+K00430+K00430+K00430+K00430+K00430+K00430+K00430+K00430+K00430+K00430+K00588+K00588+K00588+K01188+K01188+K01188+K01188+K01188+K01904+K05349+K05349+K05349+K05349+K05349+K05349+K05350+K05350+K09753+K09753+K09753+K09753+K09753+K09753+K09754+K09754+K11188+K13065+K13065+K13065+K13066+K13066+K13066+K22395+K22395+K22395+K22395+K22395+…	https:\\www.genome.jp\dbget-bin\www_bget?map00940
Steroid biosynthesis	ko00100	9 out of 1113 0.808625336927224%	72 out of 18486 0.389483933787731%	0.0283273	1	gene-LOC110682470;gene-LOC110719994;gene-LOC110732064;gene-LOC110718886;gene-LOC110688005;gene-LOC110728819;gene-LOC110685544;gene-LOC110709473;gene-LOC110691979	K00511+K00511+K00511+K00801+K05917+K05917+K07748+K08246+K09828	https:\\www.genome.jp\dbget-bin\www_bget?map00100
Zeatin biosynthesis	ko00908	12 out of 1113 1.07816711590296%	108 out of 18486 0.584225900681597%	0.0290701	1	gene-LOC110724757;gene-LOC110683634;gene-LOC110719828;gene-LOC110683379;gene-LOC110699196;gene-LOC110728540;gene-LOC110691537;gene-LOC110691539;gene-LOC110707313;novel.9073;gene-LOC110690519;gene-LOC110711725	K00279+K00791+K00791+K13493+K13493+K13493+K13495+K13495+K13495+K13495+K13496+K23452	https:\\www.genome.jp\dbget-bin\www_bget?map00908
Diterpenoid biosynthesis	ko00904	8 out of 1113 0.718778077268643%	67 out of 18486 0.362436438385805%	0.0472944	1	gene-LOC110692482;gene-LOC110702054;gene-LOC110702167;gene-LOC110703310;novel.2751;gene-LOC110697144;gene-LOC110710345;gene-LOC110716488	K04122+K04122+K04123+K04124+K04125+K05282+K13070+K13070	https:\\www.genome.jp\dbget-bin\www_bget?map00904
Biosynthesis of amino acids	ko01230	46 out of 1113 4.1329739442947%	598 out of 18486 3.23488045007032%	0.0523058	1	gene-LOC110740096;gene-LOC110690841;gene-LOC110720542;gene-LOC110721189;gene-LOC110696840;gene-LOC110696275;gene-LOC110736626;gene-LOC110730405;novel.3089;gene-LOC110696399;gene-LOC110685458;gene-LOC110687215;gene-LOC110722396;novel.8992;novel.8518;novel.3414;gene-LOC110683155;gene-LOC110704567;gene-LOC110705177;gene-LOC110718872;novel.6092;novel.7480;novel.8498;novel.788;gene-LOC110687330;gene-L…	K00030+K00030+K00030+K00030+K00549+K00641+K00850+K00850+K00850+K00873+K00927+K00927+K00927+K00927+K00928+K01438+K01609+K01620+K01623+K01623+K01681+K01681+K01681+K01689+K01696+K01704+K01714+K01738+K01738+K01738+K01738+K01915+K01915+K01915+K01953+K01953+K01953+K05359+K06001+K10206+K13034+K14152+K14677+K14677+K14682+K15227	https:\\www.genome.jp\dbget-bin\www_bget?map01230
Sulfur metabolism	ko00920	8 out of 1113 0.718778077268643%	71 out of 18486 0.384074434707346%	0.0627529	1	gene-LOC110696275;gene-LOC110687208;gene-LOC110735467;gene-LOC110735495;gene-LOC110737044;gene-LOC110708482;novel.2621;gene-LOC110714064	K00641+K01082+K01738+K01738+K01738+K01738+K05907+K13034	https:\\www.genome.jp\dbget-bin\www_bget?map00920
Thiamine metabolism	ko00730	6 out of 1113 0.539083557951482%	49 out of 18486 0.265065454938873%	0.072483	1	gene-LOC110692476;gene-LOC110727371;novel.1470;gene-LOC110728728;gene-LOC110688300;gene-LOC110713791	K00878+K00878+K00939+K01662+K03147+K06949	https:\\www.genome.jp\dbget-bin\www_bget?map00730
Limonene and pinene degradation	ko00903	4 out of 1113 0.359389038634322%	29 out of 18486 0.15687547333117%	0.0938962	1	gene-LOC110738449;gene-LOC110685874;gene-LOC110696021;gene-LOC110708489	K00128+K00128+K00128+K00128	https:\\www.genome.jp\dbget-bin\www_bget?map00903
Arginine biosynthesis	ko00220	8 out of 1113 0.718778077268643%	78 out of 18486 0.421940928270042%	0.0966041	1	novel.3414;gene-LOC110692005;gene-LOC110694878;gene-LOC110696010;gene-LOC110723014;gene-LOC110718689;novel.434;gene-LOC110685743	K01438+K01915+K01915+K01915+K13427+K14677+K14677+K14682	https:\\www.genome.jp\dbget-bin\www_bget?map00220
Starch and sucrose metabolism	ko00500	54 out of 1113 4.85175202156334%	752 out of 18486 4.06794330844964%	0.101132	1	gene-LOC110686080;gene-LOC110690515;gene-LOC110721496;gene-LOC110708258;gene-LOC110711114;gene-LOC110715868;gene-LOC110721833;gene-LOC110705371;gene-LOC110720925;gene-LOC110710171;gene-LOC110715552;gene-LOC110738799;gene-LOC110717401;gene-LOC110686408;gene-LOC110726777;gene-LOC110732244;gene-LOC110720133;novel.9794;gene-LOC110692055;gene-LOC110730263;gene-LOC110732446;novel.2185;gene-LOC110688721…	K00688+K00688+K00688+K00695+K00695+K00695+K00695+K00696+K00700+K00750+K00844+K00847+K00847+K00975+K00975+K00975+K01176+K01176+K01177+K01177+K01177+K01177+K01179+K01179+K01179+K01187+K01187+K01188+K01188+K01188+K01188+K01188+K01193+K01193+K01193+K01193+K01513+K01810+K05349+K05349+K05349+K05349+K05349+K05349+K05350+K05350+K13679+K13679+K13679+K16055+K16055+K19891+K19891+K19893	https:\\www.genome.jp\dbget-bin\www_bget?map00500
Amino sugar and nucleotide sugar metabolism	ko00520	45 out of 1113 4.04312668463612%	615 out of 18486 3.32684193443687%	0.101162	1	gene-LOC110711965;gene-LOC110724482;gene-LOC110724483;gene-LOC110707899;gene-LOC110715552;gene-LOC110738799;gene-LOC110717401;gene-LOC110686408;gene-LOC110726777;gene-LOC110732244;gene-LOC110710539;gene-LOC110738751;gene-LOC110692339;gene-LOC110692915;gene-LOC110705695;gene-LOC110716578;gene-LOC110716636;gene-LOC110716695;gene-LOC110716843;gene-LOC110716931;gene-LOC110717551;gene-LOC110717560;gen…	K00012+K00012+K00012+K00326+K00844+K00847+K00847+K00975+K00975+K00975+K01097+K01183+K01183+K01183+K01183+K01183+K01183+K01183+K01183+K01183+K01183+K01183+K01183+K01183+K01183+K01809+K01809+K01810+K06118+K06118+K08679+K12447+K12447+K12447+K12447+K12447+K12447+K12447+K12447+K12447+K12448+K13379+K15920+K15920+K20547	https:\\www.genome.jp\dbget-bin\www_bget?map00520
Pentose and glucuronate interconversions	ko00040	37 out of 1113 3.32434860736748%	499 out of 18486 2.69934004111219%	0.111148	1	gene-LOC110702595;gene-LOC110711965;gene-LOC110724482;gene-LOC110724483;gene-LOC110682810;novel.4923;gene-LOC110685886;gene-LOC110688022;gene-LOC110692958;gene-LOC110693823;gene-LOC110697420;gene-LOC110720582;gene-LOC110721850;gene-LOC110727354;gene-LOC110700929;gene-LOC110729589;gene-LOC110729591;gene-LOC110698676;gene-LOC110712253;gene-LOC110718700;gene-LOC110690654;gene-LOC110692480;gene-LOC11…	K00002+K00012+K00012+K00012+K00078+K00078+K01051+K01051+K01051+K01051+K01051+K01051+K01051+K01051+K01184+K01184+K01184+K01213+K01213+K01213+K01728+K01728+K01728+K01728+K01728+K01728+K12447+K12447+K12447+K12447+K12447+K12447+K12447+K12447+K12447+K22935+K22935	https:\\www.genome.jp\dbget-bin\www_bget?map00040
Biosynthesis of unsaturated fatty acids	ko01040	7 out of 1113 0.628930817610063%	75 out of 18486 0.405712431028887%	0.164497	1	gene-LOC110689989;gene-LOC110738722;gene-LOC110717855;gene-LOC110703296;gene-LOC110705915;novel.4593;novel.4755	K00232+K03921+K03921+K07513+K07513+K10251+K10251	https:\\www.genome.jp\dbget-bin\www_bget?map01040
Ether lipid metabolism	ko00565	7 out of 1113 0.628930817610063%	77 out of 18486 0.416531429189657%	0.180578	1	gene-LOC110686002;gene-LOC110690871;gene-LOC110720417;gene-LOC110736814;gene-LOC110716968;gene-LOC110682171;gene-LOC110717934	K00993+K01047+K01114+K01115+K01115+K06123+K06123	https:\\www.genome.jp\dbget-bin\www_bget?map00565
Cutin, suberine and wax biosynthesis	ko00073	12 out of 1113 1.07816711590296%	152 out of 18486 0.822243860218544%	0.205289	1	gene-LOC110731823;gene-LOC110702412;gene-LOC110714053;gene-LOC110731547;gene-LOC110681813;gene-LOC110733468;gene-LOC110718742;gene-LOC110725142;novel.2838;novel.3691;novel.3692;gene-LOC110687083	K13356+K15398+K15398+K15398+K15400+K15400+K15406+K15406+K20769+K20769+K20769+K21995	https:\\www.genome.jp\dbget-bin\www_bget?map00073
Glutathione metabolism	ko00480	32 out of 1113 2.87511230907457%	456 out of 18486 2.46673158065563%	0.207107	1	gene-LOC110736542;gene-LOC110719444;gene-LOC110724430;gene-LOC110728973;gene-LOC110735405;gene-LOC110739278;gene-LOC110739282;gene-LOC110684616;gene-LOC110686451;gene-LOC110688324;gene-LOC110691174;gene-LOC110696390;gene-LOC110696392;gene-LOC110702644;gene-LOC110709637;gene-LOC110713611;gene-LOC110713646;gene-LOC110724460;gene-LOC110727188;gene-LOC110727845;gene-LOC110727848;gene-LOC110729216;nov…	K00036+K00432+K00434+K00797+K00799+K00799+K00799+K00799+K00799+K00799+K00799+K00799+K00799+K00799+K00799+K00799+K00799+K00799+K00799+K00799+K00799+K00799+K00799+K00799+K00799+K00799+K00799+K00799+K00799+K00799+K00799+K11188	https:\\www.genome.jp\dbget-bin\www_bget?map00480
ABC transporters	ko02010	16 out of 1113 1.43755615453729%	213 out of 18486 1.15222330412204%	0.214023	1	gene-LOC110735247;gene-LOC110689873;gene-LOC110725554;gene-LOC110728825;gene-LOC110728826;gene-LOC110733931;gene-LOC110720444;gene-LOC110721597;gene-LOC110721695;gene-LOC110698687;gene-LOC110712440;gene-LOC110718154;gene-LOC110722638;gene-LOC110693233;gene-LOC110707852;gene-LOC110723123	K05658+K05658+K05658+K05658+K05658+K05658+K05665+K05665+K05665+K05666+K05666+K05666+K05666+K05681+K08711+K08711	https:\\www.genome.jp\dbget-bin\www_bget?map02010
Citrate cycle (TCA cycle)	ko00020	10 out of 1113 0.898472596585804%	125 out of 18486 0.676187385048145%	0.22059	1	gene-LOC110740096;gene-LOC110690841;gene-LOC110720542;gene-LOC110721189;gene-LOC110709042;gene-LOC110681710;novel.5545;novel.6092;novel.7480;novel.8498	K00030+K00030+K00030+K00030+K00162+K00235+K00627+K01681+K01681+K01681	https:\\www.genome.jp\dbget-bin\www_bget?map00020
Anthocyanin biosynthesis	ko00942	2 out of 1113 0.179694519317161%	15 out of 18486 0.0811424862057773%	0.227385	1	gene-LOC110698086;gene-LOC110713630	K17193+K17193	https:\\www.genome.jp\dbget-bin\www_bget?map00942
Fatty acid metabolism	ko01212	15 out of 1113 1.34770889487871%	202 out of 18486 1.0927188142378%	0.23644	1	gene-LOC110708609;gene-LOC110686509;gene-LOC110689989;gene-LOC110711631;gene-LOC110714750;novel.4735;gene-LOC110738722;gene-LOC110717855;gene-LOC110703296;gene-LOC110705915;gene-LOC110691882;novel.4593;novel.4755;gene-LOC110690998;gene-LOC110691014	K00059+K00208+K00232+K01897+K01897+K01897+K03921+K03921+K07513+K07513+K09458+K10251+K10251+K10527+K10781	https:\\www.genome.jp\dbget-bin\www_bget?map01212
Fructose and mannose metabolism	ko00051	14 out of 1113 1.25786163522013%	188 out of 18486 1.01698582711241%	0.242989	1	gene-LOC110715552;gene-LOC110738799;gene-LOC110717401;gene-LOC110736626;gene-LOC110730405;novel.3089;gene-LOC110731389;gene-LOC110705177;gene-LOC110718872;gene-LOC110720393;novel.2674;gene-LOC110735721;gene-LOC110716244;gene-LOC110702211	K00844+K00847+K00847+K00850+K00850+K00850+K00895+K01623+K01623+K01809+K01809+K03841+K03841+K19355	https:\\www.genome.jp\dbget-bin\www_bget?map00051
2-Oxocarboxylic acid metabolism	ko01210	13 out of 1113 1.16801437556155%	173 out of 18486 0.935843340906632%	0.243489	1	gene-LOC110740096;gene-LOC110690841;gene-LOC110720542;gene-LOC110721189;novel.8518;novel.3414;novel.6092;novel.7480;novel.8498;gene-LOC110732818;gene-LOC110718689;novel.434;gene-LOC110685743	K00030+K00030+K00030+K00030+K00928+K01438+K01681+K01681+K01681+K01704+K14677+K14677+K14682	https:\\www.genome.jp\dbget-bin\www_bget?map01210
Nicotinate and nicotinamide metabolism	ko00760	6 out of 1113 0.539083557951482%	70 out of 18486 0.378664935626961%	0.244853	1	gene-LOC110700051;gene-LOC110709450;gene-LOC110702874;gene-LOC110716835;novel.9673;gene-LOC110701293	K00278+K00278+K00858+K01513+K03426+K11414	https:\\www.genome.jp\dbget-bin\www_bget?map00760
alpha-Linolenic acid metabolism	ko00592	11 out of 1113 0.988319856244385%	144 out of 18486 0.778967867575463%	0.250243	1	gene-LOC110689989;gene-LOC110690871;gene-LOC110686405;gene-LOC110682763;gene-LOC110696526;gene-LOC110703296;gene-LOC110705915;gene-LOC110705286;gene-LOC110690998;gene-LOC110716734;gene-LOC110736244	K00232+K01047+K01723+K05894+K05894+K07513+K07513+K08241+K10527+K10528+K16818	https:\\www.genome.jp\dbget-bin\www_bget?map00592
Glycerophospholipid metabolism	ko00564	20 out of 1113 1.79694519317161%	282 out of 18486 1.52547874066861%	0.255422	1	gene-LOC110691559;gene-LOC110716326;novel.4714;gene-LOC110686002;gene-LOC110690871;gene-LOC110720417;gene-LOC110736814;gene-LOC110716968;gene-LOC110708093;gene-LOC110682171;gene-LOC110717934;gene-LOC110695557;gene-LOC110730860;gene-LOC110732897;gene-LOC110702240;gene-LOC110735654;gene-LOC110718338;gene-LOC110736244;gene-LOC110685369;gene-LOC110690494	K00006+K00006+K00550+K00993+K01047+K01114+K01115+K01115+K01126+K06123+K06123+K06129+K13508+K13508+K13511+K14156+K14156+K16818+K18696+K18696	https:\\www.genome.jp\dbget-bin\www_bget?map00564
Flavone and flavonol biosynthesis	ko00944	3 out of 1113 0.269541778975741%	30 out of 18486 0.162284972411555%	0.269258	1	novel.1293;gene-LOC110702441;gene-LOC110702443	K22772+K22794+K22794	https:\\www.genome.jp\dbget-bin\www_bget?map00944
Isoquinoline alkaloid biosynthesis	ko00950	10 out of 1113 0.898472596585804%	133 out of 18486 0.719463377691226%	0.279912	1	gene-LOC110686958;gene-LOC110716842;gene-LOC110710354;gene-LOC110695752;gene-LOC110714366;gene-LOC110729746;gene-LOC110729747;gene-LOC110729748;gene-LOC110729750;novel.2945	K00815+K01742+K13384+K22097+K22097+K22097+K22097+K22097+K22097+K22097	https:\\www.genome.jp\dbget-bin\www_bget?map00950
Porphyrin and chlorophyll metabolism	ko00860	18 out of 1113 1.61725067385445%	256 out of 18486 1.3848317645786%	0.281533	1	gene-LOC110699008;gene-LOC110708062;gene-LOC110691500;gene-LOC110707283;gene-LOC110711517;gene-LOC110714855;gene-LOC110719405;gene-LOC110694441;novel.9695;gene-LOC110700603;gene-LOC110736089;gene-LOC110695887;novel.7301;gene-LOC110704436;gene-LOC110723222;gene-LOC110723223;gene-LOC110709775;gene-LOC110721098	K01599+K02259+K03403+K03403+K04035+K04035+K08099+K08100+K08100+K10960+K13071+K13071+K13071+K13544+K13544+K13544+K13600+K19054	https:\\www.genome.jp\dbget-bin\www_bget?map00860
Biosynthesis of cofactors	ko01240	53 out of 1113 4.76190476190476%	813 out of 18486 4.39792275235313%	0.291231	1	gene-LOC110702595;gene-LOC110711965;gene-LOC110724482;gene-LOC110724483;gene-LOC110708609;gene-LOC110714229;gene-LOC110738449;gene-LOC110685874;gene-LOC110696021;gene-LOC110708489;gene-LOC110686509;gene-LOC110700051;gene-LOC110709450;gene-LOC110684060;gene-LOC110690008;gene-LOC110720919;gene-LOC110702874;gene-LOC110696399;gene-LOC110692476;gene-LOC110727371;novel.1470;gene-LOC110721543;gene-LOC11…	K00002+K00012+K00012+K00012+K00059+K00103+K00128+K00128+K00128+K00128+K00208+K00278+K00278+K00288+K00288+K00609+K00858+K00873+K00878+K00878+K00939+K00940+K00940+K01465+K01599+K01661+K01809+K01809+K01922+K02259+K03147+K03809+K03809+K08679+K09458+K11153+K11153+K11752+K12501+K13248+K13248+K13800+K13800+K13950+K14190+K14190+K14759+K17872+K17872+K19222+K20884+K20884+K23095	https:\\www.genome.jp\dbget-bin\www_bget?map01240
Galactose metabolism	ko00052	30 out of 1113 2.69541778975741%	450 out of 18486 2.43427458617332%	0.307073	1	gene-LOC110715552;gene-LOC110736626;gene-LOC110730405;novel.3089;gene-LOC110693890;gene-LOC110729566;gene-LOC110684327;gene-LOC110704609;gene-LOC110719863;gene-LOC110732739;gene-LOC110735737;gene-LOC110707265;gene-LOC110710988;gene-LOC110725849;gene-LOC110712621;gene-LOC110716274;gene-LOC110730743;gene-LOC110684076;novel.583;novel.6029;novel.6692;novel.7887;novel.8185;novel.8535;novel.9904;novel.…	K00844+K00850+K00850+K00850+K01187+K01187+K01193+K01193+K01193+K01193+K06617+K06617+K06617+K06617+K07407+K07407+K07407+K12309+K12447+K12447+K12447+K12447+K12447+K12447+K12447+K12447+K12447+K18819+K18819+K18819	https:\\www.genome.jp\dbget-bin\www_bget?map00052
Fatty acid biosynthesis	ko00061	9 out of 1113 0.808625336927224%	123 out of 18486 0.665368386887374%	0.322195	1	gene-LOC110708609;gene-LOC110686509;gene-LOC110711631;gene-LOC110714750;novel.4735;gene-LOC110738722;gene-LOC110717855;gene-LOC110691882;gene-LOC110691014	K00059+K00208+K01897+K01897+K01897+K03921+K03921+K09458+K10781	https:\\www.genome.jp\dbget-bin\www_bget?map00061
Cysteine and methionine metabolism	ko00270	22 out of 1113 1.97663971248877%	327 out of 18486 1.76890619928595%	0.325613	1	gene-LOC110696840;novel.3429;gene-LOC110696275;gene-LOC110728973;gene-LOC110686958;gene-LOC110730754;gene-LOC110698724;novel.8518;gene-LOC110721905;gene-LOC110735467;gene-LOC110735495;gene-LOC110737044;gene-LOC110708482;novel.8038;gene-LOC110682587;gene-LOC110685944;gene-LOC110712995;gene-LOC110725726;gene-LOC110731284;gene-LOC110714064;gene-LOC110690305;gene-LOC110689738	K00549+K00558+K00641+K00797+K00815+K00827+K00837+K00928+K01611+K01738+K01738+K01738+K01738+K01762+K05933+K05933+K05933+K05933+K05933+K13034+K16054+K23977	https:\\www.genome.jp\dbget-bin\www_bget?map00270
Arachidonic acid metabolism	ko00590	5 out of 1113 0.449236298292902%	63 out of 18486 0.340798442064265%	0.329388	1	gene-LOC110738715;gene-LOC110698550;gene-LOC110728610;gene-LOC110719444;gene-LOC110690871	K00079+K00079+K00079+K00432+K01047	https:\\www.genome.jp\dbget-bin\www_bget?map00590
Cyanoamino acid metabolism	ko00460	17 out of 1113 1.52740341419587%	249 out of 18486 1.3469652710159%	0.331282	1	gene-LOC110739235;gene-LOC110691406;gene-LOC110691420;novel.6398;novel.4537;gene-LOC110738461;gene-LOC110683189;gene-LOC110688825;gene-LOC110720294;gene-LOC110724870;gene-LOC110730561;gene-LOC110684308;gene-LOC110719843;gene-LOC110714064;gene-LOC110682568;gene-LOC110682246;gene-LOC110706607	K01188+K01188+K01188+K01188+K01188+K05349+K05349+K05349+K05349+K05349+K05349+K05350+K05350+K13034+K16266+K20802+K22706	https:\\www.genome.jp\dbget-bin\www_bget?map00460
Ribosome biogenesis in eukaryotes	ko03008	21 out of 1113 1.88679245283019%	313 out of 18486 1.69317321216055%	0.335395	1	gene-LOC110691653;gene-LOC110707278;novel.6438;gene-LOC110692747;gene-LOC110729043;novel.8508;novel.8588;novel.9302;novel.10468;novel.4485;gene-LOC110712529;gene-LOC110729124;gene-LOC110729586;gene-LOC110717688;gene-LOC110724903;gene-LOC110726882;novel.1587;gene-LOC110696461;gene-LOC110717577;novel.821;gene-LOC110739157	K03097+K03097+K03097+K03539+K06943+K06943+K06943+K06943+K06943+K06943+K07936+K07936+K11883+K14521+K14521+K14553+K14558+K14568+K14569+K14569+K14573	https:\\www.genome.jp\dbget-bin\www_bget?map03008
Pyrimidine metabolism	ko00240	12 out of 1113 1.07816711590296%	176 out of 18486 0.952071838147788%	0.370873	1	gene-LOC110720919;gene-LOC110721543;gene-LOC110721544;gene-LOC110734206;gene-LOC110716832;gene-LOC110706323;novel.5828;gene-LOC110716835;gene-LOC110732693;gene-LOC110725348;novel.681;gene-LOC110724563	K00609+K00940+K00940+K01465+K01489+K01510+K01510+K01513+K01520+K13800+K13800+K24242	https:\\www.genome.jp\dbget-bin\www_bget?map00240
Plant hormone signal transduction	ko04075	68 out of 1113 6.10961365678347%	1083 out of 18486 5.85848750405712%	0.375403	1	gene-LOC110688662;gene-LOC110717720;gene-LOC110729823;gene-LOC110682354;gene-LOC110700257;gene-LOC110713701;gene-LOC110718703;gene-LOC110734388;gene-LOC110714201;gene-LOC110728915;gene-LOC110736039;gene-LOC110685022;gene-LOC110723207;gene-LOC110699231;gene-LOC110684410;gene-LOC110689997;gene-LOC110724163;gene-LOC110725331;gene-LOC110736651;gene-LOC110701525;gene-LOC110730607;gene-LOC110721693;gen…	K12126+K12126+K12126+K13415+K13415+K13415+K13416+K13422+K13422+K13422+K13449+K13449+K13449+K13463+K13464+K13464+K13946+K13946+K14431+K14431+K14431+K14432+K14484+K14484+K14484+K14484+K14484+K14484+K14484+K14484+K14485+K14486+K14488+K14488+K14488+K14489+K14491+K14491+K14491+K14491+K14492+K14492+K14492+K14493+K14493+K14494+K14494+K14494+K14494+K14494+K14494+K14494+K14495+K14496+K14496+K14497+K14497+…	https:\\www.genome.jp\dbget-bin\www_bget?map04075
Pantothenate and CoA biosynthesis	ko00770	7 out of 1113 0.628930817610063%	98 out of 18486 0.530130909877745%	0.377069	1	gene-LOC110738449;gene-LOC110685874;gene-LOC110696021;gene-LOC110708489;gene-LOC110716835;gene-LOC110706674;gene-LOC110708250	K00128+K00128+K00128+K00128+K01513+K01922+K17839	https:\\www.genome.jp\dbget-bin\www_bget?map00770
Ubiquinone and other terpenoid-quinone biosynthesis	ko00130	11 out of 1113 0.988319856244385%	161 out of 18486 0.87092935194201%	0.377216	1	gene-LOC110686958;gene-LOC110712610;gene-LOC110724262;gene-LOC110684421;gene-LOC110693170;gene-LOC110699307;gene-LOC110726916;gene-LOC110698584;gene-LOC110704968;gene-LOC110738614;gene-LOC110711370	K00815+K01661+K01904+K03809+K03809+K12501+K14759+K17872+K17872+K19222+K23095	https:\\www.genome.jp\dbget-bin\www_bget?map00130
Isoflavonoid biosynthesis	ko00943	5 out of 1113 0.449236298292902%	67 out of 18486 0.362436438385805%	0.377926	1	gene-LOC110682362;gene-LOC110691646;novel.9060;gene-LOC110689196;novel.1453	K13260+K13260+K13260+K25075+K25075	https:\\www.genome.jp\dbget-bin\www_bget?map00943
Lysine biosynthesis	ko00300	3 out of 1113 0.269541778975741%	37 out of 18486 0.200151465974251%	0.386588	1	novel.8518;gene-LOC110729568;gene-LOC110732956	K00928+K01714+K10206	https:\\www.genome.jp\dbget-bin\www_bget?map00300
Pentose phosphate pathway	ko00030	10 out of 1113 0.898472596585804%	148 out of 18486 0.800605863897003%	0.400338	1	gene-LOC110736542;gene-LOC110736626;gene-LOC110730405;novel.3089;gene-LOC110731389;gene-LOC110705177;gene-LOC110718872;gene-LOC110709730;gene-LOC110735721;gene-LOC110716244	K00036+K00850+K00850+K00850+K00895+K01623+K01623+K01810+K03841+K03841	https:\\www.genome.jp\dbget-bin\www_bget?map00030
Monobactam biosynthesis	ko00261	2 out of 1113 0.179694519317161%	23 out of 18486 0.124418478848859%	0.407088	1	novel.8518;gene-LOC110729568	K00928+K01714	https:\\www.genome.jp\dbget-bin\www_bget?map00261
One carbon pool by folate	ko00670	4 out of 1113 0.359389038634322%	54 out of 18486 0.292112950340798%	0.410617	1	gene-LOC110684060;gene-LOC110690008;gene-LOC110717761;gene-LOC110692204	K00288+K00288+K00297+K00601	https:\\www.genome.jp\dbget-bin\www_bget?map00670
Carotenoid biosynthesis	ko00906	7 out of 1113 0.628930817610063%	105 out of 18486 0.567997403440441%	0.446933	1	gene-LOC110708255;gene-LOC110703206;novel.3399;novel.8176;gene-LOC110697046;gene-LOC110732967;gene-LOC110682301	K02291+K09835+K09838+K09840+K09841+K09841+K09843	https:\\www.genome.jp\dbget-bin\www_bget?map00906
Folate biosynthesis	ko00790	5 out of 1113 0.449236298292902%	73 out of 18486 0.394893432868116%	0.450352	1	gene-LOC110738715;gene-LOC110698550;gene-LOC110728610;novel.8921;gene-LOC110727995	K00079+K00079+K00079+K13950+K15631	https:\\www.genome.jp\dbget-bin\www_bget?map00790
Nitrogen metabolism	ko00910	5 out of 1113 0.449236298292902%	74 out of 18486 0.400302931948502%	0.462242	1	gene-LOC110681612;gene-LOC110692005;gene-LOC110694878;gene-LOC110696010;gene-LOC110714182	K00459+K01915+K01915+K01915+K10534	https:\\www.genome.jp\dbget-bin\www_bget?map00910
Glycosphingolipid biosynthesis - globo and isoglobo series	ko00603	3 out of 1113 0.269541778975741%	43 out of 18486 0.232608460456562%	0.483546	1	gene-LOC110712621;gene-LOC110716274;gene-LOC110730743	K07407+K07407+K07407	https:\\www.genome.jp\dbget-bin\www_bget?map00603
Purine metabolism	ko00230	17 out of 1113 1.52740341419587%	275 out of 18486 1.48761224710592%	0.491212	1	novel.2367;gene-LOC110692204;gene-LOC110704621;gene-LOC110696399;novel.1470;gene-LOC110721543;gene-LOC110721544;gene-LOC110707253;gene-LOC110706896;gene-LOC110706323;novel.5828;gene-LOC110716835;gene-LOC110703801;novel.9526;gene-LOC110683569;gene-LOC110732419;gene-LOC110724563	K00088+K00601+K00759+K00873+K00939+K00940+K00940+K00942+K01466+K01510+K01510+K01513+K01952+K01952+K13484+K14977+K24242	https:\\www.genome.jp\dbget-bin\www_bget?map00230
Riboflavin metabolism	ko00740	4 out of 1113 0.359389038634322%	61 out of 18486 0.329979443903495%	0.50473	1	gene-LOC110716835;gene-LOC110714162;gene-LOC110682230;gene-LOC110726829	K01513+K11752+K20884+K20884	https:\\www.genome.jp\dbget-bin\www_bget?map00740
Indole alkaloid biosynthesis	ko00901	2 out of 1113 0.179694519317161%	28 out of 18486 0.151465974250784%	0.509143	1	gene-LOC110710600;gene-LOC110712834	K01757+K01757	https:\\www.genome.jp\dbget-bin\www_bget?map00901
Stilbenoid, diarylheptanoid and gingerol biosynthesis	ko00945	9 out of 1113 0.808625336927224%	147 out of 18486 0.795196364816618%	0.528477	1	gene-LOC110710877;gene-LOC110712374;gene-LOC110716920;gene-LOC110714717;novel.10022;gene-LOC110691479;gene-LOC110713661;gene-LOC110715013;gene-LOC110696237	K00588+K00588+K00588+K09754+K09754+K13065+K13065+K13065+K17212	https:\\www.genome.jp\dbget-bin\www_bget?map00945
Neomycin, kanamycin and gentamicin biosynthesis	ko00524	1 out of 1113 0.0898472596585804%	14 out of 18486 0.0757329871253922%	0.580908	1	gene-LOC110715552	K00844	https:\\www.genome.jp\dbget-bin\www_bget?map00524
Monoterpenoid biosynthesis	ko00902	3 out of 1113 0.269541778975741%	51 out of 18486 0.275884453099643%	0.600035	1	gene-LOC110682112;gene-LOC110695277;gene-LOC110727823	K23232+K23232+K23232	https:\\www.genome.jp\dbget-bin\www_bget?map00902
Biotin metabolism	ko00780	3 out of 1113 0.269541778975741%	51 out of 18486 0.275884453099643%	0.600035	1	gene-LOC110708609;gene-LOC110686509;gene-LOC110691882	K00059+K00208+K09458	https:\\www.genome.jp\dbget-bin\www_bget?map00780
Synthesis and degradation of ketone bodies	ko00072	1 out of 1113 0.0898472596585804%	15 out of 18486 0.0811424862057773%	0.60616	1	gene-LOC110736314	K01640	https:\\www.genome.jp\dbget-bin\www_bget?map00072
N-Glycan biosynthesis	ko00510	8 out of 1113 0.718778077268643%	147 out of 18486 0.795196364816618%	0.666175	1	novel.1899;gene-LOC110710468;novel.1989;gene-LOC110683983;gene-LOC110715815;novel.1677;gene-LOC110732601;novel.6629	K01001+K01230+K03850+K07441+K07441+K07441+K09658+K12667	https:\\www.genome.jp\dbget-bin\www_bget?map00510
Tyrosine metabolism	ko00350	7 out of 1113 0.628930817610063%	130 out of 18486 0.70323488045007%	0.673106	1	gene-LOC110699057;gene-LOC110709669;gene-LOC110686958;gene-LOC110687985;gene-LOC110726729;gene-LOC110724454;gene-LOC110710765	K00121+K00121+K00815+K01557+K01557+K01800+K07253	https:\\www.genome.jp\dbget-bin\www_bget?map00350
C5-Branched dibasic acid metabolism	ko00660	1 out of 1113 0.0898472596585804%	18 out of 18486 0.0973709834469328%	0.673154	1	gene-LOC110732818	K01704	https:\\www.genome.jp\dbget-bin\www_bget?map00660
Ubiquitin mediated proteolysis	ko04120	21 out of 1113 1.88679245283019%	377 out of 18486 2.0393811533052%	0.676075	1	gene-LOC110717924;gene-LOC110717777;gene-LOC110696127;gene-LOC110729087;novel.9884;gene-LOC110722605;gene-LOC110700177;gene-LOC110687420;gene-LOC110731282;gene-LOC110691767;gene-LOC110692510;gene-LOC110704585;gene-LOC110730880;gene-LOC110682500;gene-LOC110684078;gene-LOC110686662;gene-LOC110695186;gene-LOC110715371;gene-LOC110686673;gene-LOC110739922;gene-LOC110690409	K03363+K03873+K04506+K04506+K04506+K04706+K08770+K10143+K10143+K10144+K10144+K10144+K10144+K10260+K10260+K10260+K10260+K10260+K10576+K10579+K10615	https:\\www.genome.jp\dbget-bin\www_bget?map04120
SNARE interactions in vesicular transport	ko04130	5 out of 1113 0.449236298292902%	96 out of 18486 0.519311911716975%	0.693017	1	gene-LOC110736525;gene-LOC110734246;gene-LOC110699915;gene-LOC110713120;gene-LOC110718201	K08486+K08486+K08490+K08493+K08504	https:\\www.genome.jp\dbget-bin\www_bget?map04130
Butanoate metabolism	ko00650	3 out of 1113 0.269541778975741%	61 out of 18486 0.329979443903495%	0.71926	1	gene-LOC110711620;gene-LOC110736314;gene-LOC110721214	K00109+K01640+K01913	https:\\www.genome.jp\dbget-bin\www_bget?map00650
Oxidative phosphorylation	ko00190	16 out of 1113 1.43755615453729%	299 out of 18486 1.61744022503516%	0.722788	1	gene-LOC110681710;gene-LOC110703539;gene-LOC110692238;gene-LOC110735684;gene-LOC110710363;gene-CDC77_pgp057;gene-LOC110731331;novel.2922;gene-LOC110716817;gene-LOC110719632;gene-LOC110708062;novel.9183;gene-LOC110698692;gene-LOC110731948;gene-LOC110703545;novel.5962	K00235+K00412+K00417+K01507+K01535+K02112+K02115+K02132+K02137+K02150+K02259+K02262+K02265+K03884+K03935+K08738	https:\\www.genome.jp\dbget-bin\www_bget?map00190
Sphingolipid metabolism	ko00600	8 out of 1113 0.718778077268643%	156 out of 18486 0.843881856540084%	0.729028	1	gene-LOC110693600;gene-LOC110717570;gene-LOC110712621;gene-LOC110716274;gene-LOC110730743;gene-LOC110684076;novel.9669;novel.3061	K04712+K04715+K07407+K07407+K07407+K12309+K12349+K12349	https:\\www.genome.jp\dbget-bin\www_bget?map00600
Phenylalanine, tyrosine and tryptophan biosynthesis	ko00400	6 out of 1113 0.539083557951482%	120 out of 18486 0.649139889646219%	0.736202	1	gene-LOC110686958;gene-LOC110683155;gene-LOC110687330;gene-LOC110738121;gene-LOC110724866;gene-LOC110725557	K00815+K01609+K01696+K05359+K06001+K15227	https:\\www.genome.jp\dbget-bin\www_bget?map00400
Inositol phosphate metabolism	ko00562	13 out of 1113 1.16801437556155%	249 out of 18486 1.3469652710159%	0.741111	1	gene-LOC110740061;novel.7140;gene-LOC110685009;gene-LOC110712456;gene-LOC110712170;gene-LOC110726708;gene-LOC110731661;gene-LOC110720417;gene-LOC110738656;gene-LOC110703349;novel.3626;gene-LOC110728998;gene-LOC110732490	K00140+K00140+K00913+K00913+K00915+K00921+K01092+K01114+K01765+K13711+K21797+K24221+K24221	https:\\www.genome.jp\dbget-bin\www_bget?map00562
Vitamin B6 metabolism	ko00750	4 out of 1113 0.359389038634322%	83 out of 18486 0.448988423671968%	0.743906	1	gene-LOC110691946;gene-LOC110701996;gene-LOC110738135;gene-LOC110699592	K05275+K05275+K13248+K13248	https:\\www.genome.jp\dbget-bin\www_bget?map00750
Homologous recombination	ko03440	14 out of 1113 1.25786163522013%	271 out of 18486 1.46597425078438%	0.760222	1	gene-LOC110707356;novel.9478;gene-LOC110690105;novel.11037;novel.6789;gene-LOC110698589;novel.1322;gene-LOC110721793;gene-LOC110734547;gene-LOC110694715;gene-LOC110702478;gene-LOC110721284;gene-LOC110724675;gene-LOC110715401	K03553+K04728+K07466+K08991+K10683+K10875+K10875+K10901+K12173+K12173+K12173+K12173+K12173+K20776	https:\\www.genome.jp\dbget-bin\www_bget?map03440
DNA replication	ko03030	8 out of 1113 0.718778077268643%	161 out of 18486 0.87092935194201%	0.760267	1	gene-LOC110682319;gene-LOC110698060;novel.5525;gene-LOC110717949;gene-LOC110711441;gene-LOC110690105;gene-LOC110721596;gene-LOC110724603	K02320+K02320+K02320+K02325+K02542+K07466+K10742+K10756	https:\\www.genome.jp\dbget-bin\www_bget?map03030
Propanoate metabolism	ko00640	5 out of 1113 0.449236298292902%	105 out of 18486 0.567997403440441%	0.765094	1	gene-LOC110740061;novel.7140;gene-LOC110689989;gene-LOC110736098;gene-LOC110736532	K00140+K00140+K00232+K01895+K05605	https:\\www.genome.jp\dbget-bin\www_bget?map00640
Sesquiterpenoid and triterpenoid biosynthesis	ko00909	8 out of 1113 0.718778077268643%	162 out of 18486 0.876338851022395%	0.766196	1	gene-LOC110682470;gene-LOC110719994;gene-LOC110732064;gene-LOC110718886;novel.8939;gene-LOC110693174;gene-LOC110712950;novel.1741	K00511+K00511+K00511+K00801+K14175+K15803+K15803+K15803	https:\\www.genome.jp\dbget-bin\www_bget?map00909
Aminoacyl-tRNA biosynthesis	ko00970	11 out of 1113 0.988319856244385%	220 out of 18486 1.19008979768473%	0.778539	1	gene-LOC110716142;gene-LOC110691838;novel.1627;gene-LOC110699496;gene-LOC110718968;novel.6537;gene-LOC110712870;gene-LOC110702214;gene-LOC110710995;gene-LOC110727049;gene-LOC110722499	K01870+K01872+K01873+K01881+K01886+K01887+K01893+K02433+K02433+K02434+K04567	https:\\www.genome.jp\dbget-bin\www_bget?map00970
Betalain biosynthesis	ko00965	2 out of 1113 0.179694519317161%	47 out of 18486 0.254246456778102%	0.783733	1	gene-LOC110688975;gene-LOC110699386	K15777+K15777	https:\\www.genome.jp\dbget-bin\www_bget?map00965
Phosphonate and phosphinate metabolism	ko00440	1 out of 1113 0.0898472596585804%	25 out of 18486 0.135237477009629%	0.788483	1	gene-LOC110686002	K00993	https:\\www.genome.jp\dbget-bin\www_bget?map00440
Various types of N-glycan biosynthesis	ko00513	5 out of 1113 0.449236298292902%	109 out of 18486 0.589635399761982%	0.792709	1	gene-LOC110710468;gene-LOC110683983;gene-LOC110715815;novel.1677;novel.6629	K01230+K07441+K07441+K07441+K12667	https:\\www.genome.jp\dbget-bin\www_bget?map00513
Ascorbate and aldarate metabolism	ko00053	39 out of 1113 3.50404312668464%	727 out of 18486 3.93270583144001%	0.797384	1	gene-LOC110702595;gene-LOC110711965;gene-LOC110724482;gene-LOC110724483;gene-LOC110714229;gene-LOC110738449;gene-LOC110685874;gene-LOC110696021;gene-LOC110708489;gene-LOC110735872;gene-LOC110735884;gene-LOC110736934;gene-LOC110739260;gene-LOC110685349;gene-LOC110685352;gene-LOC110688093;gene-LOC110688096;gene-LOC110697845;gene-LOC110703929;gene-LOC110717085;novel.8077;novel.8108;gene-LOC110724430…	K00002+K00012+K00012+K00012+K00103+K00128+K00128+K00128+K00128+K00423+K00423+K00423+K00423+K00423+K00423+K00423+K00423+K00423+K00423+K00423+K00423+K00423+K00434+K08679+K12447+K12447+K12447+K12447+K12447+K12447+K12447+K12447+K12447+K14085+K14085+K14085+K14085+K14190+K14190	https:\\www.genome.jp\dbget-bin\www_bget?map00053
Glycosaminoglycan degradation	ko00531	4 out of 1113 0.359389038634322%	92 out of 18486 0.497673915395434%	0.812099	1	novel.9091;gene-LOC110725531;novel.425;gene-LOC110684076	K01205+K07964+K10532+K12309	https:\\www.genome.jp\dbget-bin\www_bget?map00531
Terpenoid backbone biosynthesis	ko00900	6 out of 1113 0.539083557951482%	136 out of 18486 0.735691874932381%	0.834765	1	gene-LOC110685191;gene-LOC110732629;gene-LOC110728728;gene-LOC110702759;gene-LOC110700603;gene-LOC110705064	K00787+K00938+K01662+K05356+K10960+K11778	https:\\www.genome.jp\dbget-bin\www_bget?map00900
Other types of O-glycan biosynthesis	ko00514	2 out of 1113 0.179694519317161%	55 out of 18486 0.297522449421184%	0.851732	1	gene-LOC110685345;gene-LOC110710874	K13667+K20784	https:\\www.genome.jp\dbget-bin\www_bget?map00514
Phagosome	ko04145	7 out of 1113 0.628930817610063%	162 out of 18486 0.876338851022395%	0.862675	1	gene-LOC110726708;gene-LOC110719632;gene-LOC110720579;gene-LOC110689165;gene-LOC110683389;gene-LOC110736764;gene-LOC110701071	K00921+K02150+K04392+K07374+K07375+K08057+K08057	https:\\www.genome.jp\dbget-bin\www_bget?map04145
Mismatch repair	ko03430	6 out of 1113 0.539083557951482%	145 out of 18486 0.784377366655848%	0.875696	1	gene-LOC110690105;gene-LOC110729674;novel.5246;gene-LOC110718305;gene-LOC110694153;gene-LOC110724603	K07466+K08736+K08737+K08739+K10746+K10756	https:\\www.genome.jp\dbget-bin\www_bget?map03430
Basal transcription factors	ko03022	5 out of 1113 0.449236298292902%	132 out of 18486 0.714053878610841%	0.905188	1	novel.8442;gene-LOC110702955;gene-LOC110737729;gene-LOC110683441;gene-LOC110734756	K03122+K03133+K03137+K03137+K14649	https:\\www.genome.jp\dbget-bin\www_bget?map03022
Other glycan degradation	ko00511	6 out of 1113 0.539083557951482%	156 out of 18486 0.843881856540084%	0.91384	1	gene-LOC110736541;gene-LOC110683019;gene-LOC110686730;gene-LOC110715722;gene-LOC110699333;gene-LOC110684076	K01206+K01206+K01206+K01206+K01227+K12309	https:\\www.genome.jp\dbget-bin\www_bget?map00511
Base excision repair	ko03410	4 out of 1113 0.359389038634322%	113 out of 18486 0.611273396083523%	0.914782	1	gene-LOC110722413;gene-LOC110717949;gene-LOC110698630;gene-LOC110727913	K01246+K02325+K10563+K10798	https:\\www.genome.jp\dbget-bin\www_bget?map03410
Fatty acid elongation	ko00062	3 out of 1113 0.269541778975741%	91 out of 18486 0.492264416315049%	0.917438	1	novel.4593;novel.4755;gene-LOC110698128	K10251+K10251+K15397	https:\\www.genome.jp\dbget-bin\www_bget?map00062
Glycolysis / Gluconeogenesis	ko00010	33 out of 1113 2.96495956873315%	681 out of 18486 3.68386887374229%	0.922175	1	gene-LOC110702595;gene-LOC110699057;gene-LOC110709669;gene-LOC110738449;gene-LOC110685874;gene-LOC110696021;gene-LOC110708489;gene-LOC110709042;novel.5545;gene-LOC110715552;gene-LOC110736626;gene-LOC110730405;novel.3089;gene-LOC110696399;gene-LOC110731389;gene-LOC110685458;gene-LOC110687215;gene-LOC110722396;novel.8992;gene-LOC110730551;gene-LOC110705177;gene-LOC110718872;novel.788;gene-LOC110707…	K00002+K00121+K00121+K00128+K00128+K00128+K00128+K00162+K00627+K00844+K00850+K00850+K00850+K00873+K00895+K00927+K00927+K00927+K00927+K01568+K01623+K01623+K01689+K01792+K01810+K01895+K01913+K03841+K03841+K14085+K14085+K14085+K14085	https:\\www.genome.jp\dbget-bin\www_bget?map00010
Glycerolipid metabolism	ko00561	29 out of 1113 2.60557053009883%	614 out of 18486 3.32143243535649%	0.932176	1	gene-LOC110702595;gene-LOC110738449;gene-LOC110685874;gene-LOC110696021;gene-LOC110708489;gene-LOC110739106;gene-LOC110688037;gene-LOC110688112;gene-LOC110690725;gene-LOC110701563;gene-LOC110705336;gene-LOC110705756;gene-LOC110715590;gene-LOC110728837;gene-LOC110696977;gene-LOC110728373;gene-LOC110712621;gene-LOC110716274;gene-LOC110730743;gene-LOC110730860;gene-LOC110732897;gene-LOC110702284;gen…	K00002+K00128+K00128+K00128+K00128+K00679+K00679+K00679+K00679+K00679+K00679+K00679+K00679+K00679+K06118+K06118+K07407+K07407+K07407+K13508+K13508+K14085+K14085+K14085+K14085+K21362+K22848+K22848+K22849	https:\\www.genome.jp\dbget-bin\www_bget?map00561
Tropane, piperidine and pyridine alkaloid biosynthesis	ko00960	3 out of 1113 0.269541778975741%	97 out of 18486 0.52472141079736%	0.936734	1	gene-LOC110686958;gene-LOC110703494;gene-LOC110733330	K00815+K08081+K08081	https:\\www.genome.jp\dbget-bin\www_bget?map00960
MAPK signaling pathway - plant	ko04016	39 out of 1113 3.50404312668464%	804 out of 18486 4.34923726062967%	0.937099	1	gene-LOC110721543;gene-LOC110721544;gene-LOC110729714;gene-LOC110718703;gene-LOC110685889;gene-LOC110686530;gene-LOC110734388;gene-LOC110714201;gene-LOC110728915;gene-LOC110684199;gene-LOC110688503;gene-LOC110721829;gene-LOC110736039;gene-LOC110685022;gene-LOC110723207;novel.660;novel.3084;gene-LOC110690946;gene-LOC110719675;gene-LOC110733331;gene-LOC110737164;gene-LOC110707954;gene-LOC110725630;…	K00940+K00940+K03781+K13416+K13420+K13420+K13422+K13422+K13422+K13424+K13447+K13447+K13449+K13449+K13449+K14496+K14496+K14497+K14497+K14497+K14514+K14515+K14515+K14516+K14516+K16224+K16224+K16224+K20547+K20600+K20600+K20606+K20606+K20606+K20606+K20716+K20718+K20718+K20718	https:\\www.genome.jp\dbget-bin\www_bget?map04016
Valine, leucine and isoleucine biosynthesis	ko00290	1 out of 1113 0.0898472596585804%	47 out of 18486 0.254246456778102%	0.946189	1	gene-LOC110732818	K01704	https:\\www.genome.jp\dbget-bin\www_bget?map00290
Proteasome	ko03050	5 out of 1113 0.449236298292902%	155 out of 18486 0.838472357459699%	0.960319	1	gene-LOC110717734;gene-LOC110694725;novel.9195;gene-LOC110691480;novel.3406	K02729+K02731+K02732+K03029+K03036	https:\\www.genome.jp\dbget-bin\www_bget?map03050
Pyruvate metabolism	ko00620	26 out of 1113 2.33602875112309%	600 out of 18486 3.24569944823109%	0.972743	1	gene-LOC110702595;gene-LOC110713881;gene-LOC110696234;gene-LOC110707699;gene-LOC110729863;gene-LOC110739848;gene-LOC110699057;gene-LOC110709669;gene-LOC110738449;gene-LOC110685874;gene-LOC110696021;gene-LOC110708489;gene-LOC110709042;novel.5545;gene-LOC110696399;gene-LOC110718083;gene-LOC110685976;gene-LOC110720234;novel.8311;gene-LOC110690977;gene-LOC110736098;gene-LOC110721214;gene-LOC110702284…	K00002+K00028+K00029+K00029+K00029+K00102+K00121+K00121+K00128+K00128+K00128+K00128+K00162+K00627+K00873+K01069+K01595+K01595+K01638+K01759+K01895+K01913+K14085+K14085+K14085+K14085	https:\\www.genome.jp\dbget-bin\www_bget?map00620
Phosphatidylinositol signaling system	ko04070	7 out of 1113 0.628930817610063%	215 out of 18486 1.16304230228281%	0.977057	1	gene-LOC110685009;gene-LOC110712456;gene-LOC110712170;gene-LOC110726708;gene-LOC110731661;gene-LOC110703349;novel.3626	K00913+K00913+K00915+K00921+K01092+K13711+K21797	https:\\www.genome.jp\dbget-bin\www_bget?map04070
RNA degradation	ko03018	13 out of 1113 1.16801437556155%	353 out of 18486 1.90955317537596%	0.981934	1	gene-LOC110736626;gene-LOC110730405;novel.3089;novel.10220;novel.788;novel.5370;gene-LOC110682229;gene-LOC110690036;gene-LOC110683600;novel.6369;novel.7191;novel.10451;novel.10928	K00850+K00850+K00850+K00962+K01689+K10643+K12581+K12589+K12611+K12627+K14442+K14442+K14442	https:\\www.genome.jp\dbget-bin\www_bget?map03018
Glycosphingolipid biosynthesis - ganglio series	ko00604	1 out of 1113 0.0898472596585804%	65 out of 18486 0.351617440225035%	0.982464	1	gene-LOC110684076	K12309	https:\\www.genome.jp\dbget-bin\www_bget?map00604
Protein processing in endoplasmic reticulum	ko04141	38 out of 1113 3.41419586702606%	854 out of 18486 4.61971221464892%	0.983114	1	gene-LOC110710468;gene-LOC110714962;gene-LOC110714968;gene-LOC110687040;gene-LOC110688446;gene-LOC110691399;gene-LOC110698522;gene-LOC110717698;gene-LOC110727406;gene-LOC110727763;novel.5386;novel.8111;novel.8736;novel.2607;gene-LOC110693874;gene-LOC110722595;gene-LOC110729587;gene-LOC110737741;gene-LOC110723242;gene-LOC110736764;gene-LOC110701071;gene-LOC110716002;gene-LOC110710944;novel.6629;ge…	K01230+K01456+K01456+K03283+K03283+K03283+K03283+K03283+K03283+K03283+K03283+K03283+K03283+K03283+K04079+K04079+K04079+K04374+K04374+K08057+K08057+K08852+K10661+K12667+K13993+K13993+K13993+K13993+K13993+K13993+K13993+K13993+K13993+K14003+K14009+K14012+K14016+K16196	https:\\www.genome.jp\dbget-bin\www_bget?map04141
Plant-pathogen interaction	ko04626	63 out of 1113 5.66037735849057%	1349 out of 18486 7.29741425943958%	0.989044	1	gene-LOC110724732;gene-LOC110696310;novel.4729;gene-LOC110693874;gene-LOC110722595;gene-LOC110729587;novel.7856;gene-LOC110682846;gene-LOC110734156;gene-LOC110736716;gene-LOC110709705;novel.3183;gene-LOC110718703;gene-LOC110685889;gene-LOC110686530;gene-LOC110684199;gene-LOC110723014;gene-LOC110728030;novel.4559;gene-LOC110739254;gene-LOC110698600;gene-LOC110717755;gene-LOC110718529;gene-LOC11072…	K01373+K02358+K02358+K04079+K04079+K04079+K04368+K05391+K05391+K13412+K13412+K13412+K13416+K13420+K13420+K13424+K13427+K13429+K13429+K13430+K13430+K13430+K13430+K13430+K13430+K13430+K13434+K13435+K13436+K13436+K13447+K13447+K13448+K13448+K13448+K13448+K13448+K13448+K13448+K13449+K13449+K13449+K13457+K13457+K13459+K13459+K13459+K13459+K13459+K13466+K13466+K13466+K13466+K15397+K16224+K16224+K16224+…	https:\\www.genome.jp\dbget-bin\www_bget?map04626
Valine, leucine and isoleucine degradation	ko00280	20 out of 1113 1.79694519317161%	520 out of 18486 2.81293952180028%	0.990146	1	gene-LOC110694500;gene-LOC110709660;novel.9469;gene-LOC110738449;gene-LOC110685874;gene-LOC110696021;gene-LOC110708489;gene-LOC110740061;novel.7140;gene-LOC110700957;gene-LOC110730754;gene-LOC110736314;gene-LOC110734463;gene-LOC110736532;gene-LOC110703296;gene-LOC110705915;gene-LOC110702284;gene-LOC110729346;novel.7027;novel.4019	K00020+K00020+K00020+K00128+K00128+K00128+K00128+K00140+K00140+K00253+K00827+K01640+K01968+K05605+K07513+K07513+K14085+K14085+K14085+K14085	https:\\www.genome.jp\dbget-bin\www_bget?map00280
Fatty acid degradation	ko00071	17 out of 1113 1.52740341419587%	474 out of 18486 2.56410256410256%	0.993989	1	gene-LOC110699057;gene-LOC110709669;gene-LOC110738449;gene-LOC110685874;gene-LOC110696021;gene-LOC110708489;gene-LOC110689989;gene-LOC110711631;gene-LOC110714750;novel.4735;gene-LOC110703296;gene-LOC110705915;gene-LOC110690998;gene-LOC110702284;gene-LOC110729346;novel.7027;novel.4019	K00121+K00121+K00128+K00128+K00128+K00128+K00232+K01897+K01897+K01897+K07513+K07513+K10527+K14085+K14085+K14085+K14085	https:\\www.genome.jp\dbget-bin\www_bget?map00071
RNA transport	ko03013	21 out of 1113 1.88679245283019%	566 out of 18486 3.061776479498%	0.995182	1	gene-LOC110712207;gene-LOC110721258;gene-LOC110685617;gene-LOC110727073;gene-LOC110695313;novel.584;novel.643;novel.7710;novel.2205;novel.198;novel.2873;novel.9636;gene-LOC110692747;gene-LOC110712529;gene-LOC110729124;novel.1239;gene-LOC110724302;gene-LOC110688489;gene-LOC110695444;gene-LOC110719299;gene-LOC110705566	K00784+K03231+K03238+K03243+K03245+K03245+K03245+K03245+K03245+K03245+K03245+K03252+K03539+K07936+K07936+K12883+K13151+K14292+K14292+K14292+K14304	https:\\www.genome.jp\dbget-bin\www_bget?map03013
Endocytosis	ko04144	28 out of 1113 2.51572327044025%	712 out of 18486 3.85156334523423%	0.995388	1	gene-LOC110736814;gene-LOC110716968;gene-LOC110687040;gene-LOC110688446;gene-LOC110691399;gene-LOC110698522;gene-LOC110717698;gene-LOC110727406;gene-LOC110727763;novel.5386;novel.8111;novel.8736;novel.2607;gene-LOC110699297;gene-LOC110726143;gene-LOC110731709;gene-LOC110728458;novel.2501;novel.4857;gene-LOC110730202;gene-LOC110732521;gene-LOC110727973;gene-LOC110705061;novel.7741;gene-LOC11072058…	K01115+K01115+K03283+K03283+K03283+K03283+K03283+K03283+K03283+K03283+K03283+K03283+K03283+K04646+K05758+K05758+K07904+K07904+K11866+K12191+K12191+K12192+K12472+K12472+K18468+K19476+K19476+K19476	https:\\www.genome.jp\dbget-bin\www_bget?map04144
RNA polymerase	ko03020	4 out of 1113 0.359389038634322%	190 out of 18486 1.02780482527318%	0.997222	1	gene-LOC110712459;novel.8789;novel.4197;gene-LOC110721618	K03004+K03006+K03006+K03021	https:\\www.genome.jp\dbget-bin\www_bget?map03020
Selenocompound metabolism	ko00450	1 out of 1113 0.0898472596585804%	107 out of 18486 0.578816401601212%	0.998724	1	gene-LOC110696840	K00549	https:\\www.genome.jp\dbget-bin\www_bget?map00450
Autophagy - other	ko04136	1 out of 1113 0.0898472596585804%	110 out of 18486 0.595044898842367%	0.998942	1	gene-LOC110684376	K08336	https:\\www.genome.jp\dbget-bin\www_bget?map04136
Phenylalanine metabolism	ko00360	2 out of 1113 0.179694519317161%	150 out of 18486 0.811424862057773%	0.999073	1	gene-LOC110686958;gene-LOC110710765	K00815+K07253	https:\\www.genome.jp\dbget-bin\www_bget?map00360
beta-Alanine metabolism	ko00410	13 out of 1113 1.16801437556155%	459 out of 18486 2.48296007789679%	0.999537	1	gene-LOC110738449;gene-LOC110685874;gene-LOC110696021;gene-LOC110708489;gene-LOC110740061;novel.7140;gene-LOC110689989;gene-LOC110736532;gene-LOC110702284;gene-LOC110729346;novel.7027;novel.4019;gene-LOC110708250	K00128+K00128+K00128+K00128+K00140+K00140+K00232+K05605+K14085+K14085+K14085+K14085+K17839	https:\\www.genome.jp\dbget-bin\www_bget?map00410
Nucleotide excision repair	ko03420	3 out of 1113 0.269541778975741%	202 out of 18486 1.0927188142378%	0.99967	1	gene-LOC110717949;gene-LOC110690105;gene-LOC110724603	K02325+K07466+K10756	https:\\www.genome.jp\dbget-bin\www_bget?map03420
Arginine and proline metabolism	ko00330	15 out of 1113 1.34770889487871%	516 out of 18486 2.79130152547874%	0.999681	1	gene-LOC110738449;gene-LOC110685874;gene-LOC110696021;gene-LOC110708489;gene-LOC110735235;novel.7492;gene-LOC110728973;gene-LOC110718863;gene-LOC110721905;gene-LOC110723014;gene-LOC110702284;gene-LOC110729346;novel.7027;novel.4019;gene-LOC110708250	K00128+K00128+K00128+K00128+K00472+K00472+K00797+K01583+K01611+K13427+K14085+K14085+K14085+K14085+K17839	https:\\www.genome.jp\dbget-bin\www_bget?map00330
Spliceosome	ko03040	25 out of 1113 2.24618149146451%	756 out of 18486 4.08958130477118%	0.999804	1	gene-LOC110687040;gene-LOC110688446;gene-LOC110691399;gene-LOC110698522;gene-LOC110717698;gene-LOC110727406;gene-LOC110727763;novel.5386;novel.8111;novel.8736;novel.2607;gene-LOC110722555;gene-LOC110689835;novel.2611;novel.6369;gene-LOC110708133;gene-LOC110737368;novel.6165;gene-LOC110716977;gene-LOC110720512;gene-LOC110708077;gene-LOC110711364;novel.1067;novel.1239;novel.574	K03283+K03283+K03283+K03283+K03283+K03283+K03283+K03283+K03283+K03283+K03283+K11093+K11096+K11096+K12627+K12813+K12818+K12818+K12830+K12833+K12867+K12867+K12874+K12883+K12891	https:\\www.genome.jp\dbget-bin\www_bget?map03040
Linoleic acid metabolism	ko00591	5 out of 1113 0.449236298292902%	280 out of 18486 1.51465974250784%	0.999861	1	gene-LOC110690871;gene-LOC110736902;gene-LOC110736904;gene-LOC110708631;novel.3531	K01047+K15718+K15718+K15718+K15718	https:\\www.genome.jp\dbget-bin\www_bget?map00591
Ribosome	ko03010	21 out of 1113 1.88679245283019%	687 out of 18486 3.7163258682246%	0.999901	1	novel.478;gene-LOC110706324;gene-LOC110727920;gene-LOC110707824;novel.762;gene-LOC110693148;novel.3305;gene-LOC110737142;gene-LOC110716886;gene-LOC110731461;gene-LOC110735473;gene-LOC110735488;gene-LOC110685921;gene-LOC110685922;gene-LOC110715556;gene-LOC110689605;gene-LOC110695748;gene-LOC110710199;gene-LOC110711851;gene-LOC110716185;gene-LOC110698402	K02872+K02881+K02883+K02885+K02891+K02895+K02896+K02911+K02915+K02935+K02937+K02937+K02945+K02945+K02949+K02952+K02952+K02953+K02973+K02985+K02995	https:\\www.genome.jp\dbget-bin\www_bget?map03010
Histidine metabolism	ko00340	9 out of 1113 0.808625336927224%	398 out of 18486 2.15298063399329%	0.999904	1	gene-LOC110738449;gene-LOC110685874;gene-LOC110696021;gene-LOC110708489;gene-LOC110702284;gene-LOC110729346;novel.7027;novel.4019;gene-LOC110731874	K00128+K00128+K00128+K00128+K14085+K14085+K14085+K14085+K14152	https:\\www.genome.jp\dbget-bin\www_bget?map00340
Lysine degradation	ko00310	11 out of 1113 0.988319856244385%	464 out of 18486 2.51000757329871%	0.999948	1	gene-LOC110738449;gene-LOC110685874;gene-LOC110696021;gene-LOC110708489;gene-LOC110701733;gene-LOC110711882;gene-LOC110732411;gene-LOC110702284;gene-LOC110729346;novel.7027;novel.4019	K00128+K00128+K00128+K00128+K00306+K11420+K11420+K14085+K14085+K14085+K14085	https:\\www.genome.jp\dbget-bin\www_bget?map00310
Tryptophan metabolism	ko00380	17 out of 1113 1.52740341419587%	621 out of 18486 3.35929892891918%	0.999964	1	gene-LOC110738449;gene-LOC110685874;gene-LOC110696021;gene-LOC110708489;gene-LOC110698724;gene-LOC110729714;gene-LOC110687834;gene-LOC110727590;gene-LOC110727597;gene-LOC110729654;gene-LOC110702284;gene-LOC110729346;novel.7027;novel.4019;gene-LOC110690742;gene-LOC110738778;gene-LOC110724224	K00128+K00128+K00128+K00128+K00837+K03781+K11868+K13066+K13066+K13066+K14085+K14085+K14085+K14085+K22450+K22588+K23947	https:\\www.genome.jp\dbget-bin\www_bget?map00380
mRNA surveillance pathway	ko03015	13 out of 1113 1.16801437556155%	533 out of 18486 2.88326300984529%	0.999976	1	novel.1875;novel.1239;gene-LOC110738700;gene-LOC110697310;gene-LOC110706316;gene-LOC110683273;gene-LOC110683851;gene-LOC110711032;gene-LOC110714554;novel.10488;novel.3201;gene-LOC110706921;novel.8184	K03267+K12883+K13917+K14376+K14376+K14399+K14400+K14400+K14400+K14400+K14404+K14409+K14411	https:\\www.genome.jp\dbget-bin\www_bget?map03015
Glycine, serine and threonine metabolism	ko00260	14 out of 1113 1.25786163522013%	578 out of 18486 3.12669046846262%	0.999989	1	gene-LOC110686716;gene-LOC110701733;gene-LOC110730754;gene-LOC110717163;novel.8518;gene-LOC110704567;gene-LOC110687330;gene-LOC110724866;gene-LOC110723783;gene-LOC110702284;gene-LOC110729346;novel.7027;novel.4019;gene-LOC110702540	K00130+K00306+K00827+K00830+K00928+K01620+K01696+K06001+K12235+K14085+K14085+K14085+K14085+K15919	https:\\www.genome.jp\dbget-bin\www_bget?map00260
Protein export	ko03060	4 out of 1113 0.359389038634322%	313 out of 18486 1.69317321216055%	0.999995	1	novel.7207;novel.4721;gene-LOC110725910;gene-LOC110721119	K03070+K03100+K12948+K13280	https:\\www.genome.jp\dbget-bin\www_bget?map03060

## Sheet: L1_L4 at A2 node
Supplementary Table S6 The information of KEGG analysis of DEGs in pairwise comparison of L4 and L1 cultivars after 2 d of artificial accelerated aging treatment.
Note: The significantly enriched KEGG pathways of DEGs (FDR < 0.05) were marked by blue background.
KEGG pathway	ko ID	Cluter frequency	Genome frequency	P value	FDR	Gene ID	KEGG orthology	Hyperlink
Metabolic pathways	ko01100	708 out of 1388 51.0086455331412%	8308 out of 18486 44.9421183598399%	1.40265e-06	0.000190761	gene-LOC110732354;gene-LOC110735086;gene-LOC110700674;gene-LOC110711965;gene-LOC110732766;novel.517;gene-LOC110694500;gene-LOC110706613;novel.9469;gene-LOC110682133;gene-LOC110685327;gene-LOC110725120;gene-LOC110690951;gene-LOC110696234;gene-LOC110707699;gene-LOC110740096;gene-LOC110720542;gene-LOC110721189;gene-LOC110736542;gene-LOC110739732;gene-LOC110713319;gene-LOC110736056;gene-LOC110736931;…	K00010+K00012+K00012+K00012+K00016+K00016+K00020+K00020+K00020+K00021+K00028+K00028+K00029+K00029+K00029+K00030+K00030+K00030+K00036+K00053+K00058+K00059+K00059+K00059+K00059+K00059+K00078+K00078+K00079+K00079+K00083+K00083+K00083+K00083+K00088+K00102+K00103+K00121+K00121+K00121+K00128+K00128+K00130+K00130+K00140+K00140+K00140+K00162+K00162+K00166+K00218+K00218+K00232+K00234+K00235+K00235+K00253+…	https:\\www.genome.jp\dbget-bin\www_bget?map01100
Carbon metabolism	ko01200	86 out of 1388 6.19596541786744%	703 out of 18486 3.80287785351076%	4.43083e-06	0.000602593	gene-LOC110685327;gene-LOC110725120;gene-LOC110690951;gene-LOC110696234;gene-LOC110707699;gene-LOC110740096;gene-LOC110720542;gene-LOC110721189;gene-LOC110736542;gene-LOC110713319;gene-LOC110699057;gene-LOC110709669;gene-LOC110721627;gene-LOC110740061;gene-LOC110682104;novel.7140;gene-LOC110709042;gene-LOC110711593;gene-LOC110689989;gene-LOC110685786;gene-LOC110681710;gene-LOC110717784;gene-LOC11…	K00028+K00028+K00029+K00029+K00029+K00030+K00030+K00030+K00036+K00058+K00121+K00121+K00121+K00140+K00140+K00140+K00162+K00162+K00232+K00234+K00235+K00235+K00281+K00281+K00297+K00600+K00615+K00627+K00830+K00844+K00850+K00850+K00850+K00855+K00855+K00873+K00927+K00927+K00927+K01057+K01057+K01070+K01595+K01595+K01601+K01601+K01601+K01602+K01602+K01602+K01623+K01623+K01637+K01637+K01637+K01637+K01637+…	https:\\www.genome.jp\dbget-bin\www_bget?map01200
Glyoxylate and dicarboxylate metabolism	ko00630	36 out of 1388 2.59365994236311%	234 out of 18486 1.26582278481013%	3.01024e-05	0.00409392	gene-LOC110705444;gene-LOC110715688;novel.9812;gene-LOC110724681;gene-LOC110717163;gene-CDC77_pgp058;gene-LOC110709508;novel.5537;gene-LOC110700721;gene-LOC110720403;gene-LOC110728206;gene-LOC110735795;gene-LOC110735797;gene-LOC110735799;gene-LOC110698310;gene-LOC110721907;gene-LOC110725776;gene-LOC110725780;gene-LOC110725781;gene-LOC110725782;novel.8311;gene-LOC110735841;gene-LOC110697002;novel.…	K00281+K00281+K00284+K00600+K00830+K01601+K01601+K01601+K01602+K01602+K01602+K01637+K01637+K01637+K01637+K01637+K01637+K01637+K01637+K01637+K01638+K01681+K01681+K01681+K01895+K01913+K01913+K01915+K01915+K01915+K03781+K03781+K11517+K11517+K15919+K15919	https:\\www.genome.jp\dbget-bin\www_bget?map00630
Biosynthesis of secondary metabolites	ko01110	409 out of 1388 29.4668587896254%	4672 out of 18486 25.2731797035594%	0.000129265	0.01758	gene-LOC110691559;gene-LOC110732354;gene-LOC110732766;novel.517;gene-LOC110682133;gene-LOC110740096;gene-LOC110720542;gene-LOC110721189;gene-LOC110736542;gene-LOC110739732;gene-LOC110713319;gene-LOC110736056;gene-LOC110736931;gene-LOC110708609;gene-LOC110708610;novel.9622;gene-LOC110735199;gene-LOC110682049;gene-LOC110695210;gene-LOC110725801;novel.2367;gene-LOC110699057;gene-LOC110709669;gene-LO…	K00006+K00010+K00016+K00016+K00021+K00030+K00030+K00030+K00036+K00053+K00058+K00059+K00059+K00059+K00059+K00059+K00083+K00083+K00083+K00083+K00088+K00121+K00121+K00121+K00128+K00128+K00162+K00162+K00166+K00218+K00218+K00232+K00234+K00235+K00235+K00281+K00281+K00286+K00430+K00430+K00430+K00430+K00430+K00430+K00430+K00430+K00430+K00430+K00430+K00430+K00430+K00430+K00430+K00454+K00454+K00475+K00475+…	https:\\www.genome.jp\dbget-bin\www_bget?map01110
Glycosylphosphatidylinositol (GPI)-anchor biosynthesis	ko00563	17 out of 1388 1.22478386167147%	104 out of 18486 0.562587904360056%	0.00184497	0.250915	gene-LOC110738143;gene-LOC110736272;gene-LOC110739846;gene-LOC110739855;gene-LOC110682378;gene-LOC110688016;gene-LOC110700596;gene-LOC110701700;gene-LOC110701750;gene-LOC110717170;gene-LOC110718595;gene-LOC110726234;gene-LOC110726452;gene-LOC110730698;novel.2379;gene-LOC110696223;gene-LOC110732601	K03859+K03860+K03860+K03860+K03860+K03860+K03860+K03860+K03860+K03860+K03860+K03860+K03860+K03860+K05284+K05287+K09658	https:\\www.genome.jp\dbget-bin\www_bget?map00563
Carbon fixation in photosynthetic organisms	ko00710	25 out of 1388 1.80115273775216%	180 out of 18486 0.973709834469328%	0.00207964	0.282831	gene-LOC110685327;gene-LOC110725120;gene-LOC110690951;gene-LOC110696234;gene-LOC110707699;gene-LOC110721444;gene-LOC110730081;gene-LOC110732642;gene-LOC110687215;gene-LOC110722396;novel.8992;gene-LOC110685976;gene-LOC110720234;gene-CDC77_pgp058;gene-LOC110709508;novel.5537;gene-LOC110700721;gene-LOC110720403;gene-LOC110728206;gene-LOC110705177;gene-LOC110718872;gene-LOC110714649;gene-LOC110735721…	K00028+K00028+K00029+K00029+K00029+K00615+K00855+K00855+K00927+K00927+K00927+K01595+K01595+K01601+K01601+K01601+K01602+K01602+K01602+K01623+K01623+K01803+K03841+K03841+K05298	https:\\www.genome.jp\dbget-bin\www_bget?map00710
Circadian rhythm - plant	ko04712	27 out of 1388 1.94524495677233%	202 out of 18486 1.0927188142378%	0.00247597	0.336732	gene-LOC110718596;gene-LOC110727182;gene-LOC110727183;gene-LOC110691653;gene-LOC110693278;gene-LOC110693315;gene-LOC110707123;gene-LOC110707278;novel.6438;novel.9069;gene-LOC110698033;gene-LOC110697283;gene-LOC110735801;gene-LOC110740222;gene-LOC110688662;gene-LOC110716936;gene-LOC110717720;gene-LOC110726386;gene-LOC110729823;gene-LOC110700633;gene-LOC110692910;novel.477;gene-LOC110691207;gene-LO…	K00660+K00660+K00660+K03097+K03097+K03097+K03097+K03097+K03097+K03097+K12116+K12121+K12125+K12125+K12126+K12126+K12126+K12126+K12126+K12127+K12130+K12130+K12135+K12135+K16222+K16223+K16240	https:\\www.genome.jp\dbget-bin\www_bget?map04712
Diterpenoid biosynthesis	ko00904	12 out of 1388 0.864553314121037%	67 out of 18486 0.362436438385805%	0.00385833	0.524733	gene-LOC110703048;gene-LOC110692482;gene-LOC110702054;gene-LOC110702167;gene-LOC110720433;gene-LOC110703310;gene-LOC110688242;gene-LOC110712191;novel.2751;gene-LOC110697144;gene-LOC110701517;gene-LOC110710345	K04120+K04122+K04122+K04123+K04123+K04124+K04125+K04125+K04125+K05282+K05282+K13070	https:\\www.genome.jp\dbget-bin\www_bget?map00904
Photosynthesis	ko00195	25 out of 1388 1.80115273775216%	197 out of 18486 1.06567131883588%	0.00685	0.9316	gene-CDC77_pgp076;novel.1634;gene-CDC77_pgp077;gene-CDC77_pgp079;gene-LOC110731331;gene-LOC110703628;gene-LOC110721655;gene-LOC110733397;gene-CDC77_pgp064;gene-LOC110686066;gene-LOC110721356;gene-LOC110689662;gene-LOC110739431;gene-LOC110718552;gene-LOC110698783;gene-LOC110703375;gene-LOC110684312;novel.3160;gene-LOC110736184;gene-LOC110695993;gene-LOC110709782;gene-LOC110724627;gene-LOC110693140…	K02108+K02109+K02110+K02111+K02115+K02638+K02638+K02639+K02689+K02692+K02692+K02693+K02694+K02694+K02695+K02695+K02698+K02704+K02716+K02716+K03542+K03542+K08901+K08901+K08906	https:\\www.genome.jp\dbget-bin\www_bget?map00195
Starch and sucrose metabolism	ko00500	75 out of 1388 5.40345821325648%	752 out of 18486 4.06794330844964%	0.00694221	0.944141	gene-LOC110686080;gene-LOC110690515;gene-LOC110711114;gene-LOC110715868;gene-LOC110708369;gene-LOC110735124;gene-LOC110715552;gene-LOC110738799;gene-LOC110717401;gene-LOC110726777;gene-LOC110689370;gene-LOC110704613;gene-LOC110687238;gene-LOC110712040;gene-LOC110720133;novel.9794;novel.1642;gene-LOC110692055;gene-LOC110730742;gene-LOC110732446;novel.2185;gene-LOC110686374;gene-LOC110688721;gene-L…	K00688+K00688+K00695+K00695+K00700+K00703+K00844+K00847+K00847+K00975+K01087+K01087+K01176+K01176+K01176+K01176+K01176+K01177+K01177+K01177+K01177+K01179+K01179+K01179+K01179+K01179+K01179+K01179+K01179+K01187+K01187+K01188+K01188+K01188+K01188+K01188+K01188+K01188+K01193+K01193+K01193+K01193+K01210+K01210+K01513+K01513+K05349+K05349+K05349+K05349+K05349+K05349+K05349+K05350+K05350+K13679+K13679+…	https:\\www.genome.jp\dbget-bin\www_bget?map00500
Photosynthesis - antenna proteins	ko00196	7 out of 1388 0.504322766570605%	31 out of 18486 0.16769447149194%	0.00703921	0.957333	gene-LOC110740226;gene-LOC110705508;gene-LOC110699013;gene-LOC110684166;gene-LOC110690396;gene-LOC110728613;gene-LOC110730276	K08908+K08908+K08909+K08912+K08912+K08912+K08915	https:\\www.genome.jp\dbget-bin\www_bget?map00196
Brassinosteroid biosynthesis	ko00905	7 out of 1388 0.504322766570605%	32 out of 18486 0.173103970572325%	0.00843842	1	gene-LOC110725236;gene-LOC110733431;gene-LOC110703563;gene-LOC110705784;gene-LOC110684296;gene-LOC110707879;gene-LOC110729125	K09588+K09588+K09590+K09590+K12638+K15639+K15639	https:\\www.genome.jp\dbget-bin\www_bget?map00905
Plant hormone signal transduction	ko04075	102 out of 1388 7.34870317002882%	1083 out of 18486 5.85848750405712%	0.00975902	1	gene-LOC110688662;gene-LOC110716936;gene-LOC110717720;gene-LOC110726386;gene-LOC110729823;gene-LOC110684184;gene-LOC110682354;gene-LOC110690733;gene-LOC110695227;gene-LOC110697803;gene-LOC110700257;gene-LOC110705555;gene-LOC110713701;gene-LOC110733407;gene-LOC110705030;gene-LOC110718703;gene-LOC110734388;gene-LOC110714201;gene-LOC110714617;gene-LOC110723207;gene-LOC110699231;gene-LOC110684410;gen…	K12126+K12126+K12126+K12126+K12126+K13413+K13415+K13415+K13415+K13415+K13415+K13415+K13415+K13415+K13416+K13416+K13422+K13422+K13422+K13449+K13463+K13464+K13464+K13464+K13946+K13946+K13946+K13946+K14431+K14431+K14431+K14431+K14431+K14432+K14484+K14484+K14484+K14484+K14484+K14484+K14484+K14484+K14484+K14484+K14485+K14485+K14486+K14486+K14486+K14487+K14487+K14487+K14488+K14488+K14488+K14488+K14488+…	https:\\www.genome.jp\dbget-bin\www_bget?map04075
Benzoxazinoid biosynthesis	ko00402	7 out of 1388 0.504322766570605%	36 out of 18486 0.194741966893866%	0.0161169	1	gene-LOC110693060;gene-LOC110693061;gene-LOC110695786;gene-LOC110713641;gene-LOC110714565;gene-LOC110717756;gene-LOC110733142	K13229+K13229+K13229+K13229+K13229+K13229+K13229	https:\\www.genome.jp\dbget-bin\www_bget?map00402
Ether lipid metabolism	ko00565	11 out of 1388 0.792507204610951%	77 out of 18486 0.416531429189657%	0.0283068	1	gene-LOC110686002;novel.3757;gene-LOC110736294;gene-LOC110683448;gene-LOC110720422;novel.8214;gene-LOC110736814;gene-LOC110698660;gene-LOC110682171;gene-LOC110717934;gene-LOC110723074	K00993+K00993+K01114+K01114+K01114+K01114+K01115+K01115+K06123+K06123+K16860	https:\\www.genome.jp\dbget-bin\www_bget?map00565
Zeatin biosynthesis	ko00908	14 out of 1388 1.00864553314121%	108 out of 18486 0.584225900681597%	0.0312539	1	gene-LOC110724757;gene-LOC110683634;gene-LOC110719828;gene-LOC110683379;gene-LOC110699196;gene-LOC110728540;gene-LOC110733370;gene-LOC110691534;gene-LOC110691537;gene-LOC110691539;gene-LOC110707313;gene-LOC110707316;novel.9073;gene-LOC110690519	K00279+K00791+K00791+K13493+K13493+K13493+K13493+K13495+K13495+K13495+K13495+K13495+K13495+K13496	https:\\www.genome.jp\dbget-bin\www_bget?map00908
Flavonoid biosynthesis	ko00941	27 out of 1388 1.94524495677233%	248 out of 18486 1.34155577193552%	0.0329978	1	gene-LOC110694697;gene-LOC110724781;gene-LOC110703828;gene-LOC110712374;gene-LOC110716920;gene-LOC110718596;gene-LOC110727182;gene-LOC110727183;gene-LOC110737891;gene-LOC110704458;gene-LOC110721033;gene-LOC110723200;novel.1944;gene-LOC110693494;gene-LOC110708028;gene-LOC110708033;gene-LOC110714529;gene-LOC110725555;gene-LOC110732370;gene-LOC110726355;gene-LOC110714717;novel.10022;gene-LOC11071366…	K00475+K00475+K00588+K00588+K00588+K00660+K00660+K00660+K01859+K01859+K01859+K01859+K01859+K05278+K05278+K05278+K05278+K05278+K05278+K05280+K09754+K09754+K13065+K13065+K22845+K22845+K22845	https:\\www.genome.jp\dbget-bin\www_bget?map00941
Glycerophospholipid metabolism	ko00564	30 out of 1388 2.16138328530259%	282 out of 18486 1.52547874066861%	0.0337389	1	gene-LOC110691559;gene-LOC110690874;gene-LOC110686002;novel.3757;gene-LOC110736294;gene-LOC110683448;gene-LOC110720422;novel.8214;gene-LOC110736814;gene-LOC110698660;gene-LOC110708093;gene-LOC110687827;gene-LOC110710093;gene-LOC110682171;gene-LOC110717934;gene-LOC110695557;gene-LOC110723151;gene-LOC110727841;gene-LOC110730860;gene-LOC110732897;gene-LOC110702240;gene-LOC110735654;gene-LOC110737143…	K00006+K00967+K00993+K00993+K01114+K01114+K01114+K01114+K01115+K01115+K01126+K01517+K05929+K06123+K06123+K06129+K06130+K08730+K13508+K13508+K13511+K14156+K14156+K14156+K14156+K16818+K16860+K18696+K18696+K18696	https:\\www.genome.jp\dbget-bin\www_bget?map00564
Steroid biosynthesis	ko00100	10 out of 1388 0.720461095100865%	72 out of 18486 0.389483933787731%	0.042011	1	gene-LOC110682470;gene-LOC110732064;gene-LOC110718886;gene-LOC110688005;gene-LOC110720468;gene-LOC110728819;gene-LOC110685544;gene-LOC110709473;gene-LOC110691979;gene-LOC110702045	K00511+K00511+K00801+K05917+K05917+K05917+K07748+K08246+K09828+K09828	https:\\www.genome.jp\dbget-bin\www_bget?map00100
Alanine, aspartate and glutamate metabolism	ko00250	13 out of 1388 0.936599423631124%	107 out of 18486 0.578816401601212%	0.0574209	1	gene-LOC110700051;gene-LOC110709450;gene-LOC110720919;gene-LOC110730754;gene-LOC110717163;gene-LOC110681893;gene-LOC110692005;gene-LOC110694878;gene-LOC110696010;gene-LOC110682208;gene-LOC110716103;gene-LOC110725911;gene-LOC110688104	K00278+K00278+K00609+K00827+K00830+K01580+K01915+K01915+K01915+K01953+K01953+K01953+K13566	https:\\www.genome.jp\dbget-bin\www_bget?map00250
Cysteine and methionine metabolism	ko00270	32 out of 1388 2.30547550432277%	327 out of 18486 1.76890619928595%	0.0745773	1	gene-LOC110732766;novel.517;gene-LOC110713319;gene-LOC110696840;gene-LOC110696275;gene-LOC110734214;gene-LOC110728973;gene-LOC110686958;novel.6107;gene-LOC110730754;gene-LOC110703312;novel.8518;gene-LOC110689723;gene-LOC110721905;gene-LOC110735467;gene-LOC110735495;gene-LOC110737044;gene-LOC110708482;novel.8038;gene-LOC110682587;gene-LOC110685944;gene-LOC110687417;gene-LOC110701693;gene-LOC110712…	K00016+K00016+K00058+K00549+K00641+K00789+K00797+K00815+K00815+K00827+K00837+K00928+K01611+K01611+K01738+K01738+K01738+K01738+K01762+K05933+K05933+K05933+K05933+K05933+K05933+K05933+K08967+K13034+K13034+K16054+K22846+K23977	https:\\www.genome.jp\dbget-bin\www_bget?map00270
Peroxisome	ko04146	25 out of 1388 1.80115273775216%	247 out of 18486 1.33614627285513%	0.0782217	1	gene-LOC110689989;gene-LOC110701733;novel.6975;gene-LOC110717163;gene-LOC110736314;gene-LOC110700990;gene-LOC110714750;gene-LOC110707900;gene-LOC110699015;gene-LOC110729714;gene-LOC110710683;gene-LOC110719333;gene-LOC110730872;gene-LOC110705915;gene-LOC110685851;gene-LOC110708825;gene-LOC110722404;gene-LOC110708827;gene-LOC110718496;gene-LOC110693222;novel.9570;novel.1105;gene-LOC110682008;gene-L…	K00232+K00306+K00477+K00830+K01640+K01640+K01897+K03426+K03781+K03781+K04564+K04564+K04565+K07513+K08726+K11517+K11517+K13345+K13346+K13348+K13348+K13348+K13354+K13356+K13356	https:\\www.genome.jp\dbget-bin\www_bget?map04146
Cutin, suberine and wax biosynthesis	ko00073	16 out of 1388 1.15273775216138%	152 out of 18486 0.822243860218544%	0.106749	1	gene-LOC110715077;gene-LOC110731823;novel.9615;gene-LOC110702412;gene-LOC110714053;gene-LOC110719538;gene-LOC110731547;gene-LOC110716276;gene-LOC110721932;gene-LOC110714505;gene-LOC110718742;gene-LOC110725142;gene-LOC110734392;novel.2838;gene-LOC110687083;gene-LOC110712549	K13356+K13356+K13407+K15398+K15398+K15398+K15398+K15402+K15404+K15406+K15406+K15406+K20769+K20769+K21995+K21995	https:\\www.genome.jp\dbget-bin\www_bget?map00073
Oxidative phosphorylation	ko00190	28 out of 1388 2.01729106628242%	299 out of 18486 1.61744022503516%	0.133096	1	gene-LOC110685786;gene-LOC110681710;gene-LOC110717784;gene-LOC110703539;gene-LOC110692238;gene-LOC110722795;gene-LOC110682924;gene-LOC110697502;gene-LOC110710363;gene-CDC77_pgp076;novel.1634;gene-CDC77_pgp077;gene-CDC77_pgp079;gene-LOC110731331;novel.2922;gene-LOC110716817;novel.3000;gene-LOC110738105;gene-LOC110723311;novel.8465;gene-LOC110708062;gene-LOC110703544;novel.9183;gene-LOC110698692;ge…	K00234+K00235+K00235+K00412+K00417+K01507+K01535+K01535+K01535+K02108+K02109+K02110+K02111+K02115+K02132+K02137+K02147+K02153+K02154+K02256+K02259+K02262+K02262+K02265+K03884+K03935+K05574+K08738	https:\\www.genome.jp\dbget-bin\www_bget?map00190
Citrate cycle (TCA cycle)	ko00020	13 out of 1388 0.936599423631124%	125 out of 18486 0.676187385048145%	0.14484	1	gene-LOC110740096;gene-LOC110720542;gene-LOC110721189;gene-LOC110709042;gene-LOC110711593;gene-LOC110685786;gene-LOC110681710;gene-LOC110717784;novel.5545;gene-LOC110697282;gene-LOC110735841;gene-LOC110697002;novel.8498	K00030+K00030+K00030+K00162+K00162+K00234+K00235+K00235+K00627+K01648+K01681+K01681+K01681	https:\\www.genome.jp\dbget-bin\www_bget?map00020
Nicotinate and nicotinamide metabolism	ko00760	8 out of 1388 0.576368876080692%	70 out of 18486 0.378664935626961%	0.153067	1	gene-LOC110700051;gene-LOC110709450;gene-LOC110696056;gene-LOC110702874;gene-LOC110729333;gene-LOC110696660;gene-LOC110716835;gene-LOC110707900	K00278+K00278+K00858+K00858+K01240+K01513+K01513+K03426	https:\\www.genome.jp\dbget-bin\www_bget?map00760
Porphyrin and chlorophyll metabolism	ko00860	24 out of 1388 1.72910662824207%	256 out of 18486 1.3848317645786%	0.153364	1	gene-LOC110693242;gene-LOC110720128;gene-LOC110726774;gene-LOC110708062;gene-LOC110691500;gene-LOC110707283;gene-LOC110711517;gene-LOC110714855;gene-LOC110719158;gene-LOC110719405;gene-LOC110694441;novel.9695;gene-LOC110700603;gene-LOC110736089;gene-LOC110695887;gene-LOC110712149;novel.7301;gene-LOC110704436;gene-LOC110723220;gene-LOC110723222;gene-LOC110723223;gene-LOC110709775;gene-LOC110738533…	K00218+K00218+K01845+K02259+K03403+K03403+K04035+K04035+K08099+K08099+K08100+K08100+K10960+K13071+K13071+K13071+K13071+K13544+K13544+K13544+K13544+K13600+K19073+K19073	https:\\www.genome.jp\dbget-bin\www_bget?map00860
Thiamine metabolism	ko00730	6 out of 1388 0.432276657060519%	49 out of 18486 0.265065454938873%	0.159174	1	gene-LOC110692476;gene-LOC110727371;gene-LOC110708084;gene-LOC110728728;gene-LOC110721030;gene-LOC110688300	K00878+K00878+K00939+K01662+K03146+K03147	https:\\www.genome.jp\dbget-bin\www_bget?map00730
Sulfur metabolism	ko00920	8 out of 1388 0.576368876080692%	71 out of 18486 0.384074434707346%	0.161929	1	gene-LOC110696275;gene-LOC110687208;gene-LOC110735467;gene-LOC110735495;gene-LOC110737044;gene-LOC110708482;gene-LOC110714064;gene-LOC110731553	K00641+K01082+K01738+K01738+K01738+K01738+K13034+K13034	https:\\www.genome.jp\dbget-bin\www_bget?map00920
Pyrimidine metabolism	ko00240	17 out of 1388 1.22478386167147%	176 out of 18486 0.952071838147788%	0.170969	1	gene-LOC110720919;gene-LOC110691857;gene-LOC110721543;gene-LOC110729333;gene-LOC110734206;gene-LOC110712924;gene-LOC110716832;gene-LOC110739603;novel.5828;gene-LOC110696660;gene-LOC110716835;gene-LOC110732693;novel.4839;gene-LOC110714267;novel.681;gene-LOC110724197;gene-LOC110733248	K00609+K00857+K00940+K01240+K01465+K01489+K01489+K01493+K01510+K01513+K01513+K01520+K13421+K13800+K13800+K13998+K16904	https:\\www.genome.jp\dbget-bin\www_bget?map00240
Fructose and mannose metabolism	ko00051	18 out of 1388 1.29682997118156%	188 out of 18486 1.01698582711241%	0.1717	1	gene-LOC110715552;gene-LOC110738799;gene-LOC110717401;gene-LOC110706655;gene-LOC110727835;novel.3089;gene-LOC110731389;gene-LOC110731391;gene-LOC110684713;gene-LOC110705177;gene-LOC110718872;gene-LOC110702183;gene-LOC110720419;gene-LOC110714649;novel.2674;gene-LOC110735721;gene-LOC110716244;gene-LOC110702211	K00844+K00847+K00847+K00850+K00850+K00850+K00895+K00895+K00966+K01623+K01623+K01711+K01711+K01803+K01809+K03841+K03841+K19355	https:\\www.genome.jp\dbget-bin\www_bget?map00051
Biotin metabolism	ko00780	6 out of 1388 0.432276657060519%	51 out of 18486 0.275884453099643%	0.18152	1	gene-LOC110736056;gene-LOC110736931;gene-LOC110708609;gene-LOC110708610;novel.9622;gene-LOC110691882	K00059+K00059+K00059+K00059+K00059+K09458	https:\\www.genome.jp\dbget-bin\www_bget?map00780
Flavone and flavonol biosynthesis	ko00944	4 out of 1388 0.288184438040346%	30 out of 18486 0.162284972411555%	0.184857	1	gene-LOC110726355;novel.1293;gene-LOC110702441;gene-LOC110702443	K05280+K22772+K22794+K22794	https:\\www.genome.jp\dbget-bin\www_bget?map00944
Glycosphingolipid biosynthesis - globo and isoglobo series	ko00603	5 out of 1388 0.360230547550432%	43 out of 18486 0.232608460456562%	0.218712	1	gene-LOC110685033;gene-LOC110712621;gene-LOC110716274;gene-LOC110701035;gene-LOC110702454	K01988+K07407+K07407+K12373+K12373	https:\\www.genome.jp\dbget-bin\www_bget?map00603
ABC transporters	ko02010	19 out of 1388 1.36887608069164%	213 out of 18486 1.15222330412204%	0.249387	1	gene-LOC110735247;gene-LOC110698484;gene-LOC110725554;gene-LOC110730412;gene-LOC110733931;novel.7893;novel.5181;gene-LOC110720444;gene-LOC110721597;gene-LOC110721599;gene-LOC110721695;gene-LOC110694370;gene-LOC110698687;gene-LOC110718154;gene-LOC110722638;gene-LOC110729523;gene-LOC110736247;gene-LOC110693233;gene-LOC110698721	K05658+K05658+K05658+K05658+K05658+K05658+K05658+K05665+K05665+K05665+K05665+K05666+K05666+K05666+K05666+K05666+K05681+K05681+K08711	https:\\www.genome.jp\dbget-bin\www_bget?map02010
Biosynthesis of amino acids	ko01230	49 out of 1388 3.53025936599424%	598 out of 18486 3.23488045007032%	0.280293	1	gene-LOC110740096;gene-LOC110720542;gene-LOC110721189;gene-LOC110739732;gene-LOC110713319;gene-LOC110712844;gene-LOC110696840;gene-LOC110724681;gene-LOC110721444;gene-LOC110696275;gene-LOC110734214;gene-LOC110706655;gene-LOC110727835;novel.3089;gene-LOC110696399;gene-LOC110687215;gene-LOC110722396;novel.8992;novel.8518;novel.3414;gene-LOC110683155;gene-LOC110705177;gene-LOC110718872;gene-LOC11073…	K00030+K00030+K00030+K00053+K00058+K00286+K00549+K00600+K00615+K00641+K00789+K00850+K00850+K00850+K00873+K00927+K00927+K00927+K00928+K01438+K01609+K01623+K01623+K01681+K01681+K01681+K01689+K01689+K01696+K01704+K01738+K01738+K01738+K01738+K01803+K01915+K01915+K01915+K01953+K01953+K01953+K10206+K13034+K13034+K13832+K14677+K14677+K15227+K22846	https:\\www.genome.jp\dbget-bin\www_bget?map01230
Phosphonate and phosphinate metabolism	ko00440	3 out of 1388 0.216138328530259%	25 out of 18486 0.135237477009629%	0.288598	1	gene-LOC110690874;gene-LOC110686002;novel.3757	K00967+K00993+K00993	https:\\www.genome.jp\dbget-bin\www_bget?map00440
Riboflavin metabolism	ko00740	6 out of 1388 0.432276657060519%	61 out of 18486 0.329979443903495%	0.307694	1	gene-LOC110696660;gene-LOC110716835;gene-LOC110714162;gene-LOC110682230;gene-LOC110726829;gene-LOC110730243	K01513+K01513+K11752+K20884+K20884+K20884	https:\\www.genome.jp\dbget-bin\www_bget?map00740
Butanoate metabolism	ko00650	6 out of 1388 0.432276657060519%	61 out of 18486 0.329979443903495%	0.307694	1	gene-LOC110681893;gene-LOC110736314;gene-LOC110700990;gene-LOC110738220;gene-LOC110738064;gene-LOC110721214	K01580+K01640+K01640+K01692+K01913+K01913	https:\\www.genome.jp\dbget-bin\www_bget?map00650
Anthocyanin biosynthesis	ko00942	2 out of 1388 0.144092219020173%	15 out of 18486 0.0811424862057773%	0.31225	1	gene-LOC110698086;gene-LOC110713630	K17193+K17193	https:\\www.genome.jp\dbget-bin\www_bget?map00942
Synthesis and degradation of ketone bodies	ko00072	2 out of 1388 0.144092219020173%	15 out of 18486 0.0811424862057773%	0.31225	1	gene-LOC110736314;gene-LOC110700990	K01640+K01640	https:\\www.genome.jp\dbget-bin\www_bget?map00072
Pentose phosphate pathway	ko00030	13 out of 1388 0.936599423631124%	148 out of 18486 0.800605863897003%	0.319262	1	gene-LOC110736542;gene-LOC110721444;gene-LOC110706655;gene-LOC110727835;novel.3089;gene-LOC110731389;gene-LOC110731391;gene-LOC110709258;gene-LOC110721720;gene-LOC110705177;gene-LOC110718872;gene-LOC110735721;gene-LOC110716244	K00036+K00615+K00850+K00850+K00850+K00895+K00895+K01057+K01057+K01623+K01623+K03841+K03841	https:\\www.genome.jp\dbget-bin\www_bget?map00030
Nitrogen metabolism	ko00910	7 out of 1388 0.504322766570605%	74 out of 18486 0.400302931948502%	0.319771	1	novel.9812;gene-LOC110682737;gene-LOC110692005;gene-LOC110694878;gene-LOC110696010;gene-LOC110714182;gene-LOC110725315	K00284+K01674+K01915+K01915+K01915+K10534+K10534	https:\\www.genome.jp\dbget-bin\www_bget?map00910
Inositol phosphate metabolism	ko00562	21 out of 1388 1.51296829971182%	249 out of 18486 1.3469652710159%	0.321456	1	gene-LOC110732354;gene-LOC110740061;gene-LOC110682104;novel.7140;gene-LOC110690892;gene-LOC110712170;gene-LOC110731880;gene-LOC110688025;gene-LOC110714455;gene-LOC110713993;gene-LOC110731661;gene-LOC110736294;gene-LOC110683448;gene-LOC110720422;novel.8214;gene-LOC110738656;gene-LOC110714649;gene-LOC110731583;gene-LOC110692467;gene-LOC110732490;novel.10972	K00010+K00140+K00140+K00140+K00469+K00915+K00915+K00921+K00921+K01092+K01092+K01114+K01114+K01114+K01114+K01765+K01803+K10572+K18081+K24221+K24221	https:\\www.genome.jp\dbget-bin\www_bget?map00562
Ubiquinone and other terpenoid-quinone biosynthesis	ko00130	14 out of 1388 1.00864553314121%	161 out of 18486 0.87092935194201%	0.323454	1	gene-LOC110686958;novel.6107;gene-LOC110693016;gene-LOC110684421;gene-LOC110693170;gene-LOC110738405;gene-LOC110699307;gene-LOC110726916;gene-LOC110698584;gene-LOC110738611;gene-LOC110738614;gene-LOC110718653;gene-LOC110706567;gene-LOC110711370	K00815+K00815+K01904+K03809+K03809+K12501+K12501+K14759+K17872+K19222+K19222+K23094+K23095+K23095	https:\\www.genome.jp\dbget-bin\www_bget?map00130
Ribosome biogenesis in eukaryotes	ko03008	26 out of 1388 1.87319884726225%	313 out of 18486 1.69317321216055%	0.324088	1	gene-LOC110691653;gene-LOC110693278;gene-LOC110693315;gene-LOC110707123;gene-LOC110707278;novel.6438;novel.9069;gene-LOC110692747;gene-LOC110729043;novel.8508;novel.8588;novel.9302;novel.4355;novel.4485;novel.5462;gene-LOC110707878;gene-LOC110712529;gene-LOC110729124;gene-LOC110717688;gene-LOC110726882;gene-LOC110696460;gene-LOC110696461;gene-LOC110714774;gene-LOC110717577;novel.821;gene-LOC11073…	K03097+K03097+K03097+K03097+K03097+K03097+K03097+K03539+K06943+K06943+K06943+K06943+K06943+K06943+K07178+K07936+K07936+K07936+K14521+K14553+K14568+K14568+K14568+K14569+K14569+K18532	https:\\www.genome.jp\dbget-bin\www_bget?map03008
Biosynthesis of unsaturated fatty acids	ko01040	7 out of 1388 0.504322766570605%	75 out of 18486 0.405712431028887%	0.33214	1	gene-LOC110689989;gene-LOC110738722;gene-LOC110717855;gene-LOC110705915;gene-LOC110739333;novel.4593;gene-LOC110688483	K00232+K03921+K03921+K07513+K10251+K10251+K10703	https:\\www.genome.jp\dbget-bin\www_bget?map01040
Phenylpropanoid biosynthesis	ko00940	64 out of 1388 4.61095100864553%	806 out of 18486 4.36005625879044%	0.336414	1	gene-LOC110735199;gene-LOC110682049;gene-LOC110695210;gene-LOC110725801;gene-LOC110735667;gene-LOC110737491;gene-LOC110682545;gene-LOC110687369;gene-LOC110699374;gene-LOC110701166;gene-LOC110710161;gene-LOC110720952;gene-LOC110721053;gene-LOC110723438;gene-LOC110726876;gene-LOC110733537;novel.6628;novel.8841;novel.10380;gene-LOC110703828;gene-LOC110712374;gene-LOC110716920;gene-LOC110739235;gene-…	K00083+K00083+K00083+K00083+K00430+K00430+K00430+K00430+K00430+K00430+K00430+K00430+K00430+K00430+K00430+K00430+K00430+K00430+K00430+K00588+K00588+K00588+K01188+K01188+K01188+K01188+K01188+K01188+K01188+K01904+K05349+K05349+K05349+K05349+K05349+K05349+K05349+K05350+K05350+K09753+K09753+K09753+K09753+K09753+K09754+K09754+K11188+K11188+K12355+K13065+K13065+K13066+K13066+K13066+K13066+K22395+K22395+…	https:\\www.genome.jp\dbget-bin\www_bget?map00940
Non-homologous end-joining	ko03450	2 out of 1388 0.144092219020173%	16 out of 18486 0.0865519852861625%	0.340617	1	gene-LOC110721419;gene-LOC110718163	K10885+K10886	https:\\www.genome.jp\dbget-bin\www_bget?map03450
Indole alkaloid biosynthesis	ko00901	3 out of 1388 0.216138328530259%	28 out of 18486 0.151465974250784%	0.351977	1	gene-LOC110710600;gene-LOC110712834;gene-LOC110721791	K01757+K01757+K01757	https:\\www.genome.jp\dbget-bin\www_bget?map00901
Amino sugar and nucleotide sugar metabolism	ko00520	49 out of 1388 3.53025936599424%	615 out of 18486 3.32684193443687%	0.352205	1	gene-LOC110735086;gene-LOC110700674;gene-LOC110711965;gene-LOC110683514;gene-LOC110708131;gene-LOC110700070;gene-LOC110715552;gene-LOC110738799;gene-LOC110717401;gene-LOC110684713;gene-LOC110726777;gene-LOC110710539;gene-LOC110738751;gene-LOC110690914;gene-LOC110692339;gene-LOC110692915;gene-LOC110705695;gene-LOC110716578;gene-LOC110716636;gene-LOC110716695;gene-LOC110716843;gene-LOC110716931;gen…	K00012+K00012+K00012+K00326+K00326+K00770+K00844+K00847+K00847+K00966+K00975+K01097+K01183+K01183+K01183+K01183+K01183+K01183+K01183+K01183+K01183+K01183+K01183+K01183+K01183+K01711+K01711+K01809+K06118+K06118+K12373+K12373+K12447+K12447+K12447+K12447+K12447+K12447+K12447+K12447+K12447+K12447+K12448+K13379+K15920+K15920+K15920+K20547+K20547	https:\\www.genome.jp\dbget-bin\www_bget?map00520
Arginine biosynthesis	ko00220	7 out of 1388 0.504322766570605%	78 out of 18486 0.421940928270042%	0.369591	1	novel.3414;gene-LOC110692005;gene-LOC110694878;gene-LOC110696010;gene-LOC110723014;gene-LOC110718689;novel.434	K01438+K01915+K01915+K01915+K13427+K14677+K14677	https:\\www.genome.jp\dbget-bin\www_bget?map00220
Limonene and pinene degradation	ko00903	3 out of 1388 0.216138328530259%	29 out of 18486 0.15687547333117%	0.373022	1	gene-LOC110738449;gene-LOC110685874;gene-LOC110738220	K00128+K00128+K01692	https:\\www.genome.jp\dbget-bin\www_bget?map00903
MAPK signaling pathway - plant	ko04016	63 out of 1388 4.53890489913545%	804 out of 18486 4.34923726062967%	0.379066	1	gene-LOC110721543;gene-LOC110699015;gene-LOC110729714;gene-LOC110684184;gene-LOC110705030;gene-LOC110718703;gene-LOC110739483;gene-LOC110685889;gene-LOC110686530;gene-LOC110693367;gene-LOC110720764;gene-LOC110723938;gene-LOC110734388;gene-LOC110714201;gene-LOC110714617;gene-LOC110684199;gene-LOC110684669;gene-LOC110698105;gene-LOC110730454;gene-LOC110699703;gene-LOC110701719;gene-LOC110716147;gen…	K00940+K03781+K03781+K13413+K13416+K13416+K13420+K13420+K13420+K13420+K13420+K13420+K13422+K13422+K13422+K13424+K13424+K13424+K13424+K13425+K13425+K13425+K13447+K13447+K13447+K13449+K14496+K14496+K14496+K14496+K14496+K14497+K14497+K14497+K14497+K14497+K14509+K14514+K14515+K14516+K16224+K16224+K16224+K20536+K20547+K20547+K20557+K20557+K20558+K20600+K20600+K20600+K20600+K20603+K20606+K20606+K20606+…	https:\\www.genome.jp\dbget-bin\www_bget?map04016
One carbon pool by folate	ko00670	5 out of 1388 0.360230547550432%	54 out of 18486 0.292112950340798%	0.382134	1	gene-LOC110690008;gene-LOC110717761;gene-LOC110724681;gene-LOC110692204;gene-LOC110724197	K00288+K00297+K00600+K00601+K13998	https:\\www.genome.jp\dbget-bin\www_bget?map00670
Glycosaminoglycan degradation	ko00531	8 out of 1388 0.576368876080692%	92 out of 18486 0.497673915395434%	0.38685	1	novel.9091;gene-LOC110725531;gene-LOC110689755;novel.425;gene-LOC110685863;gene-LOC110701306;gene-LOC110701035;gene-LOC110702454	K01205+K07964+K10532+K10532+K12309+K12309+K12373+K12373	https:\\www.genome.jp\dbget-bin\www_bget?map00531
Isoflavonoid biosynthesis	ko00943	6 out of 1388 0.432276657060519%	67 out of 18486 0.362436438385805%	0.389522	1	gene-LOC110682362;gene-LOC110691472;gene-LOC110691473;gene-LOC110691646;novel.9060;novel.1453	K13260+K13260+K13260+K13260+K13260+K25075	https:\\www.genome.jp\dbget-bin\www_bget?map00943
Carotenoid biosynthesis	ko00906	9 out of 1388 0.648414985590778%	105 out of 18486 0.567997403440441%	0.390442	1	gene-LOC110695912;gene-LOC110708255;gene-LOC110683515;gene-LOC110718426;novel.3399;gene-LOC110692067;novel.8176;gene-LOC110732967;gene-LOC110682301	K02291+K02291+K09838+K09838+K09838+K09840+K09840+K09841+K09843	https:\\www.genome.jp\dbget-bin\www_bget?map00906
Propanoate metabolism	ko00640	9 out of 1388 0.648414985590778%	105 out of 18486 0.567997403440441%	0.390442	1	gene-LOC110732766;novel.517;gene-LOC110740061;gene-LOC110682104;novel.7140;gene-LOC110725764;gene-LOC110689989;gene-LOC110738220;gene-LOC110702658	K00016+K00016+K00140+K00140+K00140+K00166+K00232+K01692+K01895	https:\\www.genome.jp\dbget-bin\www_bget?map00640
Plant-pathogen interaction	ko04626	104 out of 1388 7.49279538904899%	1349 out of 18486 7.29741425943958%	0.401464	1	gene-LOC110724732;novel.4674;novel.4729;gene-LOC110720153;novel.7856;gene-LOC110691228;gene-LOC110701127;gene-LOC110709156;gene-LOC110716794;gene-LOC110734156;novel.8320;novel.2909;gene-LOC110736716;gene-LOC110709705;novel.761;novel.3183;gene-LOC110684184;gene-LOC110705030;gene-LOC110718703;gene-LOC110739483;gene-LOC110685889;gene-LOC110686530;gene-LOC110693367;gene-LOC110720764;gene-LOC110723938…	K01373+K02358+K02358+K04079+K04368+K05391+K05391+K05391+K05391+K05391+K05391+K05391+K13412+K13412+K13412+K13412+K13413+K13416+K13416+K13420+K13420+K13420+K13420+K13420+K13420+K13424+K13424+K13424+K13424+K13425+K13425+K13425+K13427+K13429+K13429+K13429+K13429+K13429+K13430+K13430+K13430+K13430+K13430+K13430+K13430+K13430+K13430+K13430+K13430+K13430+K13430+K13430+K13430+K13434+K13435+K13435+K13435+…	https:\\www.genome.jp\dbget-bin\www_bget?map04626
Cyanoamino acid metabolism	ko00460	20 out of 1388 1.44092219020173%	249 out of 18486 1.3469652710159%	0.410311	1	gene-LOC110724681;gene-LOC110739235;gene-LOC110691406;gene-LOC110691420;gene-LOC110708063;gene-LOC110727876;novel.5406;novel.4537;gene-LOC110738461;gene-LOC110683189;gene-LOC110688825;gene-LOC110709413;gene-LOC110720294;gene-LOC110724870;gene-LOC110730561;gene-LOC110684308;gene-LOC110719843;gene-LOC110714064;gene-LOC110731553;gene-LOC110682568	K00600+K01188+K01188+K01188+K01188+K01188+K01188+K01188+K05349+K05349+K05349+K05349+K05349+K05349+K05349+K05350+K05350+K13034+K13034+K16266	https:\\www.genome.jp\dbget-bin\www_bget?map00460
Glycosphingolipid biosynthesis - lacto and neolacto series	ko00601	1 out of 1388 0.0720461095100865%	7 out of 18486 0.0378664935626961%	0.421003	1	gene-LOC110685033	K01988	https:\\www.genome.jp\dbget-bin\www_bget?map00601
Fatty acid biosynthesis	ko00061	10 out of 1388 0.720461095100865%	123 out of 18486 0.665368386887374%	0.444802	1	gene-LOC110736056;gene-LOC110736931;gene-LOC110708609;gene-LOC110708610;novel.9622;gene-LOC110714750;gene-LOC110738722;gene-LOC110717855;gene-LOC110691882;gene-LOC110691014	K00059+K00059+K00059+K00059+K00059+K01897+K03921+K03921+K09458+K10781	https:\\www.genome.jp\dbget-bin\www_bget?map00061
Fatty acid metabolism	ko01212	16 out of 1388 1.15273775216138%	202 out of 18486 1.0927188142378%	0.449687	1	gene-LOC110736056;gene-LOC110736931;gene-LOC110708609;gene-LOC110708610;novel.9622;gene-LOC110689989;gene-LOC110738220;gene-LOC110714750;gene-LOC110738722;gene-LOC110717855;gene-LOC110705915;gene-LOC110691882;gene-LOC110739333;novel.4593;gene-LOC110688483;gene-LOC110691014	K00059+K00059+K00059+K00059+K00059+K00232+K01692+K01897+K03921+K03921+K07513+K09458+K10251+K10251+K10703+K10781	https:\\www.genome.jp\dbget-bin\www_bget?map01212
Pantothenate and CoA biosynthesis	ko00770	8 out of 1388 0.576368876080692%	98 out of 18486 0.530130909877745%	0.456651	1	gene-LOC110739732;gene-LOC110738449;gene-LOC110685874;gene-LOC110696660;gene-LOC110716835;gene-LOC110701998;gene-LOC110708250;gene-LOC110711120	K00053+K00128+K00128+K01513+K01513+K17839+K17839+K17839	https:\\www.genome.jp\dbget-bin\www_bget?map00770
Biosynthesis of cofactors	ko01240	62 out of 1388 4.46685878962536%	813 out of 18486 4.39792275235313%	0.468236	1	gene-LOC110735086;gene-LOC110700674;gene-LOC110711965;gene-LOC110736056;gene-LOC110736931;gene-LOC110708609;gene-LOC110708610;novel.9622;gene-LOC110714229;gene-LOC110738449;gene-LOC110685874;gene-LOC110700051;gene-LOC110709450;gene-LOC110690008;gene-LOC110724681;gene-LOC110720919;gene-LOC110734214;gene-LOC110696056;gene-LOC110702874;gene-LOC110696399;gene-LOC110692476;gene-LOC110727371;gene-LOC11…	K00012+K00012+K00012+K00059+K00059+K00059+K00059+K00059+K00103+K00128+K00128+K00278+K00278+K00288+K00600+K00609+K00789+K00858+K00858+K00873+K00878+K00878+K00939+K00940+K00966+K01465+K01809+K01845+K02259+K03146+K03147+K03644+K03809+K03809+K09458+K11153+K11153+K11752+K12501+K12501+K13248+K13248+K13248+K13248+K13421+K13800+K13800+K13950+K13998+K14190+K14190+K14759+K17872+K18532+K19222+K19222+K20884+…	https:\\www.genome.jp\dbget-bin\www_bget?map01240
Proteasome	ko03050	12 out of 1388 0.864553314121037%	155 out of 18486 0.838472357459699%	0.499649	1	gene-LOC110717734;gene-LOC110694725;novel.2265;novel.9195;gene-LOC110690866;gene-LOC110691480;novel.3406;gene-LOC110701760;gene-LOC110685574;gene-LOC110694158;gene-LOC110708669;gene-LOC110686661	K02729+K02731+K02732+K02732+K03029+K03029+K03036+K03038+K06693+K06699+K06699+K10881	https:\\www.genome.jp\dbget-bin\www_bget?map03050
alpha-Linolenic acid metabolism	ko00592	11 out of 1388 0.792507204610951%	144 out of 18486 0.778967867575463%	0.521714	1	gene-LOC110689989;gene-LOC110684391;gene-LOC110695977;gene-LOC110686405;gene-LOC110682763;gene-LOC110696526;gene-LOC110705915;gene-LOC110705286;gene-LOC110716734;gene-LOC110736244;gene-LOC110725791	K00232+K00454+K00454+K01723+K05894+K05894+K07513+K08241+K10528+K16818+K18857	https:\\www.genome.jp\dbget-bin\www_bget?map00592
Monoterpenoid biosynthesis	ko00902	4 out of 1388 0.288184438040346%	51 out of 18486 0.275884453099643%	0.539303	1	gene-LOC110682112;gene-LOC110695277;gene-LOC110727823;gene-LOC110714295	K23232+K23232+K23232+K23810	https:\\www.genome.jp\dbget-bin\www_bget?map00902
2-Oxocarboxylic acid metabolism	ko01210	13 out of 1388 0.936599423631124%	173 out of 18486 0.935843340906632%	0.540506	1	gene-LOC110740096;gene-LOC110720542;gene-LOC110721189;gene-LOC110739732;novel.8518;novel.3414;gene-LOC110735841;gene-LOC110697002;novel.8498;gene-LOC110732818;gene-LOC110713811;gene-LOC110718689;novel.434	K00030+K00030+K00030+K00053+K00928+K01438+K01681+K01681+K01681+K01704+K11820+K14677+K14677	https:\\www.genome.jp\dbget-bin\www_bget?map01210
RNA polymerase	ko03020	14 out of 1388 1.00864553314121%	190 out of 18486 1.02780482527318%	0.569279	1	gene-LOC110712459;novel.8196;novel.9214;novel.10403;novel.1141;novel.1142;novel.1655;novel.4197;gene-LOC110690117;gene-LOC110738057;gene-LOC110721618;novel.1303;gene-LOC110734476;gene-LOC110689298	K03004+K03006+K03006+K03006+K03006+K03006+K03006+K03006+K03011+K03017+K03021+K03024+K03026+K03026	https:\\www.genome.jp\dbget-bin\www_bget?map03020
Terpenoid backbone biosynthesis	ko00900	10 out of 1388 0.720461095100865%	136 out of 18486 0.735691874932381%	0.574575	1	gene-LOC110682133;gene-LOC110707032;gene-LOC110732629;gene-LOC110728728;gene-LOC110718300;gene-LOC110700603;gene-LOC110705064;gene-LOC110718228;gene-LOC110719321;gene-LOC110686212	K00021+K00787+K00938+K01662+K05955+K10960+K11778+K11778+K11778+K13789	https:\\www.genome.jp\dbget-bin\www_bget?map00900
Vitamin B6 metabolism	ko00750	6 out of 1388 0.432276657060519%	83 out of 18486 0.448988423671968%	0.59868	1	gene-LOC110691946;gene-LOC110701996;gene-LOC110738135;gene-LOC110738136;gene-LOC110699592;gene-LOC110716923	K05275+K05275+K13248+K13248+K13248+K13248	https:\\www.genome.jp\dbget-bin\www_bget?map00750
Other glycan degradation	ko00511	11 out of 1388 0.792507204610951%	156 out of 18486 0.843881856540084%	0.630163	1	gene-LOC110736541;gene-LOC110736840;gene-LOC110683019;gene-LOC110712448;gene-LOC110715722;gene-LOC110685863;gene-LOC110701306;gene-LOC110701035;gene-LOC110702454;gene-LOC110716458;gene-LOC110718824	K01206+K01206+K01206+K01206+K01206+K12309+K12309+K12373+K12373+K15923+K15923	https:\\www.genome.jp\dbget-bin\www_bget?map00511
Lipoic acid metabolism	ko00785	1 out of 1388 0.0720461095100865%	13 out of 18486 0.070323488045007%	0.637605	1	gene-LOC110709458	K03644	https:\\www.genome.jp\dbget-bin\www_bget?map00785
Tyrosine metabolism	ko00350	9 out of 1388 0.648414985590778%	130 out of 18486 0.70323488045007%	0.648498	1	gene-LOC110699057;gene-LOC110709669;gene-LOC110721627;gene-LOC110686958;novel.6107;gene-LOC110687985;gene-LOC110726729;gene-LOC110724454;gene-LOC110725791	K00121+K00121+K00121+K00815+K00815+K01557+K01557+K01800+K18857	https:\\www.genome.jp\dbget-bin\www_bget?map00350
Folate biosynthesis	ko00790	5 out of 1388 0.360230547550432%	73 out of 18486 0.394893432868116%	0.649068	1	gene-LOC110738715;gene-LOC110728610;novel.8921;gene-LOC110724197;gene-LOC110727995	K00079+K00079+K13950+K13998+K15631	https:\\www.genome.jp\dbget-bin\www_bget?map00790
Mismatch repair	ko03430	10 out of 1388 0.720461095100865%	145 out of 18486 0.784377366655848%	0.656141	1	gene-LOC110690105;gene-LOC110717104;gene-LOC110726335;gene-LOC110726111;gene-LOC110698603;gene-LOC110707809;novel.5246;gene-LOC110718305;gene-LOC110694153;gene-LOC110724603	K07466+K07466+K07466+K08735+K08737+K08737+K08737+K08739+K10746+K10756	https:\\www.genome.jp\dbget-bin\www_bget?map03430
Taurine and hypotaurine metabolism	ko00430	1 out of 1388 0.0720461095100865%	14 out of 18486 0.0757329871253922%	0.664834	1	gene-LOC110681893	K01580	https:\\www.genome.jp\dbget-bin\www_bget?map00430
Neomycin, kanamycin and gentamicin biosynthesis	ko00524	1 out of 1388 0.0720461095100865%	14 out of 18486 0.0757329871253922%	0.664834	1	gene-LOC110715552	K00844	https:\\www.genome.jp\dbget-bin\www_bget?map00524
Phagosome	ko04145	11 out of 1388 0.792507204610951%	162 out of 18486 0.876338851022395%	0.679306	1	gene-LOC110688025;gene-LOC110714455;novel.3000;gene-LOC110738105;gene-LOC110723311;gene-LOC110689165;gene-LOC110683389;gene-LOC110705625;gene-LOC110701071;gene-LOC110692692;gene-LOC110697230	K00921+K00921+K02147+K02153+K02154+K07374+K07375+K07897+K08057+K10956+K10956	https:\\www.genome.jp\dbget-bin\www_bget?map04145
Fatty acid elongation	ko00062	6 out of 1388 0.432276657060519%	91 out of 18486 0.492264416315049%	0.687601	1	gene-LOC110739333;novel.4593;gene-LOC110688483;gene-LOC110698128;gene-LOC110706417;gene-LOC110730726	K10251+K10251+K10703+K15397+K15397+K15397	https:\\www.genome.jp\dbget-bin\www_bget?map00062
Galactose metabolism	ko00052	31 out of 1388 2.23342939481268%	450 out of 18486 2.43427458617332%	0.71885	1	gene-LOC110715552;gene-LOC110706655;gene-LOC110727835;novel.3089;gene-LOC110693890;gene-LOC110729566;gene-LOC110684327;gene-LOC110704609;gene-LOC110719863;gene-LOC110732739;gene-LOC110735737;gene-LOC110707265;gene-LOC110710988;gene-LOC110725849;gene-LOC110712621;gene-LOC110716274;gene-LOC110685863;gene-LOC110701306;gene-LOC110713828;novel.5903;novel.583;novel.6029;novel.6692;novel.8185;novel.886;…	K00844+K00850+K00850+K00850+K01187+K01187+K01193+K01193+K01193+K01193+K06617+K06617+K06617+K06617+K07407+K07407+K12309+K12309+K12447+K12447+K12447+K12447+K12447+K12447+K12447+K12447+K12447+K12447+K18819+K18819+K18819	https:\\www.genome.jp\dbget-bin\www_bget?map00052
Glycosphingolipid biosynthesis - ganglio series	ko00604	4 out of 1388 0.288184438040346%	65 out of 18486 0.351617440225035%	0.729049	1	gene-LOC110685863;gene-LOC110701306;gene-LOC110701035;gene-LOC110702454	K12309+K12309+K12373+K12373	https:\\www.genome.jp\dbget-bin\www_bget?map00604
SNARE interactions in vesicular transport	ko04130	6 out of 1388 0.432276657060519%	96 out of 18486 0.519311911716975%	0.736102	1	gene-LOC110736525;gene-LOC110699915;gene-LOC110713120;gene-LOC110688137;gene-LOC110707996;gene-LOC110684022	K08486+K08490+K08493+K08515+K08515+K08516	https:\\www.genome.jp\dbget-bin\www_bget?map04130
Homologous recombination	ko03440	18 out of 1388 1.29682997118156%	271 out of 18486 1.46597425078438%	0.7399	1	gene-LOC110701284;gene-LOC110702005;gene-LOC110707356;gene-LOC110702675;novel.9478;gene-LOC110690105;gene-LOC110717104;gene-LOC110726335;novel.11037;gene-LOC110720819;gene-LOC110698589;novel.1322;gene-LOC110686661;gene-LOC110721793;gene-LOC110694715;gene-LOC110702478;gene-LOC110719475;gene-LOC110724675	K03165+K03165+K03553+K03655+K04728+K07466+K07466+K07466+K08991+K10728+K10875+K10875+K10881+K10901+K12173+K12173+K12173+K12173	https:\\www.genome.jp\dbget-bin\www_bget?map03440
Sphingolipid metabolism	ko00600	10 out of 1388 0.720461095100865%	156 out of 18486 0.843881856540084%	0.742645	1	novel.3193;gene-LOC110693600;gene-LOC110717570;gene-LOC110712621;gene-LOC110716274;gene-LOC110685863;gene-LOC110701306;novel.6849;novel.9669;novel.3061	K04711+K04712+K04715+K07407+K07407+K12309+K12309+K12349+K12349+K12349	https:\\www.genome.jp\dbget-bin\www_bget?map00600
Pentose and glucuronate interconversions	ko00040	34 out of 1388 2.44956772334294%	499 out of 18486 2.69934004111219%	0.748806	1	gene-LOC110735086;gene-LOC110700674;gene-LOC110711965;gene-LOC110682810;novel.4923;gene-LOC110737116;gene-LOC110685886;gene-LOC110688022;gene-LOC110689380;gene-LOC110697420;gene-LOC110720582;gene-LOC110721121;gene-LOC110721850;gene-LOC110700929;gene-LOC110711833;gene-LOC110718010;gene-LOC110698676;gene-LOC110718700;gene-LOC110690654;gene-LOC110692461;gene-LOC110710012;gene-LOC110728091;gene-LOC11…	K00012+K00012+K00012+K00078+K00078+K01051+K01051+K01051+K01051+K01051+K01051+K01051+K01051+K01184+K01184+K01184+K01213+K01213+K01728+K01728+K01728+K01728+K01728+K12447+K12447+K12447+K12447+K12447+K12447+K12447+K12447+K12447+K12447+K22935	https:\\www.genome.jp\dbget-bin\www_bget?map00040
C5-Branched dibasic acid metabolism	ko00660	1 out of 1388 0.0720461095100865%	18 out of 18486 0.0973709834469328%	0.754783	1	gene-LOC110732818	K01704	https:\\www.genome.jp\dbget-bin\www_bget?map00660
Lysine biosynthesis	ko00300	2 out of 1388 0.144092219020173%	37 out of 18486 0.200151465974251%	0.777333	1	novel.8518;gene-LOC110732956	K00928+K10206	https:\\www.genome.jp\dbget-bin\www_bget?map00300
Stilbenoid, diarylheptanoid and gingerol biosynthesis	ko00945	9 out of 1388 0.648414985590778%	147 out of 18486 0.795196364816618%	0.782766	1	gene-LOC110703828;gene-LOC110712374;gene-LOC110716920;gene-LOC110714717;novel.10022;gene-LOC110713661;gene-LOC110715013;gene-LOC110713093;gene-LOC110696237	K00588+K00588+K00588+K09754+K09754+K13065+K13065+K16040+K17212	https:\\www.genome.jp\dbget-bin\www_bget?map00945
Glutathione metabolism	ko00480	30 out of 1388 2.16138328530259%	456 out of 18486 2.46673158065563%	0.801294	1	gene-LOC110736542;gene-LOC110724430;gene-LOC110728973;gene-LOC110735405;gene-LOC110739265;gene-LOC110684197;gene-LOC110686451;gene-LOC110691174;gene-LOC110698056;gene-LOC110709637;gene-LOC110713611;gene-LOC110713646;gene-LOC110727845;gene-LOC110729216;novel.6509;novel.7688;novel.9087;novel.9816;novel.10822;novel.1605;novel.2647;novel.3724;novel.4083;gene-LOC110720489;gene-LOC110721551;novel.10942…	K00036+K00434+K00797+K00799+K00799+K00799+K00799+K00799+K00799+K00799+K00799+K00799+K00799+K00799+K00799+K00799+K00799+K00799+K00799+K00799+K00799+K00799+K00799+K01255+K01255+K01255+K01469+K11188+K11188+K22596	https:\\www.genome.jp\dbget-bin\www_bget?map00480
Monobactam biosynthesis	ko00261	1 out of 1388 0.0720461095100865%	23 out of 18486 0.124418478848859%	0.83409	1	novel.8518	K00928	https:\\www.genome.jp\dbget-bin\www_bget?map00261
Various types of N-glycan biosynthesis	ko00513	6 out of 1388 0.432276657060519%	109 out of 18486 0.589635399761982%	0.836347	1	gene-LOC110691806;gene-LOC110710468;novel.1677;gene-LOC110701035;gene-LOC110702454;novel.6629	K00736+K01230+K07441+K12373+K12373+K12667	https:\\www.genome.jp\dbget-bin\www_bget?map00513
Arachidonic acid metabolism	ko00590	3 out of 1388 0.216138328530259%	63 out of 18486 0.340798442064265%	0.861499	1	gene-LOC110738715;gene-LOC110728610;gene-LOC110685851	K00079+K00079+K08726	https:\\www.genome.jp\dbget-bin\www_bget?map00590
Endocytosis	ko04144	46 out of 1388 3.31412103746398%	712 out of 18486 3.85156334523423%	0.877341	1	gene-LOC110736814;gene-LOC110698660;gene-LOC110681770;gene-LOC110687040;gene-LOC110688446;gene-LOC110691399;gene-LOC110715924;gene-LOC110717698;gene-LOC110721867;gene-LOC110727406;gene-LOC110727763;novel.5386;novel.8111;novel.8736;novel.10858;novel.2607;gene-LOC110699297;novel.4999;gene-LOC110721518;gene-LOC110725888;gene-LOC110726143;gene-LOC110731709;gene-LOC110705625;gene-LOC110704022;gene-LOC…	K01115+K01115+K03283+K03283+K03283+K03283+K03283+K03283+K03283+K03283+K03283+K03283+K03283+K03283+K03283+K03283+K04646+K04646+K05754+K05758+K05758+K05758+K07897+K07904+K07904+K07937+K10396+K11866+K12190+K12191+K12191+K12471+K12472+K12472+K12472+K12472+K12472+K12486+K12486+K12486+K12486+K18443+K19366+K19476+K19476+K19476	https:\\www.genome.jp\dbget-bin\www_bget?map04144
Valine, leucine and isoleucine biosynthesis	ko00290	2 out of 1388 0.144092219020173%	47 out of 18486 0.254246456778102%	0.877452	1	gene-LOC110739732;gene-LOC110732818	K00053+K01704	https:\\www.genome.jp\dbget-bin\www_bget?map00290
Betalain biosynthesis	ko00965	2 out of 1388 0.144092219020173%	47 out of 18486 0.254246456778102%	0.877452	1	gene-LOC110688975;gene-LOC110692675	K15777+K15777	https:\\www.genome.jp\dbget-bin\www_bget?map00965
Isoquinoline alkaloid biosynthesis	ko00950	7 out of 1388 0.504322766570605%	133 out of 18486 0.719463377691226%	0.87957	1	gene-LOC110686958;novel.6107;gene-LOC110695752;gene-LOC110729746;gene-LOC110729747;gene-LOC110729748;novel.2945	K00815+K00815+K22097+K22097+K22097+K22097+K22097	https:\\www.genome.jp\dbget-bin\www_bget?map00950
Phenylalanine, tyrosine and tryptophan biosynthesis	ko00400	6 out of 1388 0.432276657060519%	120 out of 18486 0.649139889646219%	0.894949	1	gene-LOC110686958;novel.6107;gene-LOC110683155;gene-LOC110687330;gene-LOC110716177;gene-LOC110725557	K00815+K00815+K01609+K01696+K13832+K15227	https:\\www.genome.jp\dbget-bin\www_bget?map00400
Ubiquitin mediated proteolysis	ko04120	22 out of 1388 1.5850144092219%	377 out of 18486 2.0393811533052%	0.914627	1	gene-LOC110737347;novel.3865;gene-LOC110717924;gene-LOC110717777;gene-LOC110696080;gene-LOC110716297;gene-LOC110720343;gene-LOC110729087;novel.9884;gene-LOC110722605;gene-LOC110725170;gene-LOC110691767;gene-LOC110692510;gene-LOC110682023;gene-LOC110684078;gene-LOC110686662;gene-LOC110688442;gene-LOC110690656;gene-LOC110715371;gene-LOC110686673;gene-LOC110739922;gene-LOC110690409	K03094+K03094+K03363+K03873+K04506+K04506+K04506+K04506+K04506+K04706+K08770+K10144+K10144+K10260+K10260+K10260+K10260+K10260+K10260+K10576+K10579+K10615	https:\\www.genome.jp\dbget-bin\www_bget?map04120
DNA replication	ko03030	8 out of 1388 0.576368876080692%	161 out of 18486 0.87092935194201%	0.923318	1	novel.7288;gene-LOC110698060;novel.5525;gene-LOC110690105;gene-LOC110717104;gene-LOC110726335;gene-LOC110721596;gene-LOC110724603	K02209+K02320+K02320+K07466+K07466+K07466+K10742+K10756	https:\\www.genome.jp\dbget-bin\www_bget?map03030
Purine metabolism	ko00230	15 out of 1388 1.0806916426513%	275 out of 18486 1.48761224710592%	0.927398	1	novel.2367;gene-LOC110692204;gene-LOC110682481;gene-LOC110696399;gene-LOC110708084;gene-LOC110721543;gene-LOC110707253;gene-LOC110706896;novel.5828;gene-LOC110696660;gene-LOC110716835;gene-LOC110687827;gene-LOC110683569;gene-LOC110732419;gene-LOC110737774	K00088+K00601+K00856+K00873+K00939+K00940+K00942+K01466+K01510+K01513+K01513+K01517+K13484+K14977+K18532	https:\\www.genome.jp\dbget-bin\www_bget?map00230
Base excision repair	ko03410	5 out of 1388 0.360230547550432%	113 out of 18486 0.611273396083523%	0.933089	1	gene-LOC110710575;gene-LOC110722413;gene-LOC110689216;gene-LOC110698630;gene-LOC110702399	K01142+K01246+K03652+K10563+K10569	https:\\www.genome.jp\dbget-bin\www_bget?map03410
Sesquiterpenoid and triterpenoid biosynthesis	ko00909	7 out of 1388 0.504322766570605%	162 out of 18486 0.876338851022395%	0.964153	1	gene-LOC110682470;gene-LOC110732064;gene-LOC110718886;novel.6719;novel.8939;gene-LOC110693174;gene-LOC110712950	K00511+K00511+K00801+K14175+K14175+K15803+K15803	https:\\www.genome.jp\dbget-bin\www_bget?map00909
Glucosinolate biosynthesis	ko00966	1 out of 1388 0.0720461095100865%	43 out of 18486 0.232608460456562%	0.965272	1	gene-LOC110713811	K11820	https:\\www.genome.jp\dbget-bin\www_bget?map00966
N-Glycan biosynthesis	ko00510	6 out of 1388 0.432276657060519%	147 out of 18486 0.795196364816618%	0.968714	1	gene-LOC110691806;novel.1899;gene-LOC110710468;novel.1677;gene-LOC110732601;novel.6629	K00736+K01001+K01230+K07441+K09658+K12667	https:\\www.genome.jp\dbget-bin\www_bget?map00510
Tropane, piperidine and pyridine alkaloid biosynthesis	ko00960	3 out of 1388 0.216138328530259%	97 out of 18486 0.52472141079736%	0.97985	1	gene-LOC110686958;novel.6107;gene-LOC110733330	K00815+K00815+K08081	https:\\www.genome.jp\dbget-bin\www_bget?map00960
Glycolysis / Gluconeogenesis	ko00010	38 out of 1388 2.73775216138329%	681 out of 18486 3.68386887374229%	0.981652	1	gene-LOC110732766;novel.517;gene-LOC110699057;gene-LOC110709669;gene-LOC110721627;gene-LOC110738449;gene-LOC110685874;gene-LOC110709042;gene-LOC110711593;novel.5545;gene-LOC110715552;gene-LOC110706655;gene-LOC110727835;novel.3089;gene-LOC110696399;gene-LOC110731389;gene-LOC110731391;gene-LOC110687215;gene-LOC110722396;novel.8992;gene-LOC110730551;gene-LOC110705177;gene-LOC110718872;gene-LOC110726…	K00016+K00016+K00121+K00121+K00121+K00128+K00128+K00162+K00162+K00627+K00844+K00850+K00850+K00850+K00873+K00895+K00895+K00927+K00927+K00927+K01568+K01623+K01623+K01689+K01689+K01792+K01792+K01803+K01895+K01913+K01913+K03841+K03841+K14085+K14085+K14085+K14085+K18857	https:\\www.genome.jp\dbget-bin\www_bget?map00010
Other types of O-glycan biosynthesis	ko00514	1 out of 1388 0.0720461095100865%	55 out of 18486 0.297522449421184%	0.986423	1	gene-LOC110685345	K13667	https:\\www.genome.jp\dbget-bin\www_bget?map00514
Pyruvate metabolism	ko00620	32 out of 1388 2.30547550432277%	600 out of 18486 3.24569944823109%	0.986841	1	gene-LOC110732766;novel.517;gene-LOC110685327;gene-LOC110725120;gene-LOC110690951;gene-LOC110696234;gene-LOC110707699;gene-LOC110739848;gene-LOC110699057;gene-LOC110709669;gene-LOC110721627;gene-LOC110738449;gene-LOC110685874;gene-LOC110709042;gene-LOC110711593;novel.5545;gene-LOC110696399;gene-LOC110727082;gene-LOC110685976;gene-LOC110720234;novel.8311;gene-LOC110690977;gene-LOC110711409;gene-LO…	K00016+K00016+K00028+K00028+K00029+K00029+K00029+K00102+K00121+K00121+K00121+K00128+K00128+K00162+K00162+K00627+K00873+K01069+K01595+K01595+K01638+K01759+K01759+K01759+K01895+K01913+K01913+K14085+K14085+K14085+K14085+K18857	https:\\www.genome.jp\dbget-bin\www_bget?map00620
Autophagy - other	ko04136	3 out of 1388 0.216138328530259%	110 out of 18486 0.595044898842367%	0.990911	1	gene-LOC110722379;gene-LOC110684376;gene-LOC110689593	K08333+K08336+K08343	https:\\www.genome.jp\dbget-bin\www_bget?map04136
Basal transcription factors	ko03022	4 out of 1388 0.288184438040346%	132 out of 18486 0.714053878610841%	0.991147	1	novel.8442;gene-LOC110702955;gene-LOC110737729;novel.9667	K03122+K03133+K03137+K10843	https:\\www.genome.jp\dbget-bin\www_bget?map03022
RNA transport	ko03013	29 out of 1388 2.08933717579251%	566 out of 18486 3.061776479498%	0.99121	1	gene-LOC110712207;gene-LOC110693901;gene-LOC110729552;gene-LOC110685617;gene-LOC110722610;gene-LOC110725612;gene-LOC110695313;novel.584;novel.643;novel.2205;novel.198;novel.2873;gene-LOC110690122;gene-LOC110728801;gene-LOC110707709;gene-LOC110712223;gene-LOC110723060;gene-LOC110692747;gene-LOC110707878;gene-LOC110712529;gene-LOC110729124;gene-LOC110702615;gene-LOC110727211;novel.1239;gene-LOC1107…	K00784+K03231+K03231+K03238+K03239+K03239+K03245+K03245+K03245+K03245+K03245+K03245+K03251+K03251+K03259+K03260+K03260+K03539+K07936+K07936+K07936+K12875+K12875+K12883+K13151+K14292+K14292+K14292+K14304	https:\\www.genome.jp\dbget-bin\www_bget?map03013
RNA degradation	ko03018	16 out of 1388 1.15273775216138%	353 out of 18486 1.90955317537596%	0.991481	1	gene-LOC110706655;gene-LOC110727835;novel.3089;gene-LOC110726083;novel.788;novel.5370;gene-LOC110682229;gene-LOC110688149;gene-LOC110690772;gene-LOC110728622;gene-LOC110706576;gene-LOC110683600;novel.6369;novel.7191;novel.10451;novel.10928	K00850+K00850+K00850+K01689+K01689+K10643+K12581+K12581+K12589+K12598+K12603+K12611+K12627+K14442+K14442+K14442	https:\\www.genome.jp\dbget-bin\www_bget?map03018
Ascorbate and aldarate metabolism	ko00053	39 out of 1388 2.80979827089337%	727 out of 18486 3.93270583144001%	0.991911	1	gene-LOC110735086;gene-LOC110700674;gene-LOC110711965;gene-LOC110714229;gene-LOC110738449;gene-LOC110685874;gene-LOC110735872;gene-LOC110735884;gene-LOC110736934;gene-LOC110739260;gene-LOC110682179;gene-LOC110685349;gene-LOC110685352;gene-LOC110688093;gene-LOC110688096;gene-LOC110697845;gene-LOC110703929;gene-LOC110708344;gene-LOC110717085;novel.8108;gene-LOC110724430;gene-LOC110690892;gene-LOC11…	K00012+K00012+K00012+K00103+K00128+K00128+K00423+K00423+K00423+K00423+K00423+K00423+K00423+K00423+K00423+K00423+K00423+K00423+K00423+K00423+K00434+K00469+K08232+K12447+K12447+K12447+K12447+K12447+K12447+K12447+K12447+K12447+K12447+K14085+K14085+K14085+K14085+K14190+K14190	https:\\www.genome.jp\dbget-bin\www_bget?map00053
Phosphatidylinositol signaling system	ko04070	8 out of 1388 0.576368876080692%	215 out of 18486 1.16304230228281%	0.992884	1	gene-LOC110712170;gene-LOC110731880;gene-LOC110688025;gene-LOC110714455;gene-LOC110713993;gene-LOC110731661;gene-LOC110731583;gene-LOC110692467	K00915+K00915+K00921+K00921+K01092+K01092+K10572+K18081	https:\\www.genome.jp\dbget-bin\www_bget?map04070
Aminoacyl-tRNA biosynthesis	ko00970	8 out of 1388 0.576368876080692%	220 out of 18486 1.19008979768473%	0.994416	1	gene-LOC110716142;gene-LOC110691838;novel.241;novel.1627;gene-LOC110699496;novel.6537;gene-LOC110687824;gene-LOC110727049	K01870+K01872+K01872+K01873+K01881+K01887+K01893+K02434	https:\\www.genome.jp\dbget-bin\www_bget?map00970
Protein export	ko03060	13 out of 1388 0.936599423631124%	313 out of 18486 1.69317321216055%	0.994771	1	gene-LOC110705014;novel.7207;novel.8667;novel.2034;gene-LOC110685040;novel.4721;gene-LOC110701776;gene-LOC110738839;gene-LOC110728394;gene-LOC110737894;gene-LOC110692692;gene-LOC110697230;gene-LOC110721119	K03070+K03070+K03070+K03070+K03100+K03100+K03106+K09490+K09490+K09647+K10956+K10956+K13280	https:\\www.genome.jp\dbget-bin\www_bget?map03060
Spliceosome	ko03040	38 out of 1388 2.73775216138329%	756 out of 18486 4.08958130477118%	0.997844	1	gene-LOC110681770;gene-LOC110687040;gene-LOC110688446;gene-LOC110691399;gene-LOC110715924;gene-LOC110717698;gene-LOC110721867;gene-LOC110727406;gene-LOC110727763;novel.5386;novel.8111;novel.8736;novel.10858;novel.2607;gene-LOC110718368;gene-LOC110690597;gene-LOC110703849;gene-LOC110689835;novel.2611;gene-LOC110707851;novel.6369;gene-LOC110708133;gene-LOC110682659;novel.6165;novel.1965;novel.2846;…	K03283+K03283+K03283+K03283+K03283+K03283+K03283+K03283+K03283+K03283+K03283+K03283+K03283+K03283+K09567+K11094+K11094+K11096+K11096+K11098+K12627+K12813+K12818+K12818+K12818+K12828+K12830+K12834+K12867+K12867+K12874+K12874+K12875+K12875+K12883+K12891+K12891+K12900	https:\\www.genome.jp\dbget-bin\www_bget?map03040
Protein processing in endoplasmic reticulum	ko04141	44 out of 1388 3.1700288184438%	854 out of 18486 4.61971221464892%	0.997971	1	gene-LOC110710468;gene-LOC110713467;gene-LOC110714968;gene-LOC110737347;novel.3865;gene-LOC110681770;gene-LOC110687040;gene-LOC110688446;gene-LOC110691399;gene-LOC110715924;gene-LOC110717698;gene-LOC110721867;gene-LOC110727406;gene-LOC110727763;novel.5386;novel.8111;novel.8736;novel.10858;novel.2607;gene-LOC110720153;gene-LOC110737741;gene-LOC110723242;gene-LOC110701071;gene-LOC110716002;gene-LOC…	K01230+K01456+K01456+K03094+K03094+K03283+K03283+K03283+K03283+K03283+K03283+K03283+K03283+K03283+K03283+K03283+K03283+K03283+K03283+K04079+K04374+K04374+K08057+K08852+K09490+K09490+K09580+K10661+K10661+K10956+K10956+K12667+K13993+K13993+K13993+K13993+K13993+K13993+K13993+K13993+K13993+K14009+K14012+K14016	https:\\www.genome.jp\dbget-bin\www_bget?map04141
Nucleotide excision repair	ko03420	6 out of 1388 0.432276657060519%	202 out of 18486 1.0927188142378%	0.998201	1	gene-LOC110690105;gene-LOC110717104;gene-LOC110726335;gene-LOC110724603;gene-LOC110695178;novel.9667	K07466+K07466+K07466+K10756+K10838+K10843	https:\\www.genome.jp\dbget-bin\www_bget?map03420
Phenylalanine metabolism	ko00360	3 out of 1388 0.216138328530259%	150 out of 18486 0.811424862057773%	0.999309	1	gene-LOC110686958;novel.6107;gene-LOC110738220	K00815+K00815+K01692	https:\\www.genome.jp\dbget-bin\www_bget?map00360
Selenocompound metabolism	ko00450	1 out of 1388 0.0720461095100865%	107 out of 18486 0.578816401601212%	0.99977	1	gene-LOC110696840	K00549	https:\\www.genome.jp\dbget-bin\www_bget?map00450
Valine, leucine and isoleucine degradation	ko00280	20 out of 1388 1.44092219020173%	520 out of 18486 2.81293952180028%	0.999837	1	gene-LOC110694500;gene-LOC110706613;novel.9469;gene-LOC110738449;gene-LOC110685874;gene-LOC110740061;gene-LOC110682104;novel.7140;gene-LOC110725764;gene-LOC110700957;gene-LOC110730754;gene-LOC110736314;gene-LOC110700990;gene-LOC110738220;gene-LOC110734463;gene-LOC110705915;gene-LOC110702284;gene-LOC110729346;novel.7027;novel.4019	K00020+K00020+K00020+K00128+K00128+K00140+K00140+K00140+K00166+K00253+K00827+K01640+K01640+K01692+K01968+K07513+K14085+K14085+K14085+K14085	https:\\www.genome.jp\dbget-bin\www_bget?map00280
Glycerolipid metabolism	ko00561	25 out of 1388 1.80115273775216%	614 out of 18486 3.32143243535649%	0.999863	1	gene-LOC110738449;gene-LOC110685874;gene-LOC110688112;gene-LOC110697429;gene-LOC110701563;gene-LOC110705336;gene-LOC110705756;gene-LOC110714196;gene-LOC110715590;gene-LOC110728837;gene-LOC110729899;novel.4365;gene-LOC110738419;gene-LOC110696977;gene-LOC110728373;gene-LOC110712621;gene-LOC110716274;gene-LOC110730860;gene-LOC110732897;gene-LOC110702284;gene-LOC110729346;novel.7027;novel.4019;gene-L…	K00128+K00128+K00679+K00679+K00679+K00679+K00679+K00679+K00679+K00679+K00679+K00679+K01054+K06118+K06118+K07407+K07407+K13508+K13508+K14085+K14085+K14085+K14085+K22848+K22849	https:\\www.genome.jp\dbget-bin\www_bget?map00561
Ribosome	ko03010	28 out of 1388 2.01729106628242%	687 out of 18486 3.7163258682246%	0.999939	1	novel.478;gene-LOC110740295;gene-LOC110727522;novel.762;novel.3305;novel.6192;gene-LOC110737142;gene-LOC110716886;novel.261;gene-LOC110731461;gene-LOC110735473;gene-LOC110735488;gene-LOC110685921;gene-LOC110685922;gene-LOC110715556;novel.10538;novel.8452;novel.8459;gene-LOC110689605;gene-LOC110695748;gene-LOC110710199;gene-LOC110718166;gene-LOC110683706;gene-LOC110711851;gene-LOC110695529;gene-LO…	K02872+K02882+K02884+K02891+K02896+K02905+K02911+K02915+K02933+K02935+K02937+K02937+K02945+K02945+K02949+K02949+K02950+K02950+K02952+K02952+K02953+K02961+K02973+K02973+K02985+K02985+K02989+K02995	https:\\www.genome.jp\dbget-bin\www_bget?map03010
beta-Alanine metabolism	ko00410	15 out of 1388 1.0806916426513%	459 out of 18486 2.48296007789679%	0.999965	1	gene-LOC110738449;gene-LOC110685874;gene-LOC110740061;gene-LOC110682104;novel.7140;gene-LOC110689989;gene-LOC110681893;gene-LOC110738220;gene-LOC110702284;gene-LOC110729346;novel.7027;novel.4019;gene-LOC110701998;gene-LOC110708250;gene-LOC110711120	K00128+K00128+K00140+K00140+K00140+K00232+K01580+K01692+K14085+K14085+K14085+K14085+K17839+K17839+K17839	https:\\www.genome.jp\dbget-bin\www_bget?map00410
Linoleic acid metabolism	ko00591	6 out of 1388 0.432276657060519%	280 out of 18486 1.51465974250784%	0.999982	1	gene-LOC110684391;gene-LOC110695977;gene-LOC110736902;gene-LOC110736903;gene-LOC110708631;novel.3531	K00454+K00454+K15718+K15718+K15718+K15718	https:\\www.genome.jp\dbget-bin\www_bget?map00591
Fatty acid degradation	ko00071	14 out of 1388 1.00864553314121%	474 out of 18486 2.56410256410256%	0.999994	1	gene-LOC110699057;gene-LOC110709669;gene-LOC110721627;gene-LOC110738449;gene-LOC110685874;gene-LOC110689989;gene-LOC110738220;gene-LOC110714750;gene-LOC110705915;gene-LOC110702284;gene-LOC110729346;novel.7027;novel.4019;gene-LOC110725791	K00121+K00121+K00121+K00128+K00128+K00232+K01692+K01897+K07513+K14085+K14085+K14085+K14085+K18857	https:\\www.genome.jp\dbget-bin\www_bget?map00071
mRNA surveillance pathway	ko03015	16 out of 1388 1.15273775216138%	533 out of 18486 2.88326300984529%	0.999998	1	gene-LOC110716632;novel.1875;novel.5752;gene-LOC110719305;gene-LOC110702615;gene-LOC110727211;novel.1239;gene-LOC110738700;gene-LOC110697310;gene-LOC110683273;gene-LOC110683851;gene-LOC110711032;novel.10488;novel.3201;gene-LOC110706921;novel.8184	K00565+K03267+K03456+K06100+K12875+K12875+K12883+K13917+K14376+K14399+K14400+K14400+K14400+K14404+K14409+K14411	https:\\www.genome.jp\dbget-bin\www_bget?map03015
Arginine and proline metabolism	ko00330	15 out of 1388 1.0806916426513%	516 out of 18486 2.79130152547874%	0.999998	1	gene-LOC110738449;gene-LOC110685874;gene-LOC110712844;novel.7492;gene-LOC110728973;gene-LOC110689723;gene-LOC110721905;gene-LOC110723014;gene-LOC110702284;gene-LOC110729346;novel.7027;novel.4019;gene-LOC110701998;gene-LOC110708250;gene-LOC110711120	K00128+K00128+K00286+K00472+K00797+K01611+K01611+K13427+K14085+K14085+K14085+K14085+K17839+K17839+K17839	https:\\www.genome.jp\dbget-bin\www_bget?map00330
Glycine, serine and threonine metabolism	ko00260	18 out of 1388 1.29682997118156%	578 out of 18486 3.12669046846262%	0.999998	1	gene-LOC110713319;gene-LOC110686716;gene-LOC110700461;gene-LOC110705444;gene-LOC110715688;gene-LOC110701733;gene-LOC110724681;gene-LOC110730754;gene-LOC110717163;novel.8518;gene-LOC110687330;gene-LOC110723783;gene-LOC110702284;gene-LOC110729346;novel.7027;novel.4019;gene-LOC110698772;gene-LOC110702540	K00058+K00130+K00130+K00281+K00281+K00306+K00600+K00827+K00830+K00928+K01696+K12235+K14085+K14085+K14085+K14085+K15919+K15919	https:\\www.genome.jp\dbget-bin\www_bget?map00260
Tryptophan metabolism	ko00380	19 out of 1388 1.36887608069164%	621 out of 18486 3.35929892891918%	0.999999	1	gene-LOC110738449;gene-LOC110685874;gene-LOC110703312;gene-LOC110738220;gene-LOC110699015;gene-LOC110729714;gene-LOC110712186;gene-LOC110713811;gene-LOC110687834;gene-LOC110727590;gene-LOC110727597;gene-LOC110729654;gene-LOC110731662;gene-LOC110702284;gene-LOC110729346;novel.7027;novel.4019;gene-LOC110738778;gene-LOC110724224	K00128+K00128+K00837+K01692+K03781+K03781+K11816+K11820+K11868+K13066+K13066+K13066+K13066+K14085+K14085+K14085+K14085+K22588+K23947	https:\\www.genome.jp\dbget-bin\www_bget?map00380
Lysine degradation	ko00310	10 out of 1388 0.720461095100865%	464 out of 18486 2.51000757329871%	1	1	gene-LOC110738449;gene-LOC110685874;gene-LOC110701733;gene-LOC110738220;gene-LOC110711882;gene-LOC110732411;gene-LOC110702284;gene-LOC110729346;novel.7027;novel.4019	K00128+K00128+K00306+K01692+K11420+K11420+K14085+K14085+K14085+K14085	https:\\www.genome.jp\dbget-bin\www_bget?map00310
Histidine metabolism	ko00340	6 out of 1388 0.432276657060519%	398 out of 18486 2.15298063399329%	1	1	gene-LOC110738449;gene-LOC110685874;gene-LOC110702284;gene-LOC110729346;novel.7027;novel.4019	K00128+K00128+K14085+K14085+K14085+K14085	https:\\www.genome.jp\dbget-bin\www_bget?map00340

## Sheet: L1_L4 at A4 node
Supplementary Table S6 The information of KEGG analysis of DEGs in pairwise comparison of L4 and L1 cultivars after 4 d of artificial accelerated aging treatment.
Note: The significantly enriched KEGG pathways of DEGs (FDR < 0.05) were marked by blue background.
KEGG pathway	ko ID	Cluter frequency	Genome frequency	P value	FDR	Gene ID	KEGG orthology	Hyperlink
Metabolic pathways	ko01100	618 out of 1204 51.3289036544851%	8308 out of 18486 44.9421183598399%	2.48791e-06	0.000330892	gene-LOC110733184;gene-LOC110735383;gene-LOC110732354;gene-LOC110711965;gene-LOC110724482;gene-LOC110732766;novel.517;gene-LOC110694500;novel.9469;gene-LOC110696232;gene-LOC110696234;gene-LOC110707699;gene-LOC110740096;gene-LOC110690841;gene-LOC110720542;gene-LOC110721189;gene-LOC110736542;gene-LOC110713319;gene-LOC110708609;novel.9622;gene-LOC110682810;novel.4923;gene-LOC110728610;gene-LOC110735…	K00001+K00002+K00010+K00012+K00012+K00016+K00016+K00020+K00020+K00029+K00029+K00029+K00030+K00030+K00030+K00030+K00036+K00058+K00059+K00059+K00078+K00078+K00079+K00083+K00083+K00083+K00088+K00121+K00128+K00128+K00128+K00130+K00140+K00140+K00140+K00162+K00162+K00166+K00208+K00218+K00232+K00235+K00253+K00276+K00288+K00288+K00297+K00306+K00383+K00412+K00417+K00423+K00423+K00423+K00423+K00423+K00423+…	https:\\www.genome.jp\dbget-bin\www_bget?map01100
Carbon metabolism	ko01200	71 out of 1204 5.89700996677741%	703 out of 18486 3.80287785351076%	0.00014941	0.0198716	gene-LOC110696232;gene-LOC110696234;gene-LOC110707699;gene-LOC110740096;gene-LOC110690841;gene-LOC110720542;gene-LOC110721189;gene-LOC110736542;gene-LOC110713319;gene-LOC110699057;gene-LOC110740061;gene-LOC110682104;novel.7140;gene-LOC110709042;gene-LOC110711593;gene-LOC110689989;gene-LOC110681710;gene-LOC110717761;gene-LOC110721444;novel.5545;gene-LOC110736278;gene-LOC110717163;gene-LOC110707142…	K00029+K00029+K00029+K00030+K00030+K00030+K00030+K00036+K00058+K00121+K00140+K00140+K00140+K00162+K00162+K00232+K00235+K00297+K00615+K00627+K00830+K00830+K00831+K00844+K00850+K00850+K00850+K00855+K00873+K00927+K00927+K00927+K00927+K00927+K01057+K01070+K01595+K01595+K01601+K01601+K01602+K01602+K01602+K01623+K01623+K01637+K01637+K01637+K01637+K01637+K01637+K01637+K01637+K01637+K01638+K01689+K01738+…	https:\\www.genome.jp\dbget-bin\www_bget?map01200
Biosynthesis of secondary metabolites	ko01110	358 out of 1204 29.734219269103%	4672 out of 18486 25.2731797035594%	0.000162593	0.0216248	gene-LOC110733184;gene-LOC110735383;gene-LOC110691559;gene-LOC110732354;gene-LOC110732766;novel.517;gene-LOC110740096;gene-LOC110690841;gene-LOC110720542;gene-LOC110721189;gene-LOC110736542;gene-LOC110713319;gene-LOC110708609;novel.9622;gene-LOC110735199;gene-LOC110682049;gene-LOC110695210;novel.2367;gene-LOC110699057;gene-LOC110738449;gene-LOC110694134;gene-LOC110708489;gene-LOC110709042;gene-LO…	K00001+K00002+K00006+K00010+K00016+K00016+K00030+K00030+K00030+K00030+K00036+K00058+K00059+K00059+K00083+K00083+K00083+K00088+K00121+K00128+K00128+K00128+K00162+K00162+K00166+K00208+K00218+K00232+K00235+K00276+K00430+K00430+K00430+K00430+K00430+K00430+K00430+K00430+K00430+K00430+K00430+K00430+K00430+K00430+K00430+K00475+K00511+K00549+K00549+K00559+K00559+K00588+K00588+K00588+K00588+K00615+K00627+…	https:\\www.genome.jp\dbget-bin\www_bget?map01110
Glycosylphosphatidylinositol (GPI)-anchor biosynthesis	ko00563	16 out of 1204 1.32890365448505%	104 out of 18486 0.562587904360056%	0.00109947	0.14623	gene-LOC110738143;gene-LOC110736272;gene-LOC110682378;gene-LOC110688016;gene-LOC110700596;gene-LOC110700801;gene-LOC110701700;gene-LOC110701750;gene-LOC110717170;gene-LOC110718594;gene-LOC110726234;gene-LOC110726452;gene-LOC110730698;novel.2379;gene-LOC110732601;gene-LOC110726679	K03859+K03860+K03860+K03860+K03860+K03860+K03860+K03860+K03860+K03860+K03860+K03860+K03860+K05284+K09658+K23362	https:\\www.genome.jp\dbget-bin\www_bget?map00563
Circadian rhythm - plant	ko04712	25 out of 1204 2.07641196013289%	202 out of 18486 1.0927188142378%	0.00150526	0.200199	gene-LOC110718596;gene-LOC110727183;gene-LOC110691653;gene-LOC110693315;gene-LOC110707123;gene-LOC110707278;novel.6438;novel.9068;gene-LOC110687420;gene-LOC110698033;gene-LOC110697283;gene-LOC110735801;gene-LOC110740222;gene-LOC110688662;gene-LOC110716936;gene-LOC110717720;gene-LOC110729823;gene-LOC110700633;gene-LOC110706074;novel.477;gene-LOC110731664;gene-LOC110691207;gene-LOC110720851;gene-LO…	K00660+K00660+K03097+K03097+K03097+K03097+K03097+K03097+K10143+K12116+K12121+K12125+K12125+K12126+K12126+K12126+K12126+K12127+K12129+K12130+K12133+K12135+K12135+K16221+K16222	https:\\www.genome.jp\dbget-bin\www_bget?map04712
Biosynthesis of unsaturated fatty acids	ko01040	12 out of 1204 0.996677740863787%	75 out of 18486 0.405712431028887%	0.00317212	0.421892	gene-LOC110689989;gene-LOC110738722;gene-LOC110717855;gene-LOC110702762;gene-LOC110703296;gene-LOC110705915;gene-LOC110739333;gene-LOC110707803;novel.4593;gene-LOC110736134;gene-LOC110688483;gene-LOC110695243	K00232+K03921+K03921+K07513+K07513+K07513+K10251+K10251+K10251+K10256+K10703+K10703	https:\\www.genome.jp\dbget-bin\www_bget?map01040
Carbon fixation in photosynthetic organisms	ko00710	22 out of 1204 1.82724252491694%	180 out of 18486 0.973709834469328%	0.00326961	0.434858	gene-LOC110696232;gene-LOC110696234;gene-LOC110707699;gene-LOC110721444;gene-LOC110730081;gene-LOC110685458;gene-LOC110687215;gene-LOC110693576;gene-LOC110722396;novel.8992;gene-LOC110685976;gene-LOC110720234;gene-CDC77_pgp058;gene-LOC110709508;gene-LOC110700721;gene-LOC110720403;gene-LOC110728206;gene-LOC110705177;gene-LOC110718872;gene-LOC110714649;gene-LOC110735721;gene-LOC110711214	K00029+K00029+K00029+K00615+K00855+K00927+K00927+K00927+K00927+K00927+K01595+K01595+K01601+K01601+K01602+K01602+K01602+K01623+K01623+K01803+K03841+K05298	https:\\www.genome.jp\dbget-bin\www_bget?map00710
Diterpenoid biosynthesis	ko00904	11 out of 1204 0.913621262458472%	67 out of 18486 0.362436438385805%	0.00378097	0.502869	gene-LOC110692482;gene-LOC110702054;gene-LOC110702167;gene-LOC110720433;gene-LOC110698722;gene-LOC110703310;gene-LOC110688242;novel.2751;gene-LOC110697144;gene-LOC110729743;gene-LOC110710345	K04122+K04122+K04123+K04123+K04124+K04124+K04125+K04125+K05282+K05282+K13070	https:\\www.genome.jp\dbget-bin\www_bget?map00904
Brassinosteroid biosynthesis	ko00905	7 out of 1204 0.581395348837209%	32 out of 18486 0.173103970572325%	0.00389667	0.518257	gene-LOC110699265;gene-LOC110725236;gene-LOC110705784;gene-LOC110685861;gene-LOC110684296;gene-LOC110707879;gene-LOC110729125	K09588+K09588+K09590+K12637+K12638+K15639+K15639	https:\\www.genome.jp\dbget-bin\www_bget?map00905
Benzoxazinoid biosynthesis	ko00402	7 out of 1204 0.581395348837209%	36 out of 18486 0.194741966893866%	0.00770353	1	gene-LOC110693060;gene-LOC110693061;gene-LOC110695786;gene-LOC110713641;gene-LOC110714565;gene-LOC110717756;gene-LOC110733142	K13229+K13229+K13229+K13229+K13229+K13229+K13229	https:\\www.genome.jp\dbget-bin\www_bget?map00402
Zeatin biosynthesis	ko00908	14 out of 1204 1.16279069767442%	108 out of 18486 0.584225900681597%	0.0103301	1	gene-LOC110724757;gene-LOC110683634;gene-LOC110719828;gene-LOC110683379;gene-LOC110699196;gene-LOC110728540;gene-LOC110691534;gene-LOC110691537;gene-LOC110707313;gene-LOC110707316;gene-LOC110707322;novel.9073;gene-LOC110690519;gene-LOC110697035	K00279+K00791+K00791+K13493+K13493+K13493+K13495+K13495+K13495+K13495+K13495+K13495+K13496+K13496	https:\\www.genome.jp\dbget-bin\www_bget?map00908
Photosynthesis - antenna proteins	ko00196	6 out of 1204 0.498338870431894%	31 out of 18486 0.16769447149194%	0.0136094	1	gene-LOC110699013;gene-LOC110684166;gene-LOC110690396;gene-LOC110728613;gene-LOC110730276;gene-LOC110716860	K08909+K08912+K08912+K08912+K08915+K08917	https:\\www.genome.jp\dbget-bin\www_bget?map00196
Sulfur metabolism	ko00920	10 out of 1204 0.830564784053156%	71 out of 18486 0.384074434707346%	0.0162785	1	gene-LOC110696275;gene-LOC110687208;gene-LOC110735467;gene-LOC110735495;gene-LOC110737044;gene-LOC110708482;novel.2621;gene-LOC110714064;gene-LOC110731553;gene-LOC110695157	K00641+K01082+K01738+K01738+K01738+K01738+K05907+K13034+K13034+K15422	https:\\www.genome.jp\dbget-bin\www_bget?map00920
Cysteine and methionine metabolism	ko00270	31 out of 1204 2.57475083056478%	327 out of 18486 1.76890619928595%	0.0230858	1	gene-LOC110732766;novel.517;gene-LOC110713319;gene-LOC110688210;gene-LOC110696840;gene-LOC110730088;novel.10722;novel.3429;gene-LOC110696275;gene-LOC110728973;gene-LOC110686958;gene-LOC110707142;gene-LOC110703312;novel.8518;gene-LOC110735467;gene-LOC110735495;gene-LOC110737044;gene-LOC110708482;novel.8038;gene-LOC110682587;gene-LOC110685944;gene-LOC110687417;gene-LOC110701693;gene-LOC110725726;no…	K00016+K00016+K00058+K00549+K00549+K00558+K00558+K00558+K00641+K00797+K00815+K00831+K00837+K00928+K01738+K01738+K01738+K01738+K01762+K05933+K05933+K05933+K05933+K05933+K05933+K13034+K13034+K16054+K20772+K22207+K23977	https:\\www.genome.jp\dbget-bin\www_bget?map00270
Starch and sucrose metabolism	ko00500	63 out of 1204 5.23255813953488%	752 out of 18486 4.06794330844964%	0.0236098	1	gene-LOC110686080;gene-LOC110690515;gene-LOC110721496;gene-LOC110711114;gene-LOC110715868;gene-LOC110705371;gene-LOC110715552;gene-LOC110738799;gene-LOC110717401;gene-LOC110720321;gene-LOC110734349;gene-LOC110730120;gene-LOC110732244;gene-LOC110712040;gene-LOC110720133;novel.9794;gene-LOC110692055;gene-LOC110707000;gene-LOC110728048;gene-LOC110730263;gene-LOC110732446;novel.2185;gene-LOC110688721…	K00688+K00688+K00688+K00695+K00695+K00696+K00844+K00847+K00847+K00847+K00847+K00975+K00975+K01176+K01176+K01176+K01177+K01177+K01177+K01177+K01177+K01177+K01179+K01179+K01179+K01179+K01179+K01179+K01187+K01188+K01188+K01188+K01188+K01188+K01188+K01188+K01193+K01193+K01193+K01193+K01193+K01210+K01513+K01810+K05349+K05349+K05349+K05349+K05349+K05349+K05350+K05350+K13679+K13679+K13679+K16055+K19891+…	https:\\www.genome.jp\dbget-bin\www_bget?map00500
Glyoxylate and dicarboxylate metabolism	ko00630	23 out of 1204 1.91029900332226%	234 out of 18486 1.26582278481013%	0.0320053	1	gene-LOC110736278;gene-LOC110717163;gene-CDC77_pgp058;gene-LOC110709508;gene-LOC110700721;gene-LOC110720403;gene-LOC110728206;gene-LOC110735795;gene-LOC110735797;gene-LOC110735799;gene-LOC110698310;gene-LOC110721907;gene-LOC110725776;gene-LOC110725780;gene-LOC110725781;gene-LOC110725782;novel.8311;gene-LOC110721214;gene-LOC110694878;gene-LOC110708825;gene-LOC110722404;gene-LOC110698772;gene-LOC11…	K00830+K00830+K01601+K01601+K01602+K01602+K01602+K01637+K01637+K01637+K01637+K01637+K01637+K01637+K01637+K01637+K01638+K01913+K01915+K11517+K11517+K15919+K22133	https:\\www.genome.jp\dbget-bin\www_bget?map00630
Steroid biosynthesis	ko00100	9 out of 1204 0.747508305647841%	72 out of 18486 0.389483933787731%	0.0435016	1	gene-LOC110682470;gene-LOC110702765;gene-LOC110705694;gene-LOC110688005;gene-LOC110720468;gene-LOC110685544;gene-LOC110709473;gene-LOC110691979;gene-LOC110688354	K00511+K00559+K00559+K05917+K05917+K07748+K08246+K09828+K14424	https:\\www.genome.jp\dbget-bin\www_bget?map00100
Plant hormone signal transduction	ko04075	84 out of 1204 6.97674418604651%	1083 out of 18486 5.85848750405712%	0.0525912	1	gene-LOC110688662;gene-LOC110716936;gene-LOC110717720;gene-LOC110729823;gene-LOC110695227;gene-LOC110728000;gene-LOC110729515;novel.5727;gene-LOC110718703;novel.3563;gene-LOC110734388;gene-LOC110714201;gene-LOC110736039;novel.9668;gene-LOC110699231;gene-LOC110684410;gene-LOC110685474;gene-LOC110689997;gene-LOC110723116;gene-LOC110724163;gene-LOC110725331;gene-LOC110736651;gene-LOC110688861;gene-L…	K12126+K12126+K12126+K12126+K13415+K13415+K13415+K13415+K13416+K13416+K13422+K13422+K13449+K13449+K13463+K13464+K13464+K13464+K13464+K13946+K13946+K14431+K14431+K14431+K14431+K14431+K14431+K14432+K14432+K14484+K14484+K14484+K14484+K14484+K14484+K14484+K14486+K14486+K14486+K14487+K14487+K14487+K14488+K14488+K14488+K14488+K14489+K14489+K14490+K14491+K14491+K14491+K14491+K14491+K14492+K14492+K14493+…	https:\\www.genome.jp\dbget-bin\www_bget?map04075
Peroxisome	ko04146	23 out of 1204 1.91029900332226%	247 out of 18486 1.33614627285513%	0.053504	1	gene-LOC110689989;gene-LOC110701733;gene-LOC110736278;gene-LOC110717163;gene-LOC110708608;gene-LOC110736314;gene-LOC110714750;gene-LOC110707900;gene-LOC110710683;gene-LOC110730872;gene-LOC110702762;gene-LOC110703296;gene-LOC110705915;gene-LOC110685851;gene-LOC110708825;gene-LOC110722404;gene-LOC110694644;gene-LOC110708827;gene-LOC110693222;novel.9570;novel.1105;gene-LOC110682008;gene-LOC110731823	K00232+K00306+K00830+K00830+K00869+K01640+K01897+K03426+K04564+K04565+K07513+K07513+K07513+K08726+K11517+K11517+K13237+K13345+K13348+K13348+K13348+K13354+K13356	https:\\www.genome.jp\dbget-bin\www_bget?map04146
Photosynthesis	ko00195	19 out of 1204 1.578073089701%	197 out of 18486 1.06567131883588%	0.0559681	1	gene-LOC110731331;gene-LOC110703628;gene-LOC110721655;gene-LOC110733397;gene-LOC110689662;gene-LOC110728065;gene-LOC110739431;gene-LOC110718552;gene-LOC110698783;gene-LOC110703375;novel.3160;gene-LOC110736184;gene-LOC110695993;gene-LOC110709782;gene-LOC110724627;gene-LOC110706344;gene-LOC110723727;gene-LOC110704019;gene-LOC110683597	K02115+K02638+K02638+K02639+K02693+K02693+K02694+K02694+K02695+K02695+K02704+K02716+K02716+K03542+K03542+K08901+K08901+K08902+K14332	https:\\www.genome.jp\dbget-bin\www_bget?map00195
Ubiquinone and other terpenoid-quinone biosynthesis	ko00130	16 out of 1204 1.32890365448505%	161 out of 18486 0.87092935194201%	0.0603528	1	gene-LOC110691906;gene-LOC110686958;gene-LOC110697004;gene-LOC110724262;gene-LOC110684421;gene-LOC110686201;gene-LOC110693170;gene-LOC110692426;gene-LOC110688048;gene-LOC110699307;gene-LOC110721981;gene-LOC110726916;gene-LOC110738611;gene-LOC110738614;gene-LOC110706567;gene-LOC110711370	K00457+K00815+K01904+K01904+K03809+K03809+K03809+K09834+K12501+K12501+K14759+K14759+K19222+K19222+K23095+K23095	https:\\www.genome.jp\dbget-bin\www_bget?map00130
ABC transporters	ko02010	20 out of 1204 1.66112956810631%	213 out of 18486 1.15222330412204%	0.0636449	1	gene-LOC110735247;gene-LOC110698484;gene-LOC110728813;gene-LOC110733931;gene-LOC110721597;gene-LOC110721695;gene-LOC110698687;gene-LOC110722638;gene-LOC110724354;gene-LOC110729523;gene-LOC110682235;gene-LOC110693233;gene-LOC110699164;gene-LOC110736558;gene-LOC110698721;gene-LOC110701229;gene-LOC110707852;gene-LOC110723123;gene-LOC110729353;gene-LOC110729861	K05658+K05658+K05658+K05658+K05665+K05665+K05666+K05666+K05666+K05666+K05681+K05681+K05681+K08711+K08711+K08711+K08711+K08711+K08711+K08711	https:\\www.genome.jp\dbget-bin\www_bget?map02010
Glycerophospholipid metabolism	ko00564	25 out of 1204 2.07641196013289%	282 out of 18486 1.52547874066861%	0.0725538	1	gene-LOC110691559;gene-LOC110700675;gene-LOC110686002;gene-LOC110720610;gene-LOC110728152;novel.3757;gene-LOC110690871;gene-LOC110720422;gene-LOC110708093;gene-LOC110682171;gene-LOC110717934;gene-LOC110723151;gene-LOC110731362;gene-LOC110691783;gene-LOC110730860;gene-LOC110732897;gene-LOC110702240;gene-LOC110735654;gene-LOC110704160;gene-LOC110718338;gene-LOC110727134;gene-LOC110736244;gene-LOC11…	K00006+K00901+K00993+K00993+K00993+K00993+K01047+K01114+K01126+K06123+K06123+K06130+K08744+K13508+K13508+K13508+K13511+K14156+K14156+K14156+K14156+K16818+K18693+K18696+K18696	https:\\www.genome.jp\dbget-bin\www_bget?map00564
Phosphonate and phosphinate metabolism	ko00440	4 out of 1204 0.332225913621262%	25 out of 18486 0.135237477009629%	0.0759925	1	gene-LOC110686002;gene-LOC110720610;gene-LOC110728152;novel.3757	K00993+K00993+K00993+K00993	https:\\www.genome.jp\dbget-bin\www_bget?map00440
Phenylpropanoid biosynthesis	ko00940	62 out of 1204 5.14950166112957%	806 out of 18486 4.36005625879044%	0.0964608	1	gene-LOC110735199;gene-LOC110682049;gene-LOC110695210;gene-LOC110735667;gene-LOC110735668;gene-LOC110737491;gene-LOC110685618;gene-LOC110687369;gene-LOC110701166;gene-LOC110710161;gene-LOC110721053;gene-LOC110723438;gene-LOC110726876;novel.6628;novel.7498;novel.8841;novel.8899;novel.10380;gene-LOC110710877;gene-LOC110712374;gene-LOC110716799;gene-LOC110716920;gene-LOC110739235;gene-LOC110739238;g…	K00083+K00083+K00083+K00430+K00430+K00430+K00430+K00430+K00430+K00430+K00430+K00430+K00430+K00430+K00430+K00430+K00430+K00430+K00588+K00588+K00588+K00588+K01188+K01188+K01188+K01188+K01188+K01188+K01188+K01904+K01904+K05349+K05349+K05349+K05349+K05349+K05349+K05350+K05350+K09753+K09753+K09753+K09753+K09753+K09754+K09754+K11188+K13065+K13065+K13066+K13066+K13066+K13066+K13066+K18368+K22395+K22395+…	https:\\www.genome.jp\dbget-bin\www_bget?map00940
Biosynthesis of amino acids	ko01230	47 out of 1204 3.90365448504983%	598 out of 18486 3.23488045007032%	0.103806	1	gene-LOC110740096;gene-LOC110690841;gene-LOC110720542;gene-LOC110721189;gene-LOC110713319;gene-LOC110688210;gene-LOC110696840;gene-LOC110721444;gene-LOC110696275;gene-LOC110686622;gene-LOC110707142;gene-LOC110697844;gene-LOC110730405;novel.3089;gene-LOC110696399;gene-LOC110685458;gene-LOC110687215;gene-LOC110693576;gene-LOC110722396;novel.8992;novel.8518;novel.3414;gene-LOC110683155;gene-LOC11070…	K00030+K00030+K00030+K00030+K00058+K00549+K00549+K00615+K00641+K00766+K00831+K00850+K00850+K00850+K00873+K00927+K00927+K00927+K00927+K00927+K00928+K01438+K01609+K01620+K01623+K01623+K01689+K01704+K01738+K01738+K01738+K01738+K01803+K01915+K01953+K01953+K01953+K06001+K10206+K13034+K13034+K13832+K14152+K14677+K14677+K14677+K15227	https:\\www.genome.jp\dbget-bin\www_bget?map01230
Fatty acid metabolism	ko01212	18 out of 1204 1.49501661129568%	202 out of 18486 1.0927188142378%	0.10964	1	gene-LOC110708609;novel.9622;gene-LOC110686509;gene-LOC110689989;gene-LOC110714750;gene-LOC110738722;gene-LOC110717855;gene-LOC110702762;gene-LOC110703296;gene-LOC110705915;gene-LOC110691882;gene-LOC110739333;gene-LOC110707803;novel.4593;gene-LOC110736134;novel.9156;gene-LOC110688483;gene-LOC110695243	K00059+K00059+K00208+K00232+K01897+K03921+K03921+K07513+K07513+K07513+K09458+K10251+K10251+K10251+K10256+K10527+K10703+K10703	https:\\www.genome.jp\dbget-bin\www_bget?map01212
Ether lipid metabolism	ko00565	8 out of 1204 0.664451827242525%	77 out of 18486 0.416531429189657%	0.127384	1	gene-LOC110686002;gene-LOC110720610;gene-LOC110728152;novel.3757;gene-LOC110690871;gene-LOC110720422;gene-LOC110682171;gene-LOC110717934	K00993+K00993+K00993+K00993+K01047+K01114+K06123+K06123	https:\\www.genome.jp\dbget-bin\www_bget?map00565
Alanine, aspartate and glutamate metabolism	ko00250	10 out of 1204 0.830564784053156%	107 out of 18486 0.578816401601212%	0.158776	1	gene-LOC110720919;gene-LOC110710148;gene-LOC110736278;gene-LOC110717163;gene-LOC110694878;gene-LOC110682208;gene-LOC110716103;gene-LOC110725911;gene-LOC110688104;novel.7109	K00609+K00764+K00830+K00830+K01915+K01953+K01953+K01953+K13566+K16871	https:\\www.genome.jp\dbget-bin\www_bget?map00250
Glutathione metabolism	ko00480	35 out of 1204 2.90697674418605%	456 out of 18486 2.46673158065563%	0.176922	1	gene-LOC110736542;gene-LOC110692523;gene-LOC110694112;gene-LOC110724430;gene-LOC110728973;gene-LOC110735405;gene-LOC110739278;gene-LOC110684197;gene-LOC110686451;gene-LOC110688324;gene-LOC110691174;gene-LOC110696390;gene-LOC110700589;gene-LOC110702644;gene-LOC110709637;gene-LOC110713611;gene-LOC110713646;gene-LOC110724460;gene-LOC110727191;gene-LOC110727843;gene-LOC110727845;gene-LOC110729216;nov…	K00036+K00383+K00432+K00434+K00797+K00799+K00799+K00799+K00799+K00799+K00799+K00799+K00799+K00799+K00799+K00799+K00799+K00799+K00799+K00799+K00799+K00799+K00799+K00799+K00799+K00799+K00799+K00799+K00799+K00799+K00799+K01255+K01255+K01469+K11188	https:\\www.genome.jp\dbget-bin\www_bget?map00480
Flavonoid biosynthesis	ko00941	20 out of 1204 1.66112956810631%	248 out of 18486 1.34155577193552%	0.190132	1	gene-LOC110694697;gene-LOC110710877;gene-LOC110712374;gene-LOC110716799;gene-LOC110716920;gene-LOC110718596;gene-LOC110727183;gene-LOC110737891;gene-LOC110721033;gene-LOC110723200;novel.1944;gene-LOC110693494;gene-LOC110708028;gene-LOC110732370;gene-LOC110714717;novel.10022;gene-LOC110713661;gene-LOC110715013;gene-LOC110693894;gene-LOC110693896	K00475+K00588+K00588+K00588+K00588+K00660+K00660+K01859+K01859+K01859+K01859+K05278+K05278+K05278+K09754+K09754+K13065+K13065+K22845+K22845	https:\\www.genome.jp\dbget-bin\www_bget?map00941
Cyanoamino acid metabolism	ko00460	20 out of 1204 1.66112956810631%	249 out of 18486 1.3469652710159%	0.194927	1	gene-LOC110739235;gene-LOC110739238;gene-LOC110691406;gene-LOC110691420;novel.5406;novel.6398;novel.4537;gene-LOC110738461;gene-LOC110683189;gene-LOC110709413;gene-LOC110720294;gene-LOC110724870;gene-LOC110730561;gene-LOC110684308;gene-LOC110719843;gene-LOC110714064;gene-LOC110731553;gene-LOC110682568;gene-LOC110736705;gene-LOC110701376	K01188+K01188+K01188+K01188+K01188+K01188+K01188+K05349+K05349+K05349+K05349+K05349+K05349+K05350+K05350+K13034+K13034+K16266+K22706+K22706	https:\\www.genome.jp\dbget-bin\www_bget?map00460
Thiamine metabolism	ko00730	5 out of 1204 0.415282392026578%	49 out of 18486 0.265065454938873%	0.21265	1	gene-LOC110692476;gene-LOC110727895;gene-LOC110728728;gene-LOC110697197;gene-LOC110719380	K00878+K00949+K01662+K20896+K22911	https:\\www.genome.jp\dbget-bin\www_bget?map00730
Other glycan degradation	ko00511	13 out of 1204 1.0797342192691%	156 out of 18486 0.843881856540084%	0.216905	1	gene-LOC110736541;gene-LOC110683019;gene-LOC110709557;gene-LOC110709565;gene-LOC110709579;gene-LOC110715722;gene-LOC110699333;gene-LOC110685863;gene-LOC110701306;gene-LOC110701035;gene-LOC110716458;gene-LOC110718824;gene-LOC110697042	K01206+K01206+K01206+K01206+K01206+K01206+K01227+K12309+K12309+K12373+K15923+K15923+K17108	https:\\www.genome.jp\dbget-bin\www_bget?map00511
Monoterpenoid biosynthesis	ko00902	5 out of 1204 0.415282392026578%	51 out of 18486 0.275884453099643%	0.23684	1	gene-LOC110682112;gene-LOC110695277;gene-LOC110727823;novel.7143;gene-LOC110714295	K23232+K23232+K23232+K23232+K23810	https:\\www.genome.jp\dbget-bin\www_bget?map00902
Fructose and mannose metabolism	ko00051	15 out of 1204 1.24584717607973%	188 out of 18486 1.01698582711241%	0.24397	1	gene-LOC110715552;gene-LOC110738799;gene-LOC110717401;gene-LOC110720321;gene-LOC110734349;gene-LOC110697844;gene-LOC110730405;novel.3089;gene-LOC110731389;gene-LOC110684713;gene-LOC110705177;gene-LOC110718872;gene-LOC110714649;gene-LOC110735721;gene-LOC110702211	K00844+K00847+K00847+K00847+K00847+K00850+K00850+K00850+K00895+K00966+K01623+K01623+K01803+K03841+K19355	https:\\www.genome.jp\dbget-bin\www_bget?map00051
Carotenoid biosynthesis	ko00906	9 out of 1204 0.747508305647841%	105 out of 18486 0.567997403440441%	0.244578	1	gene-LOC110708255;gene-LOC110703206;gene-LOC110718426;novel.3399;gene-LOC110692067;novel.8176;gene-LOC110697046;gene-LOC110732967;gene-LOC110682301	K02291+K09835+K09838+K09838+K09840+K09840+K09841+K09841+K09843	https:\\www.genome.jp\dbget-bin\www_bget?map00906
Limonene and pinene degradation	ko00903	3 out of 1204 0.249169435215947%	29 out of 18486 0.15687547333117%	0.292077	1	gene-LOC110738449;gene-LOC110694134;gene-LOC110708489	K00128+K00128+K00128	https:\\www.genome.jp\dbget-bin\www_bget?map00903
Flavone and flavonol biosynthesis	ko00944	3 out of 1204 0.249169435215947%	30 out of 18486 0.162284972411555%	0.310294	1	novel.1293;gene-LOC110702441;gene-LOC110702443	K22772+K22794+K22794	https:\\www.genome.jp\dbget-bin\www_bget?map00944
alpha-Linolenic acid metabolism	ko00592	11 out of 1204 0.913621262458472%	144 out of 18486 0.778967867575463%	0.336754	1	gene-LOC110689989;gene-LOC110690871;gene-LOC110686405;gene-LOC110682763;gene-LOC110696526;gene-LOC110702762;gene-LOC110703296;gene-LOC110705915;gene-LOC110705286;novel.9156;gene-LOC110736244	K00232+K01047+K01723+K05894+K05894+K07513+K07513+K07513+K08241+K10527+K16818	https:\\www.genome.jp\dbget-bin\www_bget?map00592
Tyrosine metabolism	ko00350	10 out of 1204 0.830564784053156%	130 out of 18486 0.70323488045007%	0.340038	1	gene-LOC110733184;gene-LOC110699057;novel.6655;gene-LOC110691906;gene-LOC110686958;gene-LOC110687985;gene-LOC110726729;gene-LOC110712166;gene-LOC110724454;gene-LOC110710765	K00001+K00121+K00276+K00457+K00815+K01557+K01557+K01800+K01800+K07253	https:\\www.genome.jp\dbget-bin\www_bget?map00350
Riboflavin metabolism	ko00740	5 out of 1204 0.415282392026578%	61 out of 18486 0.329979443903495%	0.365593	1	gene-LOC110696660;gene-LOC110714162;gene-LOC110682230;gene-LOC110687880;gene-LOC110726829	K01513+K11752+K20884+K20884+K20884	https:\\www.genome.jp\dbget-bin\www_bget?map00740
Pentose phosphate pathway	ko00030	11 out of 1204 0.913621262458472%	148 out of 18486 0.800605863897003%	0.370127	1	gene-LOC110736542;gene-LOC110721444;gene-LOC110697844;gene-LOC110730405;novel.3089;gene-LOC110731389;gene-LOC110709258;gene-LOC110705177;gene-LOC110718872;gene-LOC110715403;gene-LOC110735721	K00036+K00615+K00850+K00850+K00850+K00895+K01057+K01623+K01623+K01810+K03841	https:\\www.genome.jp\dbget-bin\www_bget?map00030
Propanoate metabolism	ko00640	8 out of 1204 0.664451827242525%	105 out of 18486 0.567997403440441%	0.376287	1	gene-LOC110732766;novel.517;gene-LOC110740061;gene-LOC110682104;novel.7140;gene-LOC110685903;gene-LOC110689989;gene-LOC110736532	K00016+K00016+K00140+K00140+K00140+K00166+K00232+K05605	https:\\www.genome.jp\dbget-bin\www_bget?map00640
Glycosaminoglycan degradation	ko00531	7 out of 1204 0.581395348837209%	92 out of 18486 0.497673915395434%	0.392276	1	novel.9091;gene-LOC110725531;gene-LOC110689755;novel.425;gene-LOC110685863;gene-LOC110701306;gene-LOC110701035	K01205+K07964+K10532+K10532+K12309+K12309+K12373	https:\\www.genome.jp\dbget-bin\www_bget?map00531
Arginine biosynthesis	ko00220	6 out of 1204 0.498338870431894%	78 out of 18486 0.421940928270042%	0.398525	1	novel.3414;gene-LOC110694878;gene-LOC110723014;gene-LOC110682044;gene-LOC110718689;novel.434	K01438+K01915+K13427+K14677+K14677+K14677	https:\\www.genome.jp\dbget-bin\www_bget?map00220
Biotin metabolism	ko00780	4 out of 1204 0.332225913621262%	51 out of 18486 0.275884453099643%	0.426871	1	gene-LOC110708609;novel.9622;gene-LOC110686509;gene-LOC110691882	K00059+K00059+K00208+K09458	https:\\www.genome.jp\dbget-bin\www_bget?map00780
Isoflavonoid biosynthesis	ko00943	5 out of 1204 0.415282392026578%	67 out of 18486 0.362436438385805%	0.444287	1	gene-LOC110682362;gene-LOC110691472;gene-LOC110691646;novel.9060;novel.1453	K13260+K13260+K13260+K13260+K25075	https:\\www.genome.jp\dbget-bin\www_bget?map00943
Base excision repair	ko03410	8 out of 1204 0.664451827242525%	113 out of 18486 0.611273396083523%	0.45663	1	gene-LOC110707130;gene-LOC110710575;novel.9696;gene-LOC110722413;gene-LOC110693007;gene-LOC110717949;gene-LOC110698630;gene-LOC110738115	K01142+K01142+K01142+K01246+K02325+K02325+K10563+K10773	https:\\www.genome.jp\dbget-bin\www_bget?map03410
Mismatch repair	ko03430	10 out of 1204 0.830564784053156%	145 out of 18486 0.784377366655848%	0.473006	1	gene-LOC110690105;gene-LOC110732651;gene-LOC110726111;gene-LOC110698603;gene-LOC110707809;novel.5246;gene-LOC110718305;gene-LOC110694153;gene-LOC110726836;gene-LOC110724603	K07466+K07466+K08735+K08737+K08737+K08737+K08739+K10746+K10755+K10756	https:\\www.genome.jp\dbget-bin\www_bget?map03430
DNA replication	ko03030	11 out of 1204 0.913621262458472%	161 out of 18486 0.87092935194201%	0.479778	1	gene-LOC110698060;novel.5525;gene-LOC110693007;gene-LOC110717949;gene-LOC110711300;gene-LOC110690105;gene-LOC110732651;gene-LOC110721596;gene-LOC110710361;gene-LOC110726836;gene-LOC110724603	K02320+K02320+K02325+K02325+K02540+K07466+K07466+K10742+K10744+K10755+K10756	https:\\www.genome.jp\dbget-bin\www_bget?map03030
Pentose and glucuronate interconversions	ko00040	33 out of 1204 2.74086378737542%	499 out of 18486 2.69934004111219%	0.489904	1	gene-LOC110735383;gene-LOC110711965;gene-LOC110724482;gene-LOC110682810;novel.4923;gene-LOC110737150;gene-LOC110685886;gene-LOC110688022;gene-LOC110689380;gene-LOC110692958;gene-LOC110693823;gene-LOC110697420;gene-LOC110707680;gene-LOC110720582;gene-LOC110721121;gene-LOC110727354;gene-LOC110738670;gene-LOC110700929;gene-LOC110711833;gene-LOC110698676;gene-LOC110718700;gene-LOC110710012;gene-LOC11…	K00002+K00012+K00012+K00078+K00078+K01051+K01051+K01051+K01051+K01051+K01051+K01051+K01051+K01051+K01051+K01051+K01184+K01184+K01184+K01213+K01213+K01728+K01728+K01728+K12447+K12447+K12447+K12447+K12447+K12447+K12447+K22935+K22935	https:\\www.genome.jp\dbget-bin\www_bget?map00040
Stilbenoid, diarylheptanoid and gingerol biosynthesis	ko00945	10 out of 1204 0.830564784053156%	147 out of 18486 0.795196364816618%	0.490565	1	gene-LOC110710877;gene-LOC110712374;gene-LOC110716799;gene-LOC110716920;gene-LOC110714717;novel.10022;gene-LOC110713661;gene-LOC110715013;gene-LOC110713093;gene-LOC110696237	K00588+K00588+K00588+K00588+K09754+K09754+K13065+K13065+K16040+K17212	https:\\www.genome.jp\dbget-bin\www_bget?map00945
Glycosphingolipid biosynthesis - globo and isoglobo series	ko00603	3 out of 1204 0.249169435215947%	43 out of 18486 0.232608460456562%	0.537337	1	gene-LOC110716274;gene-LOC110723176;gene-LOC110701035	K07407+K07407+K12373	https:\\www.genome.jp\dbget-bin\www_bget?map00603
Indole alkaloid biosynthesis	ko00901	2 out of 1204 0.166112956810631%	28 out of 18486 0.151465974250784%	0.552509	1	gene-LOC110712834;gene-LOC110721791	K01757+K01757	https:\\www.genome.jp\dbget-bin\www_bget?map00901
Inositol phosphate metabolism	ko00562	16 out of 1204 1.32890365448505%	249 out of 18486 1.3469652710159%	0.559499	1	gene-LOC110732354;gene-LOC110740061;gene-LOC110682104;novel.7140;gene-LOC110690892;novel.6861;gene-LOC110693036;gene-LOC110712456;gene-LOC110732563;gene-LOC110712170;gene-LOC110731661;gene-LOC110720422;gene-LOC110738656;gene-LOC110714649;gene-LOC110695157;gene-LOC110732490	K00010+K00140+K00140+K00140+K00469+K00889+K00913+K00913+K00913+K00915+K01092+K01114+K01765+K01803+K15422+K24221	https:\\www.genome.jp\dbget-bin\www_bget?map00562
Citrate cycle (TCA cycle)	ko00020	8 out of 1204 0.664451827242525%	125 out of 18486 0.676187385048145%	0.572391	1	gene-LOC110740096;gene-LOC110690841;gene-LOC110720542;gene-LOC110721189;gene-LOC110709042;gene-LOC110711593;gene-LOC110681710;novel.5545	K00030+K00030+K00030+K00030+K00162+K00162+K00235+K00627	https:\\www.genome.jp\dbget-bin\www_bget?map00020
2-Oxocarboxylic acid metabolism	ko01210	11 out of 1204 0.913621262458472%	173 out of 18486 0.935843340906632%	0.577303	1	gene-LOC110740096;gene-LOC110690841;gene-LOC110720542;gene-LOC110721189;novel.8518;novel.3414;gene-LOC110732818;novel.10146;gene-LOC110682044;gene-LOC110718689;novel.434	K00030+K00030+K00030+K00030+K00928+K01438+K01704+K11820+K14677+K14677+K14677	https:\\www.genome.jp\dbget-bin\www_bget?map01210
RNA polymerase	ko03020	12 out of 1204 0.996677740863787%	190 out of 18486 1.02780482527318%	0.586438	1	gene-LOC110712459;novel.9214;novel.1141;novel.1142;novel.1783;novel.4197;gene-LOC110690117;novel.1220;gene-LOC110738057;gene-LOC110697205;novel.1303;gene-LOC110715858	K03004+K03006+K03006+K03006+K03006+K03006+K03011+K03011+K03017+K03017+K03024+K03026	https:\\www.genome.jp\dbget-bin\www_bget?map03020
Amino sugar and nucleotide sugar metabolism	ko00520	39 out of 1204 3.23920265780731%	615 out of 18486 3.32684193443687%	0.593772	1	gene-LOC110711965;gene-LOC110724482;novel.9184;gene-LOC110715552;gene-LOC110738799;gene-LOC110717401;gene-LOC110720321;gene-LOC110734349;gene-LOC110684713;gene-LOC110730120;gene-LOC110732244;gene-LOC110710539;gene-LOC110738751;gene-LOC110690914;gene-LOC110705695;gene-LOC110716578;gene-LOC110716843;gene-LOC110716931;gene-LOC110717560;gene-LOC110718117;gene-LOC110729538;novel.7849;gene-LOC110715403…	K00012+K00012+K00326+K00844+K00847+K00847+K00847+K00847+K00966+K00975+K00975+K01097+K01183+K01183+K01183+K01183+K01183+K01183+K01183+K01183+K01183+K01183+K01810+K06118+K06118+K12373+K12447+K12447+K12447+K12447+K12447+K12447+K12447+K13379+K15920+K15920+K15920+K20547+K20547	https:\\www.genome.jp\dbget-bin\www_bget?map00520
Arachidonic acid metabolism	ko00590	4 out of 1204 0.332225913621262%	63 out of 18486 0.340798442064265%	0.593865	1	gene-LOC110728610;gene-LOC110694112;gene-LOC110690871;gene-LOC110685851	K00079+K00432+K01047+K08726	https:\\www.genome.jp\dbget-bin\www_bget?map00590
Neomycin, kanamycin and gentamicin biosynthesis	ko00524	1 out of 1204 0.0830564784053156%	14 out of 18486 0.0757329871253922%	0.610627	1	gene-LOC110715552	K00844	https:\\www.genome.jp\dbget-bin\www_bget?map00524
Biosynthesis of cofactors	ko01240	51 out of 1204 4.2358803986711%	813 out of 18486 4.39792275235313%	0.632814	1	gene-LOC110735383;gene-LOC110711965;gene-LOC110724482;gene-LOC110708609;novel.9622;gene-LOC110738449;gene-LOC110694134;gene-LOC110708489;gene-LOC110686509;gene-LOC110685326;gene-LOC110690008;gene-LOC110691906;gene-LOC110720919;gene-LOC110707142;gene-LOC110696399;gene-LOC110692476;gene-LOC110727895;gene-LOC110684713;gene-LOC110734206;gene-LOC110699008;novel.1685;gene-LOC110708062;gene-LOC110684421…	K00002+K00012+K00012+K00059+K00059+K00128+K00128+K00128+K00208+K00288+K00288+K00457+K00609+K00831+K00873+K00878+K00949+K00966+K01465+K01599+K01885+K02259+K03809+K03809+K03809+K09458+K09834+K11153+K11153+K11153+K11752+K12501+K12501+K13248+K13248+K13421+K13800+K13950+K14190+K14190+K14759+K14759+K18532+K19222+K19222+K20884+K20884+K20884+K22911+K23095+K23095	https:\\www.genome.jp\dbget-bin\www_bget?map01240
Synthesis and degradation of ketone bodies	ko00072	1 out of 1204 0.0830564784053156%	15 out of 18486 0.0811424862057773%	0.636006	1	gene-LOC110736314	K01640	https:\\www.genome.jp\dbget-bin\www_bget?map00072
Anthocyanin biosynthesis	ko00942	1 out of 1204 0.0830564784053156%	15 out of 18486 0.0811424862057773%	0.636006	1	gene-LOC110713630	K17193	https:\\www.genome.jp\dbget-bin\www_bget?map00942
Ribosome biogenesis in eukaryotes	ko03008	19 out of 1204 1.578073089701%	313 out of 18486 1.69317321216055%	0.658685	1	gene-LOC110691653;gene-LOC110693315;gene-LOC110707123;gene-LOC110707278;novel.6438;novel.9068;gene-LOC110692747;novel.8588;novel.9302;novel.5462;gene-LOC110707878;gene-LOC110712529;gene-LOC110729124;gene-LOC110717688;novel.7347;gene-LOC110726882;gene-LOC110696461;novel.821;gene-LOC110737774	K03097+K03097+K03097+K03097+K03097+K03097+K03539+K06943+K06943+K07178+K07936+K07936+K07936+K14521+K14538+K14553+K14568+K14569+K18532	https:\\www.genome.jp\dbget-bin\www_bget?map03008
Ubiquitin mediated proteolysis	ko04120	23 out of 1204 1.91029900332226%	377 out of 18486 2.0393811533052%	0.65869	1	gene-LOC110737347;gene-LOC110717924;novel.11049;gene-LOC110717777;gene-LOC110716297;gene-LOC110720343;gene-LOC110728639;gene-LOC110729087;novel.9884;gene-LOC110722605;gene-LOC110700177;gene-LOC110725170;gene-LOC110687420;gene-LOC110691767;gene-LOC110692510;gene-LOC110712150;gene-LOC110730880;gene-LOC110682500;gene-LOC110686662;gene-LOC110695186;gene-LOC110715371;gene-LOC110686673;gene-LOC110739922	K03094+K03363+K03363+K03873+K04506+K04506+K04506+K04506+K04506+K04706+K08770+K08770+K10143+K10144+K10144+K10144+K10144+K10260+K10260+K10260+K10260+K10576+K10579	https:\\www.genome.jp\dbget-bin\www_bget?map04120
Non-homologous end-joining	ko03450	1 out of 1204 0.0830564784053156%	16 out of 18486 0.0865519852861625%	0.659733	1	gene-LOC110721419	K10885	https:\\www.genome.jp\dbget-bin\www_bget?map03450
Oxidative phosphorylation	ko00190	18 out of 1204 1.49501661129568%	299 out of 18486 1.61744022503516%	0.669988	1	gene-LOC110681710;gene-LOC110703539;gene-LOC110692238;gene-LOC110722795;gene-LOC110697502;gene-LOC110710363;gene-LOC110726685;gene-LOC110731331;novel.2922;gene-LOC110720470;novel.8465;gene-LOC110708062;novel.9183;gene-LOC110698692;gene-LOC110736527;gene-LOC110703545;gene-CDC77_pgp059;novel.5962	K00235+K00412+K00417+K01507+K01535+K01535+K01535+K02115+K02132+K02134+K02256+K02259+K02262+K02265+K03884+K03935+K05574+K08738	https:\\www.genome.jp\dbget-bin\www_bget?map00190
Nicotinate and nicotinamide metabolism	ko00760	4 out of 1204 0.332225913621262%	70 out of 18486 0.378664935626961%	0.676756	1	gene-LOC110696660;gene-LOC110707900;gene-LOC110736623;gene-LOC110701293	K01513+K03426+K11414+K11414	https:\\www.genome.jp\dbget-bin\www_bget?map00760
Proteasome	ko03050	9 out of 1204 0.747508305647841%	155 out of 18486 0.838472357459699%	0.68659	1	gene-LOC110694725;novel.9195;gene-LOC110691480;gene-LOC110692285;gene-LOC110703346;gene-LOC110704877;gene-LOC110685574;gene-LOC110705058;gene-LOC110686661	K02731+K02732+K03029+K03029+K03029+K03064+K06693+K06699+K10881	https:\\www.genome.jp\dbget-bin\www_bget?map03050
One carbon pool by folate	ko00670	3 out of 1204 0.249169435215947%	54 out of 18486 0.292112950340798%	0.692064	1	gene-LOC110685326;gene-LOC110690008;gene-LOC110717761	K00288+K00288+K00297	https:\\www.genome.jp\dbget-bin\www_bget?map00670
Sphingolipid metabolism	ko00600	9 out of 1204 0.747508305647841%	156 out of 18486 0.843881856540084%	0.693888	1	gene-LOC110721225;novel.3193;gene-LOC110716274;gene-LOC110723176;gene-LOC110685863;gene-LOC110701306;novel.6849;novel.3061;gene-LOC110697042	K00654+K04711+K07407+K07407+K12309+K12309+K12349+K12349+K17108	https:\\www.genome.jp\dbget-bin\www_bget?map00600
Fatty acid biosynthesis	ko00061	7 out of 1204 0.581395348837209%	123 out of 18486 0.665368386887374%	0.697053	1	gene-LOC110708609;novel.9622;gene-LOC110686509;gene-LOC110714750;gene-LOC110738722;gene-LOC110717855;gene-LOC110691882	K00059+K00059+K00208+K01897+K03921+K03921+K09458	https:\\www.genome.jp\dbget-bin\www_bget?map00061
Porphyrin and chlorophyll metabolism	ko00860	15 out of 1204 1.24584717607973%	256 out of 18486 1.3848317645786%	0.701527	1	gene-LOC110685169;gene-LOC110699008;novel.1685;gene-LOC110708062;gene-LOC110714855;gene-LOC110719158;gene-LOC110719405;gene-LOC110694441;novel.9695;gene-LOC110736089;gene-LOC110712149;novel.7301;gene-LOC110704436;gene-LOC110723222;gene-LOC110723223	K00218+K01599+K01885+K02259+K04035+K08099+K08099+K08100+K08100+K13071+K13071+K13071+K13544+K13544+K13544	https:\\www.genome.jp\dbget-bin\www_bget?map00860
C5-Branched dibasic acid metabolism	ko00660	1 out of 1204 0.0830564784053156%	18 out of 18486 0.0973709834469328%	0.70265	1	gene-LOC110732818	K01704	https:\\www.genome.jp\dbget-bin\www_bget?map00660
Lysine biosynthesis	ko00300	2 out of 1204 0.166112956810631%	37 out of 18486 0.200151465974251%	0.704229	1	novel.8518;gene-LOC110732956	K00928+K10206	https:\\www.genome.jp\dbget-bin\www_bget?map00300
Fatty acid elongation	ko00062	5 out of 1204 0.415282392026578%	91 out of 18486 0.492264416315049%	0.71458	1	gene-LOC110739333;gene-LOC110707803;novel.4593;gene-LOC110688483;gene-LOC110695243	K10251+K10251+K10251+K10703+K10703	https:\\www.genome.jp\dbget-bin\www_bget?map00062
Pyrimidine metabolism	ko00240	10 out of 1204 0.830564784053156%	176 out of 18486 0.952071838147788%	0.716949	1	gene-LOC110720919;gene-LOC110734206;gene-LOC110716832;gene-LOC110706323;novel.5828;gene-LOC110696660;gene-LOC110732693;novel.4839;novel.681;gene-LOC110733248	K00609+K01465+K01489+K01510+K01510+K01513+K01520+K13421+K13800+K16904	https:\\www.genome.jp\dbget-bin\www_bget?map00240
Various types of N-glycan biosynthesis	ko00513	6 out of 1204 0.498338870431894%	109 out of 18486 0.589635399761982%	0.721325	1	gene-LOC110691806;gene-LOC110710468;gene-LOC110683983;novel.1677;gene-LOC110701035;novel.6629	K00736+K01230+K07441+K07441+K12373+K12667	https:\\www.genome.jp\dbget-bin\www_bget?map00513
N-Glycan biosynthesis	ko00510	8 out of 1204 0.664451827242525%	147 out of 18486 0.795196364816618%	0.748809	1	gene-LOC110691806;novel.1899;gene-LOC110710468;novel.1989;gene-LOC110683983;novel.1677;gene-LOC110732601;novel.6629	K00736+K01001+K01230+K03850+K07441+K07441+K09658+K12667	https:\\www.genome.jp\dbget-bin\www_bget?map00510
Plant-pathogen interaction	ko04626	82 out of 1204 6.81063122923588%	1349 out of 18486 7.29741425943958%	0.764942	1	gene-LOC110724732;novel.8903;novel.4729;gene-LOC110686715;gene-LOC110693874;gene-LOC110702125;gene-LOC110729587;novel.7856;gene-LOC110736446;gene-LOC110682846;gene-LOC110691228;gene-LOC110701127;gene-LOC110709156;novel.7583;gene-LOC110694698;gene-LOC110709705;gene-LOC110726518;novel.761;novel.8128;novel.10776;gene-LOC110718703;novel.3563;gene-LOC110686530;gene-LOC110720764;gene-LOC110684669;gene-…	K01373+K02358+K02358+K04079+K04079+K04079+K04079+K04368+K05391+K05391+K05391+K05391+K05391+K05391+K13412+K13412+K13412+K13412+K13412+K13412+K13416+K13416+K13420+K13420+K13424+K13424+K13425+K13425+K13427+K13429+K13429+K13429+K13430+K13430+K13430+K13430+K13430+K13430+K13430+K13430+K13430+K13430+K13430+K13430+K13430+K13434+K13435+K13435+K13436+K13436+K13436+K13447+K13448+K13448+K13448+K13448+K13448+…	https:\\www.genome.jp\dbget-bin\www_bget?map04626
Galactose metabolism	ko00052	26 out of 1204 2.15946843853821%	450 out of 18486 2.43427458617332%	0.765598	1	gene-LOC110715552;gene-LOC110697844;gene-LOC110730405;novel.3089;gene-LOC110693890;gene-LOC110684327;gene-LOC110704609;gene-LOC110719863;gene-LOC110732739;novel.8637;gene-LOC110735737;gene-LOC110710988;gene-LOC110725849;gene-LOC110716274;gene-LOC110723176;gene-LOC110685863;gene-LOC110701306;novel.583;novel.6029;novel.6692;novel.8185;novel.9904;novel.1291;novel.3242;gene-LOC110736533;gene-LOC11070…	K00844+K00850+K00850+K00850+K01187+K01193+K01193+K01193+K01193+K01193+K06617+K06617+K06617+K07407+K07407+K12309+K12309+K12447+K12447+K12447+K12447+K12447+K12447+K12447+K18819+K18819	https:\\www.genome.jp\dbget-bin\www_bget?map00052
Butanoate metabolism	ko00650	3 out of 1204 0.249169435215947%	61 out of 18486 0.329979443903495%	0.768195	1	gene-LOC110736314;gene-LOC110721214;novel.7109	K01640+K01913+K16871	https:\\www.genome.jp\dbget-bin\www_bget?map00650
Monobactam biosynthesis	ko00261	1 out of 1204 0.0830564784053156%	23 out of 18486 0.124418478848859%	0.787744	1	novel.8518	K00928	https:\\www.genome.jp\dbget-bin\www_bget?map00261
Vitamin B6 metabolism	ko00750	4 out of 1204 0.332225913621262%	83 out of 18486 0.448988423671968%	0.797544	1	gene-LOC110707142;gene-LOC110691946;gene-LOC110738135;gene-LOC110699592	K00831+K05275+K13248+K13248	https:\\www.genome.jp\dbget-bin\www_bget?map00750
Phenylalanine, tyrosine and tryptophan biosynthesis	ko00400	6 out of 1204 0.498338870431894%	120 out of 18486 0.649139889646219%	0.801422	1	gene-LOC110686622;gene-LOC110686958;gene-LOC110683155;gene-LOC110724866;gene-LOC110708540;gene-LOC110725557	K00766+K00815+K01609+K06001+K13832+K15227	https:\\www.genome.jp\dbget-bin\www_bget?map00400
Glycosphingolipid biosynthesis - ganglio series	ko00604	3 out of 1204 0.249169435215947%	65 out of 18486 0.351617440225035%	0.804343	1	gene-LOC110685863;gene-LOC110701306;gene-LOC110701035	K12309+K12309+K12373	https:\\www.genome.jp\dbget-bin\www_bget?map00604
Betalain biosynthesis	ko00965	2 out of 1204 0.166112956810631%	47 out of 18486 0.254246456778102%	0.819994	1	gene-LOC110688975;gene-LOC110692675	K15777+K15777	https:\\www.genome.jp\dbget-bin\www_bget?map00965
Homologous recombination	ko03440	14 out of 1204 1.16279069767442%	271 out of 18486 1.46597425078438%	0.849311	1	gene-LOC110702005;gene-LOC110707356;novel.9478;gene-LOC110690105;gene-LOC110732651;novel.11037;gene-LOC110698589;novel.1322;gene-LOC110686661;gene-LOC110721793;gene-LOC110734547;gene-LOC110702478;gene-LOC110724675;gene-LOC110715401	K03165+K03553+K04728+K07466+K07466+K08991+K10875+K10875+K10881+K10901+K12173+K12173+K12173+K20776	https:\\www.genome.jp\dbget-bin\www_bget?map03440
Folate biosynthesis	ko00790	3 out of 1204 0.249169435215947%	73 out of 18486 0.394893432868116%	0.8625	1	gene-LOC110728610;novel.8921;gene-LOC110727995	K00079+K13950+K15631	https:\\www.genome.jp\dbget-bin\www_bget?map00790
Basal transcription factors	ko03022	6 out of 1204 0.498338870431894%	132 out of 18486 0.714053878610841%	0.86712	1	gene-LOC110707758;novel.8442;gene-LOC110701175;gene-LOC110702955;gene-LOC110737729;novel.10673	K02202+K03122+K03133+K03133+K03137+K14649	https:\\www.genome.jp\dbget-bin\www_bget?map03022
Isoquinoline alkaloid biosynthesis	ko00950	6 out of 1204 0.498338870431894%	133 out of 18486 0.719463377691226%	0.871672	1	novel.6655;gene-LOC110686958;gene-LOC110695752;gene-LOC110729746;gene-LOC110729748;novel.2945	K00276+K00815+K22097+K22097+K22097+K22097	https:\\www.genome.jp\dbget-bin\www_bget?map00950
SNARE interactions in vesicular transport	ko04130	4 out of 1204 0.332225913621262%	96 out of 18486 0.519311911716975%	0.879043	1	gene-LOC110736525;gene-LOC110699915;gene-LOC110713120;gene-LOC110718201	K08486+K08490+K08493+K08504	https:\\www.genome.jp\dbget-bin\www_bget?map04130
Other types of O-glycan biosynthesis	ko00514	2 out of 1204 0.166112956810631%	55 out of 18486 0.297522449421184%	0.881409	1	gene-LOC110685345;gene-LOC110714657	K13667+K13667	https:\\www.genome.jp\dbget-bin\www_bget?map00514
Terpenoid backbone biosynthesis	ko00900	6 out of 1204 0.498338870431894%	136 out of 18486 0.735691874932381%	0.884554	1	gene-LOC110685191;gene-LOC110708608;gene-LOC110732629;gene-LOC110712316;gene-LOC110728728;gene-LOC110719321	K00787+K00869+K00938+K00991+K01662+K11778	https:\\www.genome.jp\dbget-bin\www_bget?map00900
Pantothenate and CoA biosynthesis	ko00770	4 out of 1204 0.332225913621262%	98 out of 18486 0.530130909877745%	0.888658	1	gene-LOC110738449;gene-LOC110694134;gene-LOC110708489;gene-LOC110696660	K00128+K00128+K00128+K01513	https:\\www.genome.jp\dbget-bin\www_bget?map00770
MAPK signaling pathway - plant	ko04016	44 out of 1204 3.65448504983389%	804 out of 18486 4.34923726062967%	0.904972	1	gene-LOC110718703;novel.3563;gene-LOC110686530;gene-LOC110720764;gene-LOC110734388;gene-LOC110714201;gene-LOC110684669;gene-LOC110730454;gene-LOC110714254;gene-LOC110716147;gene-LOC110688503;gene-LOC110736039;novel.9668;gene-LOC110710755;gene-LOC110714112;gene-LOC110730187;gene-LOC110733886;novel.660;gene-LOC110690946;gene-LOC110719675;gene-LOC110722303;gene-LOC110733331;gene-LOC110737164;gene-LO…	K13416+K13416+K13420+K13420+K13422+K13422+K13424+K13424+K13425+K13425+K13447+K13449+K13449+K14496+K14496+K14496+K14496+K14496+K14497+K14497+K14497+K14497+K14514+K14516+K16224+K16224+K16224+K20547+K20547+K20557+K20600+K20600+K20600+K20606+K20606+K20606+K20606+K20606+K20716+K20716+K20718+K20718+K20729+K20772	https:\\www.genome.jp\dbget-bin\www_bget?map04016
Aminoacyl-tRNA biosynthesis	ko00970	10 out of 1204 0.830564784053156%	220 out of 18486 1.19008979768473%	0.913945	1	gene-LOC110716142;gene-LOC110691838;gene-LOC110699496;novel.1685;novel.6537;gene-LOC110712870;gene-LOC110729307;gene-LOC110727049;gene-LOC110697010;novel.6588	K01870+K01872+K01881+K01885+K01887+K01893+K02433+K02434+K04567+K22503	https:\\www.genome.jp\dbget-bin\www_bget?map00970
Purine metabolism	ko00230	13 out of 1204 1.0797342192691%	275 out of 18486 1.48761224710592%	0.914012	1	novel.2367;gene-LOC110710148;gene-LOC110696399;gene-LOC110707253;gene-LOC110706896;gene-LOC110687340;gene-LOC110706323;novel.5828;gene-LOC110696660;novel.9526;gene-LOC110683569;gene-LOC110732419;gene-LOC110737774	K00088+K00764+K00873+K00942+K01466+K01488+K01510+K01510+K01513+K01952+K13484+K14977+K18532	https:\\www.genome.jp\dbget-bin\www_bget?map00230
Cutin, suberine and wax biosynthesis	ko00073	6 out of 1204 0.498338870431894%	152 out of 18486 0.822243860218544%	0.93617	1	gene-LOC110731823;gene-LOC110702412;gene-LOC110714053;gene-LOC110714505;gene-LOC110718742;gene-LOC110687083	K13356+K15398+K15398+K15406+K15406+K21995	https:\\www.genome.jp\dbget-bin\www_bget?map00073
Glycolysis / Gluconeogenesis	ko00010	35 out of 1204 2.90697674418605%	681 out of 18486 3.68386887374229%	0.944545	1	gene-LOC110733184;gene-LOC110735383;gene-LOC110732766;novel.517;gene-LOC110699057;gene-LOC110738449;gene-LOC110694134;gene-LOC110708489;gene-LOC110709042;gene-LOC110711593;novel.5545;gene-LOC110715552;gene-LOC110697844;gene-LOC110730405;novel.3089;gene-LOC110696399;gene-LOC110731389;gene-LOC110685458;gene-LOC110687215;gene-LOC110693576;gene-LOC110722396;novel.8992;gene-LOC110730551;gene-LOC110705…	K00001+K00002+K00016+K00016+K00121+K00128+K00128+K00128+K00162+K00162+K00627+K00844+K00850+K00850+K00850+K00873+K00895+K00927+K00927+K00927+K00927+K00927+K01568+K01623+K01623+K01689+K01792+K01803+K01810+K01913+K03841+K14085+K14085+K14085+K14085	https:\\www.genome.jp\dbget-bin\www_bget?map00010
Glucosinolate biosynthesis	ko00966	1 out of 1204 0.0830564784053156%	43 out of 18486 0.232608460456562%	0.944943	1	novel.10146	K11820	https:\\www.genome.jp\dbget-bin\www_bget?map00966
RNA degradation	ko03018	16 out of 1204 1.32890365448505%	353 out of 18486 1.90955317537596%	0.954786	1	gene-LOC110697844;gene-LOC110730405;novel.3089;gene-LOC110734208;novel.788;novel.5370;gene-LOC110682229;gene-LOC110690772;gene-LOC110738504;gene-LOC110728622;gene-LOC110706576;gene-LOC110683600;novel.6369;novel.7191;novel.10451;novel.10928	K00850+K00850+K00850+K01148+K01689+K10643+K12581+K12589+K12598+K12598+K12603+K12611+K12627+K14442+K14442+K14442	https:\\www.genome.jp\dbget-bin\www_bget?map03018
Tropane, piperidine and pyridine alkaloid biosynthesis	ko00960	3 out of 1204 0.249169435215947%	97 out of 18486 0.52472141079736%	0.956217	1	novel.6655;gene-LOC110686958;gene-LOC110733330	K00276+K00815+K08081	https:\\www.genome.jp\dbget-bin\www_bget?map00960
Nucleotide excision repair	ko03420	8 out of 1204 0.664451827242525%	202 out of 18486 1.0927188142378%	0.956278	1	gene-LOC110707758;gene-LOC110693007;gene-LOC110717949;gene-LOC110690105;gene-LOC110732651;gene-LOC110726836;gene-LOC110724603;gene-LOC110695178	K02202+K02325+K02325+K07466+K07466+K10755+K10756+K10838	https:\\www.genome.jp\dbget-bin\www_bget?map03420
Sesquiterpenoid and triterpenoid biosynthesis	ko00909	6 out of 1204 0.498338870431894%	162 out of 18486 0.876338851022395%	0.956886	1	gene-LOC110682470;novel.6719;novel.8939;gene-LOC110683103;gene-LOC110693174;gene-LOC110712950	K00511+K14175+K14175+K15803+K15803+K15803	https:\\www.genome.jp\dbget-bin\www_bget?map00909
Valine, leucine and isoleucine biosynthesis	ko00290	1 out of 1204 0.0830564784053156%	47 out of 18486 0.254246456778102%	0.957973	1	gene-LOC110732818	K01704	https:\\www.genome.jp\dbget-bin\www_bget?map00290
Nitrogen metabolism	ko00910	2 out of 1204 0.166112956810631%	74 out of 18486 0.400302931948502%	0.958126	1	gene-LOC110681612;gene-LOC110694878	K00459+K01915	https:\\www.genome.jp\dbget-bin\www_bget?map00910
RNA transport	ko03013	27 out of 1204 2.24252491694352%	566 out of 18486 3.061776479498%	0.968159	1	gene-LOC110712207;gene-LOC110729552;gene-LOC110685617;gene-LOC110725612;gene-LOC110727073;gene-LOC110727081;gene-LOC110695313;novel.584;novel.643;novel.2205;novel.2327;novel.198;novel.2873;gene-LOC110728801;gene-LOC110683388;gene-LOC110707709;gene-LOC110723060;gene-LOC110692747;gene-LOC110707878;gene-LOC110712529;gene-LOC110729124;gene-LOC110702615;novel.1239;gene-LOC110724302;gene-LOC110684130;g…	K00784+K03231+K03238+K03239+K03243+K03243+K03245+K03245+K03245+K03245+K03245+K03245+K03245+K03251+K03253+K03259+K03260+K03539+K07936+K07936+K07936+K12875+K12883+K13151+K14292+K14292+K14304	https:\\www.genome.jp\dbget-bin\www_bget?map03013
Ascorbate and aldarate metabolism	ko00053	36 out of 1204 2.99003322259136%	727 out of 18486 3.93270583144001%	0.969361	1	gene-LOC110735383;gene-LOC110711965;gene-LOC110724482;gene-LOC110738449;gene-LOC110694134;gene-LOC110708489;gene-LOC110735872;gene-LOC110735884;gene-LOC110736747;gene-LOC110736798;gene-LOC110736934;gene-LOC110739260;gene-LOC110685349;gene-LOC110685351;gene-LOC110685352;gene-LOC110688093;gene-LOC110688096;gene-LOC110697845;gene-LOC110701453;gene-LOC110703929;gene-LOC110708344;gene-LOC110724430;gen…	K00002+K00012+K00012+K00128+K00128+K00128+K00423+K00423+K00423+K00423+K00423+K00423+K00423+K00423+K00423+K00423+K00423+K00423+K00423+K00423+K00423+K00434+K00469+K12447+K12447+K12447+K12447+K12447+K12447+K12447+K14085+K14085+K14085+K14085+K14190+K14190	https:\\www.genome.jp\dbget-bin\www_bget?map00053
Phosphatidylinositol signaling system	ko04070	8 out of 1204 0.664451827242525%	215 out of 18486 1.16304230228281%	0.972995	1	novel.6861;gene-LOC110700675;gene-LOC110693036;gene-LOC110712456;gene-LOC110732563;gene-LOC110712170;gene-LOC110731661;gene-LOC110695157	K00889+K00901+K00913+K00913+K00913+K00915+K01092+K15422	https:\\www.genome.jp\dbget-bin\www_bget?map04070
Autophagy - other	ko04136	3 out of 1204 0.249169435215947%	110 out of 18486 0.595044898842367%	0.97739	1	gene-LOC110695189;gene-LOC110684376;gene-LOC110689593	K08331+K08336+K08343	https:\\www.genome.jp\dbget-bin\www_bget?map04136
Glycerolipid metabolism	ko00561	28 out of 1204 2.32558139534884%	614 out of 18486 3.32143243535649%	0.984853	1	gene-LOC110735383;gene-LOC110738449;gene-LOC110694134;gene-LOC110708489;gene-LOC110739106;gene-LOC110683011;gene-LOC110688112;gene-LOC110697429;gene-LOC110701563;gene-LOC110705336;gene-LOC110705756;gene-LOC110728837;gene-LOC110700675;gene-LOC110696977;gene-LOC110728373;gene-LOC110716274;gene-LOC110723176;gene-LOC110691783;gene-LOC110730860;gene-LOC110732897;gene-LOC110702284;gene-LOC110729346;nov…	K00002+K00128+K00128+K00128+K00679+K00679+K00679+K00679+K00679+K00679+K00679+K00679+K00901+K06118+K06118+K07407+K07407+K13508+K13508+K13508+K14085+K14085+K14085+K14085+K18693+K21362+K22848+K22849	https:\\www.genome.jp\dbget-bin\www_bget?map00561
Endocytosis	ko04144	33 out of 1204 2.74086378737542%	712 out of 18486 3.85156334523423%	0.987356	1	novel.6861;gene-LOC110687040;gene-LOC110688446;gene-LOC110691399;gene-LOC110698522;gene-LOC110715924;gene-LOC110717698;gene-LOC110721867;gene-LOC110727406;gene-LOC110727763;novel.5386;novel.9397;gene-LOC110725888;gene-LOC110726143;gene-LOC110731709;gene-LOC110728458;novel.2501;gene-LOC110736537;gene-LOC110694501;novel.4857;gene-LOC110730202;gene-LOC110732521;gene-LOC110698790;gene-LOC110702301;ge…	K00889+K03283+K03283+K03283+K03283+K03283+K03283+K03283+K03283+K03283+K03283+K03283+K05758+K05758+K05758+K07904+K07904+K07937+K10396+K11866+K12191+K12191+K12472+K12472+K12472+K12472+K12472+K12486+K12486+K18468+K19476+K19476+K19476	https:\\www.genome.jp\dbget-bin\www_bget?map04144
Phenylalanine metabolism	ko00360	4 out of 1204 0.332225913621262%	150 out of 18486 0.811424862057773%	0.989884	1	novel.6655;gene-LOC110691906;gene-LOC110686958;gene-LOC110710765	K00276+K00457+K00815+K07253	https:\\www.genome.jp\dbget-bin\www_bget?map00360
Pyruvate metabolism	ko00620	26 out of 1204 2.15946843853821%	600 out of 18486 3.24569944823109%	0.991803	1	gene-LOC110733184;gene-LOC110735383;gene-LOC110732766;novel.517;gene-LOC110696232;gene-LOC110696234;gene-LOC110707699;gene-LOC110699057;gene-LOC110738449;gene-LOC110694134;gene-LOC110708489;gene-LOC110709042;gene-LOC110711593;novel.5545;gene-LOC110696399;gene-LOC110718083;gene-LOC110734745;gene-LOC110685976;gene-LOC110720234;novel.8311;gene-LOC110690977;gene-LOC110721214;gene-LOC110702284;gene-LO…	K00001+K00002+K00016+K00016+K00029+K00029+K00029+K00121+K00128+K00128+K00128+K00162+K00162+K00627+K00873+K01069+K01512+K01595+K01595+K01638+K01759+K01913+K14085+K14085+K14085+K14085	https:\\www.genome.jp\dbget-bin\www_bget?map00620
Selenocompound metabolism	ko00450	2 out of 1204 0.166112956810631%	107 out of 18486 0.578816401601212%	0.993827	1	gene-LOC110688210;gene-LOC110696840	K00549+K00549	https:\\www.genome.jp\dbget-bin\www_bget?map00450
Protein export	ko03060	10 out of 1204 0.830564784053156%	313 out of 18486 1.69317321216055%	0.997022	1	gene-LOC110705014;novel.7207;novel.10816;novel.2034;novel.4721;gene-LOC110701776;gene-LOC110737894;gene-LOC110723754;gene-LOC110725910;gene-LOC110721119	K03070+K03070+K03070+K03070+K03100+K03106+K09647+K10956+K12948+K13280	https:\\www.genome.jp\dbget-bin\www_bget?map03060
Valine, leucine and isoleucine degradation	ko00280	20 out of 1204 1.66112956810631%	520 out of 18486 2.81293952180028%	0.997179	1	gene-LOC110694500;novel.9469;gene-LOC110738449;gene-LOC110694134;gene-LOC110708489;gene-LOC110740061;gene-LOC110682104;novel.7140;gene-LOC110685903;gene-LOC110700957;gene-LOC110736314;gene-LOC110734463;gene-LOC110736532;gene-LOC110702762;gene-LOC110703296;gene-LOC110705915;gene-LOC110702284;gene-LOC110729346;novel.7027;novel.4019	K00020+K00020+K00128+K00128+K00128+K00140+K00140+K00140+K00166+K00253+K01640+K01968+K05605+K07513+K07513+K07513+K14085+K14085+K14085+K14085	https:\\www.genome.jp\dbget-bin\www_bget?map00280
Spliceosome	ko03040	32 out of 1204 2.6578073089701%	756 out of 18486 4.08958130477118%	0.997587	1	gene-LOC110687040;gene-LOC110688446;gene-LOC110691399;gene-LOC110698522;gene-LOC110715924;gene-LOC110717698;gene-LOC110721867;gene-LOC110727406;gene-LOC110727763;novel.5386;novel.9397;gene-LOC110722555;gene-LOC110689835;novel.2611;novel.6369;gene-LOC110708133;gene-LOC110737368;gene-LOC110682659;novel.6165;novel.2846;gene-LOC110716977;gene-LOC110720512;gene-LOC110733008;gene-LOC110708077;gene-LOC1…	K03283+K03283+K03283+K03283+K03283+K03283+K03283+K03283+K03283+K03283+K03283+K11093+K11096+K11096+K12627+K12813+K12818+K12818+K12818+K12828+K12830+K12833+K12835+K12867+K12867+K12867+K12874+K12874+K12875+K12883+K12891+K12900	https:\\www.genome.jp\dbget-bin\www_bget?map03040
Phagosome	ko04145	3 out of 1204 0.249169435215947%	162 out of 18486 0.876338851022395%	0.998664	1	gene-LOC110689165;gene-LOC110683389;gene-LOC110723754	K07374+K07375+K10956	https:\\www.genome.jp\dbget-bin\www_bget?map04145
Ribosome	ko03010	27 out of 1204 2.24252491694352%	687 out of 18486 3.7163258682246%	0.998916	1	gene-LOC110693243;gene-LOC110740295;gene-LOC110727522;gene-LOC110689618;novel.762;novel.3305;gene-LOC110737142;gene-LOC110716886;gene-LOC110728784;gene-LOC110731461;gene-LOC110735473;gene-LOC110735488;gene-LOC110685921;gene-LOC110685922;gene-LOC110735482;gene-LOC110715556;novel.10538;gene-LOC110702995;gene-LOC110684254;gene-LOC110689605;gene-LOC110695748;gene-LOC110710199;gene-LOC110718166;gene-L…	K02875+K02882+K02884+K02888+K02891+K02896+K02911+K02915+K02918+K02935+K02937+K02937+K02945+K02945+K02946+K02949+K02949+K02951+K02952+K02952+K02952+K02953+K02961+K02973+K02985+K02989+K02995	https:\\www.genome.jp\dbget-bin\www_bget?map03010
Protein processing in endoplasmic reticulum	ko04141	34 out of 1204 2.82392026578073%	854 out of 18486 4.61971221464892%	0.99959	1	gene-LOC110710468;gene-LOC110713467;gene-LOC110714962;gene-LOC110737347;gene-LOC110687040;gene-LOC110688446;gene-LOC110691399;gene-LOC110698522;gene-LOC110715924;gene-LOC110717698;gene-LOC110721867;gene-LOC110727406;gene-LOC110727763;novel.5386;novel.9397;gene-LOC110686715;gene-LOC110693874;gene-LOC110702125;gene-LOC110729587;gene-LOC110716002;gene-LOC110703865;gene-LOC110710944;gene-LOC110723754…	K01230+K01456+K01456+K03094+K03283+K03283+K03283+K03283+K03283+K03283+K03283+K03283+K03283+K03283+K03283+K04079+K04079+K04079+K04079+K08852+K10661+K10661+K10956+K12667+K13993+K13993+K13993+K13993+K13993+K13993+K13993+K14003+K14012+K14016	https:\\www.genome.jp\dbget-bin\www_bget?map04141
Fatty acid degradation	ko00071	15 out of 1204 1.24584717607973%	474 out of 18486 2.56410256410256%	0.999646	1	gene-LOC110733184;gene-LOC110699057;gene-LOC110738449;gene-LOC110694134;gene-LOC110708489;gene-LOC110689989;gene-LOC110714750;gene-LOC110702762;gene-LOC110703296;gene-LOC110705915;novel.9156;gene-LOC110702284;gene-LOC110729346;novel.7027;novel.4019	K00001+K00121+K00128+K00128+K00128+K00232+K01897+K07513+K07513+K07513+K10527+K14085+K14085+K14085+K14085	https:\\www.genome.jp\dbget-bin\www_bget?map00071
Linoleic acid metabolism	ko00591	6 out of 1204 0.498338870431894%	280 out of 18486 1.51465974250784%	0.999821	1	gene-LOC110690871;gene-LOC110736902;gene-LOC110736903;gene-LOC110736904;gene-LOC110708631;novel.3531	K01047+K15718+K15718+K15718+K15718+K15718	https:\\www.genome.jp\dbget-bin\www_bget?map00591
Tryptophan metabolism	ko00380	21 out of 1204 1.74418604651163%	621 out of 18486 3.35929892891918%	0.999835	1	gene-LOC110738449;gene-LOC110694134;gene-LOC110708489;gene-LOC110703312;gene-LOC110709967;gene-LOC110712186;gene-LOC110733263;novel.10146;gene-LOC110687834;gene-LOC110717467;gene-LOC110724195;gene-LOC110727590;gene-LOC110727597;gene-LOC110729654;gene-LOC110702284;gene-LOC110729346;novel.7027;novel.4019;gene-LOC110690742;gene-LOC110738778;gene-LOC110724224	K00128+K00128+K00128+K00837+K11816+K11816+K11816+K11820+K11868+K13066+K13066+K13066+K13066+K13066+K14085+K14085+K14085+K14085+K22450+K22588+K23947	https:\\www.genome.jp\dbget-bin\www_bget?map00380
beta-Alanine metabolism	ko00410	13 out of 1204 1.0797342192691%	459 out of 18486 2.48296007789679%	0.999894	1	gene-LOC110738449;gene-LOC110694134;gene-LOC110708489;gene-LOC110740061;gene-LOC110682104;novel.7140;gene-LOC110689989;novel.6655;gene-LOC110736532;gene-LOC110702284;gene-LOC110729346;novel.7027;novel.4019	K00128+K00128+K00128+K00140+K00140+K00140+K00232+K00276+K05605+K14085+K14085+K14085+K14085	https:\\www.genome.jp\dbget-bin\www_bget?map00410
mRNA surveillance pathway	ko03015	16 out of 1204 1.32890365448505%	533 out of 18486 2.88326300984529%	0.999921	1	novel.1875;gene-LOC110719305;gene-LOC110702615;novel.1239;gene-LOC110738700;novel.8301;gene-LOC110683273;gene-LOC110698662;gene-LOC110683851;gene-LOC110696244;gene-LOC110702847;gene-LOC110711032;novel.10488;gene-LOC110706921;gene-LOC110691587;novel.8184	K03267+K06100+K12875+K12883+K13917+K14376+K14399+K14399+K14400+K14400+K14400+K14400+K14400+K14409+K14411+K14411	https:\\www.genome.jp\dbget-bin\www_bget?map03015
Glycine, serine and threonine metabolism	ko00260	16 out of 1204 1.32890365448505%	578 out of 18486 3.12669046846262%	0.999988	1	gene-LOC110713319;gene-LOC110686716;novel.6655;gene-LOC110701733;gene-LOC110736278;gene-LOC110717163;gene-LOC110707142;novel.8518;gene-LOC110704567;gene-LOC110724866;gene-LOC110723783;gene-LOC110702284;gene-LOC110729346;novel.7027;novel.4019;gene-LOC110698772	K00058+K00130+K00276+K00306+K00830+K00830+K00831+K00928+K01620+K06001+K12235+K14085+K14085+K14085+K14085+K15919	https:\\www.genome.jp\dbget-bin\www_bget?map00260
Histidine metabolism	ko00340	8 out of 1204 0.664451827242525%	398 out of 18486 2.15298063399329%	0.999994	1	gene-LOC110738449;gene-LOC110694134;gene-LOC110708489;gene-LOC110702284;gene-LOC110729346;novel.7027;novel.4019;gene-LOC110731874	K00128+K00128+K00128+K14085+K14085+K14085+K14085+K14152	https:\\www.genome.jp\dbget-bin\www_bget?map00340
Arginine and proline metabolism	ko00330	10 out of 1204 0.830564784053156%	516 out of 18486 2.79130152547874%	1	1	gene-LOC110738449;gene-LOC110694134;gene-LOC110708489;novel.7492;gene-LOC110728973;gene-LOC110723014;gene-LOC110702284;gene-LOC110729346;novel.7027;novel.4019	K00128+K00128+K00128+K00472+K00797+K13427+K14085+K14085+K14085+K14085	https:\\www.genome.jp\dbget-bin\www_bget?map00330
Lysine degradation	ko00310	8 out of 1204 0.664451827242525%	464 out of 18486 2.51000757329871%	1	1	gene-LOC110738449;gene-LOC110694134;gene-LOC110708489;gene-LOC110701733;gene-LOC110702284;gene-LOC110729346;novel.7027;novel.4019	K00128+K00128+K00128+K00306+K14085+K14085+K14085+K14085	https:\\www.genome.jp\dbget-bin\www_bget?map00310
