# Supplementary material for: Integrated multispectral imaging, germination phenotype, and transcriptomic analysis provide insights into seed vigor responsive mechanisms in quinoa under artificial accelerated aging
Source: Front Plant Sci. 2024 Sep 30;15:1435154. doi: 10.3389/fpls.2024.1435154 (PMC11471491; doi:10.3389/fpls.2024.1435154)
Supplement: Supplementary Figure S1 — Pearson correlation analysis between samples of L4 and L1 seeds after artificial accelerated aging. [file DataSheet1.zip › Supplementary Table S7.XLSX]

## Sheet: Significant KEGG pathways in L4
Supplementary Table S7 The significantly enriched KEGG pathways only in L4 cultivar identified through the pairwise comparisons of artificial accelerated aging time, including flavonoid biosynthesis, citrate cycle (TCA cycle) and terpenoid backbone biosynthesis.
ID	NR description	L4A1/L4A0				L4A2/L4A0				L4A4/L4A0				L1A1/L1A0				L1A2/L1A0				L1A4/L1A0				Chromosome	Start	End	Strand	Gene name	Gene description	KEGG	KEGG pathway	NR	SwissProt	KOG	GO	Pfam	TF-Family	TF-Category	TF-Classification
		log2FoldChange	P value	Adjusted P value	Regulated	log2FoldChange	P value	Adjusted P value	Regulated	log2FoldChange	P value	Adjusted P value	Regulated	log2FoldChange	P value	Adjusted P value	Regulated	log2FoldChange	P value	Adjusted P value	Regulated	log2FoldChange	P value	Adjusted P value	Regulated
Flavonoid biosynthesis
gene-LOC110684225	trans-cinnamate 4-monooxygenase-like	-0.758443	0.0599123	0.999989	false	-0.357914	0.117318	0.999967	false	-1.03303	5.16622e-08	2.93089e-05	down	-0.42749	0.148182	0.99981	false	-0.446845	0.129281	0.999961	false	-0.480786	0.101589	0.607243	false	NW_018743697.1	2734467	2738854	-	gene-LOC110684225	--	K00487 trans-cinnamate 4-monooxygenase [EC:1.14.14.91] | (RefSeq) trans-cinnamate 4-monooxygenase-like (A)	ko00130: Ubiquinone and other terpenoid-quinone biosynthesis; ko00940: Phenylpropanoid biosynthesis; ko00941: Flavonoid biosynthesis; ko00945: Stilbenoid, diarylheptanoid and gingerol biosynthesis; ko01100: Metabolic pathways; ko01110: Biosynthesis of secondary metabolites	XP_021716330.1	TCMO_POPKI RecName: Full=Trans-cinnamate 4-monooxygenase; EC=1.14.14.91 {ECO:0000250|UniProtKB:Q04468}; AltName: Full=Cinnamic acid 4-hydroxylase; Short=C4H; Short=CA4H; AltName: Full=Cytochrome P450 73; AltName: Full=Cytochrome P450C4H;	At2g30490	GO:0016021,integral component of membrane; GO:0020037,heme binding; GO:0005506,iron ion binding; GO:0016710,trans-cinnamate 4-monooxygenase activity; GO:0003674,molecular_function; GO:0005488,binding; GO:0046906,tetrapyrrole binding; GO:0048037,cofactor binding; GO:0097159,organic cyclic compound binding; GO:1901363,heterocyclic compound binding; GO:0046872,metal ion binding; GO:0043167,ion bindi…	PF00067.22:Cytochrome P450	--	--	--
gene-LOC110694697	naringenin,2-oxoglutarate 3-dioxygenase-like	-1.28045	0.00439628	0.999989	false	-2.26014	5.17678e-07	0.00122347	down	-1.83303	9.27774e-06	0.00160591	down	NA	NA	NA	NA	NA	NA	NA	NA	NA	NA	NA	NA	NW_018744240.1	801573	805705	+	gene-LOC110694697	--	K00475 naringenin 3-dioxygenase [EC:1.14.11.9] | (RefSeq) naringenin,2-oxoglutarate 3-dioxygenase-like (A)	ko00941: Flavonoid biosynthesis; ko01100: Metabolic pathways; ko01110: Biosynthesis of secondary metabolites	XP_021727556.1	FL3H_DIACA RecName: Full=Naringenin,2-oxoglutarate 3-dioxygenase; EC=1.14.11.9 {ECO:0000250|UniProtKB:Q7XZQ7}; AltName: Full=FHT; AltName: Full=Flavanone-3-hydroxylase; Short=F3H;	At3g51240	GO:0031418,L-ascorbic acid binding; GO:0046872,metal ion binding; GO:0045486,naringenin 3-dioxygenase activity; GO:0009813,flavonoid biosynthetic process; GO:0003674,molecular_function; GO:0030246,carbohydrate binding; GO:0005488,binding; GO:0019842,vitamin binding; GO:0031406,carboxylic acid binding; GO:0036094,small molecule binding; GO:0043167,ion binding; GO:0043168,anion binding; GO:0043177,…	PF03171.20:2OG-Fe(II) oxygenase superfamily	--	--	--
gene-LOC110703828	flavonoid 3',5'-methyltransferase-like	-2.54685	0.000160917	0.547235	false	-1.59939	1.63021e-06	0.00278259	down	-1.58317	1.11467e-06	0.00033191	down	-0.534688	0.493701	0.99981	false	-0.942748	0.259142	0.999961	false	0.199628	0.802676	0.963031	false	NW_018744790.1	620756	622716	-	gene-LOC110703828	--	K00588 caffeoyl-CoA O-methyltransferase [EC:2.1.1.104] | (RefSeq) flavonoid 3',5'-methyltransferase-like (A)	ko00940: Phenylpropanoid biosynthesis; ko00941: Flavonoid biosynthesis; ko00945: Stilbenoid, diarylheptanoid and gingerol biosynthesis; ko01100: Metabolic pathways; ko01110: Biosynthesis of secondary metabolites	XP_021737304.1	FAOMT_VITVI RecName: Full=Flavonoid 3',5'-methyltransferase; EC=2.1.1.267 {ECO:0000269|PubMed:19525322, ECO:0000269|PubMed:20580386}; AltName: Full=Anthocyanin-O-methyltransferase; Short=VvAOMT;	At1g67980	GO:0005737,cytoplasm; GO:0070448,laricitrin 5'-O-methyltransferase activity; GO:0046872,metal ion binding; GO:0008171,O-methyltransferase activity; GO:0009718,anthocyanin-containing compound biosynthetic process; GO:0033485,cyanidin 3-O-glucoside biosynthetic process; GO:0033486,delphinidin 3-O-glucoside biosynthetic process; GO:0032259,methylation; GO:0043473,pigmentation; GO:0003674,molecular_f…	PF01596.17:O-methyltransferase	--	--	--
gene-LOC110704458	probable chalcone--flavonone isomerase 3	-1.43122	4.97012e-06	0.0764032	false	-1.29606	1.46539e-10	1.12557e-06	down	-1.39547	8.70928e-09	6.27633e-06	down	-0.550231	0.181623	0.99981	false	-1.00395	0.0242209	0.999961	false	-0.502992	0.198109	0.717483	false	NW_018744835.1	1159097	1162014	+	gene-LOC110704458	--	K01859 chalcone isomerase [EC:5.5.1.6] | (RefSeq) probable chalcone--flavonone isomerase 3 (A)	ko00941: Flavonoid biosynthesis; ko01100: Metabolic pathways; ko01110: Biosynthesis of secondary metabolites	XP_021737935.1	CHIL2_HUMLU RecName: Full=Chalcone isomerase-like protein 2 {ECO:0000303|PubMed:29760092}; Short=HlCHIL2 {ECO:0000303|PubMed:29760092}; EC=5.5.1.6 {ECO:0000250|UniProtKB:Q8VZW3};	At5g05270	GO:0016872,intramolecular lyase activity; GO:0003674,molecular_function; GO:0003824,catalytic activity; GO:0016853,isomerase activity	PF02431.15:Chalcone-flavanone isomerase	--	--	--
gene-LOC110714529	flavonol synthase/flavanone 3-hydroxylase-like	-1.29738	0.00324289	0.999989	false	-1.09306	0.054857	0.999967	false	-1.81465	0.000984363	0.0339988	down	-0.471345	0.290805	0.99981	false	-0.732073	0.100505	0.999961	false	-0.615111	0.174448	0.69496	false	NW_018745454.1	6894223	6895937	-	gene-LOC110714529	--	K05278 flavonol synthase [EC:1.14.20.6] | (RefSeq) flavonol synthase/flavanone 3-hydroxylase-like (A)	ko00941: Flavonoid biosynthesis; ko01100: Metabolic pathways; ko01110: Biosynthesis of secondary metabolites	XP_021748755.1	FLS_EUSER RecName: Full=Flavonol synthase/flavanone 3-hydroxylase; Short=FLS; EC=1.14.11.9 {ECO:0000250|UniProtKB:Q7XZQ6}; EC=1.14.20.6 {ECO:0000250|UniProtKB:Q7XZQ6};	At5g08640	GO:0005737,cytoplasm; GO:0045431,flavonol synthase activity; GO:0031418,L-ascorbic acid binding; GO:0046872,metal ion binding; GO:0045486,naringenin 3-dioxygenase activity; GO:0003674,molecular_function; GO:0003824,catalytic activity; GO:0016491,oxidoreductase activity; GO:0016705,oxidoreductase activity, acting on paired donors, with incorporation or reduction of molecular oxygen; GO:0016706,oxi…	PF03171.20:2OG-Fe(II) oxygenase superfamily	--	--	--
gene-LOC110723200	probable chalcone--flavonone isomerase 3	-1.74383	2.32778e-05	0.178919	false	-1.74616	1.20532e-10	1.12557e-06	down	-2.16591	4.94412e-05	0.00479382	down	-0.0313886	0.978849	0.99981	false	-0.567441	0.656355	0.999961	false	-0.0273028	0.982108	0.997211	false	NW_018742720.1	2915823	2918747	-	gene-LOC110723200	--	K01859 chalcone isomerase [EC:5.5.1.6] | (RefSeq) probable chalcone--flavonone isomerase 3 (A)	ko00941: Flavonoid biosynthesis; ko01100: Metabolic pathways; ko01110: Biosynthesis of secondary metabolites	XP_021758232.1	CHIL2_HUMLU RecName: Full=Chalcone isomerase-like protein 2 {ECO:0000303|PubMed:29760092}; Short=HlCHIL2 {ECO:0000303|PubMed:29760092}; EC=5.5.1.6 {ECO:0000250|UniProtKB:Q8VZW3};	At5g05270	GO:0016872,intramolecular lyase activity; GO:0003674,molecular_function; GO:0003824,catalytic activity; GO:0016853,isomerase activity	PF02431.15:Chalcone-flavanone isomerase	--	--	--
gene-LOC110724462	chalcone synthase-like	-1.54581	0.000202713	0.547235	false	-1.55957	0.00888483	0.640379	false	-1.83363	0.000729952	0.0280344	down	-0.463368	0.221252	0.99981	false	-0.731463	0.264009	0.999961	false	-0.768393	0.0392465	0.478341	false	NW_018742764.1	691859	694301	-	gene-LOC110724462	--	K00660 chalcone synthase [EC:2.3.1.74] | (RefSeq) chalcone synthase-like (A)	ko00941: Flavonoid biosynthesis; ko01100: Metabolic pathways; ko01110: Biosynthesis of secondary metabolites; ko04712: Circadian rhythm - plant	XP_021759574.1	CHSY_DIAMO RecName: Full=Chalcone synthase; EC=2.3.1.74; AltName: Full=Naringenin-chalcone synthase;	At5g13930	GO:0016210,naringenin-chalcone synthase activity; GO:0009813,flavonoid biosynthetic process; GO:0003674,molecular_function; GO:0003824,catalytic activity; GO:0016740,transferase activity; GO:0016746,transferase activity, transferring acyl groups; GO:0016747,transferase activity, transferring acyl groups other than amino-acyl groups; GO:0008152,metabolic process; GO:0008150,biological_process; GO:…	PF00195.19:Chalcone and stilbene synthases, N-terminal domain	--	--	--
gene-LOC110724468	chalcone synthase-like	-2.3544	0.0109512	0.999989	false	-2.89219	9.13965e-05	0.043201	down	-2.12111	0.0108325	1	false	NA	NA	NA	NA	NA	NA	NA	NA	NA	NA	NA	NA	NW_018742764.1	936851	940136	-	gene-LOC110724468	--	K00660 chalcone synthase [EC:2.3.1.74] | (RefSeq) chalcone synthase-like (A)	ko00941: Flavonoid biosynthesis; ko01100: Metabolic pathways; ko01110: Biosynthesis of secondary metabolites; ko04712: Circadian rhythm - plant	XP_021759577.1	CHSY_DIAMO RecName: Full=Chalcone synthase; EC=2.3.1.74; AltName: Full=Naringenin-chalcone synthase;	At5g13930	GO:0016210,naringenin-chalcone synthase activity; GO:0009813,flavonoid biosynthetic process; GO:0003674,molecular_function; GO:0003824,catalytic activity; GO:0016740,transferase activity; GO:0016746,transferase activity, transferring acyl groups; GO:0016747,transferase activity, transferring acyl groups other than amino-acyl groups; GO:0008152,metabolic process; GO:0008150,biological_process; GO:…	PF00195.19:Chalcone and stilbene synthases, N-terminal domain	--	--	--
gene-LOC110724781	naringenin,2-oxoglutarate 3-dioxygenase-like	-1.28202	9.0544e-06	0.0927925	false	-1.25555	1.01162e-05	0.00914148	down	-1.94798	0.0135866	0.144128	false	-0.397836	0.287411	0.99981	false	-1.05971	0.0101922	0.999961	false	-0.077342	0.868659	0.976074	false	NW_018742204.1	23432970	23436541	-	gene-LOC110724781	--	K00475 naringenin 3-dioxygenase [EC:1.14.11.9] | (RefSeq) naringenin,2-oxoglutarate 3-dioxygenase-like (A)	ko00941: Flavonoid biosynthesis; ko01100: Metabolic pathways; ko01110: Biosynthesis of secondary metabolites	XP_021759939.1	FL3H_DIACA RecName: Full=Naringenin,2-oxoglutarate 3-dioxygenase; EC=1.14.11.9 {ECO:0000250|UniProtKB:Q7XZQ7}; AltName: Full=FHT; AltName: Full=Flavanone-3-hydroxylase; Short=F3H;	At3g51240	GO:0031418,L-ascorbic acid binding; GO:0046872,metal ion binding; GO:0045486,naringenin 3-dioxygenase activity; GO:0009813,flavonoid biosynthetic process; GO:0003674,molecular_function; GO:0030246,carbohydrate binding; GO:0005488,binding; GO:0019842,vitamin binding; GO:0031406,carboxylic acid binding; GO:0036094,small molecule binding; GO:0043167,ion binding; GO:0043168,anion binding; GO:0043177,…	PF03171.20:2OG-Fe(II) oxygenase superfamily	--	--	--
gene-LOC110725334	flavonol synthase/flavanone 3-hydroxylase-like	-0.817143	0.0244929	0.999989	false	-1.02108	0.000106661	0.0468149	down	-1.22759	5.16862e-06	0.00102703	down	-0.279709	0.462296	0.99981	false	-0.441987	0.238652	0.999961	false	-0.187035	0.614262	0.917125	false	NW_018742810.1	2317792	2320137	-	gene-LOC110725334	--	K05278 flavonol synthase [EC:1.14.20.6] | (RefSeq) flavonol synthase/flavanone 3-hydroxylase-like (A)	ko00941: Flavonoid biosynthesis; ko01100: Metabolic pathways; ko01110: Biosynthesis of secondary metabolites	XP_021760517.1	FLS_EUSER RecName: Full=Flavonol synthase/flavanone 3-hydroxylase; Short=FLS; EC=1.14.11.9 {ECO:0000250|UniProtKB:Q7XZQ6}; EC=1.14.20.6 {ECO:0000250|UniProtKB:Q7XZQ6};	At5g08640	GO:0005737,cytoplasm; GO:0045431,flavonol synthase activity; GO:0031418,L-ascorbic acid binding; GO:0046872,metal ion binding; GO:0045486,naringenin 3-dioxygenase activity; GO:0003674,molecular_function; GO:0003824,catalytic activity; GO:0016491,oxidoreductase activity; GO:0016705,oxidoreductase activity, acting on paired donors, with incorporation or reduction of molecular oxygen; GO:0016706,oxi…	PF03171.20:2OG-Fe(II) oxygenase superfamily	--	--	--
gene-LOC110726355	flavonoid 3'-monooxygenase-like	-1.15522	0.00101247	0.999989	false	-0.823633	0.0163489	0.805104	false	-1.26111	0.00145679	0.0436047	down	NA	NA	NA	NA	NA	NA	NA	NA	-0.319394	0.74695	0.954007	false	NW_018742879.1	650684	654096	-	gene-LOC110726355	--	K05280 flavonoid 3'-monooxygenase [EC:1.14.14.82] | (RefSeq) flavonoid 3'-monooxygenase-like (A)	ko00941: Flavonoid biosynthesis; ko00944: Flavone and flavonol biosynthesis; ko01100: Metabolic pathways; ko01110: Biosynthesis of secondary metabolites	XP_021761517.1	F3PH_PETHY RecName: Full=Flavonoid 3'-monooxygenase; EC=1.14.14.82; AltName: Full=Cytochrome P450 75B2; AltName: Full=Flavonoid 3'-hydroxylase;	At5g07990	GO:0005789,endoplasmic reticulum membrane; GO:0016021,integral component of membrane; GO:0016711,flavonoid 3'-monooxygenase activity; GO:0020037,heme binding; GO:0005506,iron ion binding; GO:0009813,flavonoid biosynthetic process; GO:0003674,molecular_function; GO:0003824,catalytic activity; GO:0004497,monooxygenase activity; GO:0016491,oxidoreductase activity; GO:0016705,oxidoreductase activity,…	PF00067.22:Cytochrome P450	--	--	--
gene-LOC110727183	chalcone synthase	-1.4735	0.00107859	0.999989	false	-1.57076	0.0138558	0.76981	false	-2.20999	0.000283689	0.0155864	down	-0.759219	0.331934	0.99981	false	-1.54651	0.0626424	0.999961	false	-1.35663	0.106053	0.616194	false	NW_018742903.1	484329	487426	+	gene-LOC110727183	--	K00660 chalcone synthase [EC:2.3.1.74] | (RefSeq) chalcone synthase (A)	ko00941: Flavonoid biosynthesis; ko01100: Metabolic pathways; ko01110: Biosynthesis of secondary metabolites; ko04712: Circadian rhythm - plant	XP_021762431.1	CHSY_DIAMO RecName: Full=Chalcone synthase; EC=2.3.1.74; AltName: Full=Naringenin-chalcone synthase;	At5g13930	GO:0016210,naringenin-chalcone synthase activity; GO:0009813,flavonoid biosynthetic process; GO:0003674,molecular_function; GO:0003824,catalytic activity; GO:0016740,transferase activity; GO:0016746,transferase activity, transferring acyl groups; GO:0016747,transferase activity, transferring acyl groups other than amino-acyl groups; GO:0008152,metabolic process; GO:0008150,biological_process; GO:…	PF00195.19:Chalcone and stilbene synthases, N-terminal domain	--	--	--
gene-LOC110727184	chalcone synthase-like	-0.808435	0.0247477	0.999989	false	-1.12231	0.0109848	0.694096	false	-1.39589	1.47801e-08	9.85239e-06	down	-0.299027	0.247135	0.99981	false	-0.484855	0.0643739	0.999961	false	-0.476404	0.0632034	0.536422	false	NW_018742903.1	569698	572100	+	gene-LOC110727184	--	K00660 chalcone synthase [EC:2.3.1.74] | (RefSeq) chalcone synthase-like (A)	ko00941: Flavonoid biosynthesis; ko01100: Metabolic pathways; ko01110: Biosynthesis of secondary metabolites; ko04712: Circadian rhythm - plant	XP_021762432.1	CHSY_DIAMO RecName: Full=Chalcone synthase; EC=2.3.1.74; AltName: Full=Naringenin-chalcone synthase;	At5g13930	GO:0016210,naringenin-chalcone synthase activity; GO:0009813,flavonoid biosynthetic process; GO:0003674,molecular_function; GO:0003824,catalytic activity; GO:0016740,transferase activity; GO:0016746,transferase activity, transferring acyl groups; GO:0016747,transferase activity, transferring acyl groups other than amino-acyl groups; GO:0008152,metabolic process; GO:0008150,biological_process; GO:…	PF00195.19:Chalcone and stilbene synthases, N-terminal domain	--	--	--
novel.6836	UDP-glycosyltransferase 88B1-like	-1.03783	0.00565698	0.999989	false	-0.83264	0.00474226	0.504866	false	-1.89626	1.06273e-06	0.00032571	down	-1.1362	0.0409569	0.99981	false	-0.3961	0.51785	0.999961	false	-0.0318503	0.954411	0.991168	false	NW_018744167.1	2269682	2271480	.	--	--	K22845 phlorizin synthase [EC:2.4.1.357] | (RefSeq) UDP-glycosyltransferase 88F5-like (A)	ko00941: Flavonoid biosynthesis; ko01110: Biosynthesis of secondary metabolites	XP_021764994.1	U88F5_MALDO RecName: Full=UDP-glycosyltransferase 88F5 {ECO:0000303|Ref.1}; EC=2.4.1.- {ECO:0000305}; AltName: Full=UDP-glucose:chalcone 2'-O-glucosyltransferase {ECO:0000305};	At3g16520	GO:0008194,UDP-glycosyltransferase activity; GO:0003674,molecular_function; GO:0003824,catalytic activity; GO:0016740,transferase activity; GO:0016757,transferase activity, transferring glycosyl groups	--	--	--	--
Citrate cycle (TCA cycle)
gene-LOC110697282	ATP-citrate synthase beta chain protein 1-like	-0.925888	0.00695971	0.999989	false	-0.596617	0.00884098	0.640379	false	-1.34381	2.90697e-10	3.69102e-07	down	-0.0523744	0.872037	0.99981	false	-0.23902	0.452433	0.999961	false	-0.213503	0.452698	0.863951	false	NW_018744460.1	2809259	2817117	+	gene-LOC110697282	--	K01648 ATP citrate (pro-S)-lyase [EC:2.3.3.8] | (RefSeq) ATP-citrate synthase beta chain protein 1-like (A)	ko00020: Citrate cycle (TCA cycle); ko01100: Metabolic pathways; ko01110: Biosynthesis of secondary metabolites	XP_021730338.1	ACLB1_ARATH RecName: Full=ATP-citrate synthase beta chain protein 1; Short=ATP-citrate synthase B-1; EC=2.3.3.8; AltName: Full=ATP-citrate lyase B-1; AltName: Full=Citrate cleavage enzyme B-1;	At3g06650	GO:0009346,citrate lyase complex; GO:0005829,cytosol; GO:0005524,ATP binding; GO:0003878,ATP citrate synthase activity; GO:0046872,metal ion binding; GO:0006085,acetyl-CoA biosynthetic process; GO:0006633,fatty acid biosynthetic process; GO:0000166,nucleotide binding; GO:0003674,molecular_function; GO:0005488,binding; GO:0008144,drug binding; GO:0017076,purine nucleotide binding; GO:0030554,adeny…	PF00285.21:Citrate synthase, C-terminal domain	--	--	--
gene-LOC110706401	phosphoenolpyruvate carboxykinase (ATP)-like	-1.08485	0.00656521	0.999989	false	-0.853343	0.00172081	0.321128	false	-1.13548	0.000213448	0.0130311	down	0.309195	0.390116	0.99981	false	0.488582	0.199883	0.999961	false	0.148043	0.71545	0.945209	false	NW_018744955.1	1113342	1121638	-	gene-LOC110706401	--	K01610 phosphoenolpyruvate carboxykinase (ATP) [EC:4.1.1.49] | (RefSeq) phosphoenolpyruvate carboxykinase (ATP)-like (A)	ko00010: Glycolysis / Gluconeogenesis; ko00020: Citrate cycle (TCA cycle); ko00620: Pyruvate metabolism; ko00710: Carbon fixation in photosynthetic organisms; ko01100: Metabolic pathways; ko01110: Biosynthesis of secondary metabolites; ko01200: Carbon metabolism	XP_021740018.1	PCKA1_ARATH RecName: Full=Phosphoenolpyruvate carboxykinase (ATP) 1 {ECO:0000303|PubMed:17283014}; Short=AtPCK1 {ECO:0000303|PubMed:19807880}; Short=PEP carboxykinase 1 {ECO:0000303|PubMed:17283014}; Short=PEPCK 1 {ECO:0000303|PubMed:17283014}; EC=4.1.1.49 {ECO:0000269|PubMed:19807880};	At4g37870	GO:0005737,cytoplasm; GO:0005829,cytosol; GO:0005730,nucleolus; GO:0005634,nucleus; GO:0005524,ATP binding; GO:0046872,metal ion binding; GO:0004612,phosphoenolpyruvate carboxykinase (ATP) activity; GO:0016036,cellular response to phosphate starvation; GO:0050832,defense response to fungus; GO:0006094,gluconeogenesis; GO:0046686,response to cadmium ion; GO:0000166,nucleotide binding; GO:0003674,m…	PF01293.20:Phosphoenolpyruvate carboxykinase	--	--	--
gene-LOC110709049	ATP-citrate synthase alpha chain protein 1-like	-0.93023	0.0136506	0.999989	false	-1.20946	9.93956e-09	4.36261e-05	down	-1.2477	2.28396e-08	1.48535e-05	down	-0.0264826	0.924414	0.99981	false	-0.284928	0.369845	0.999961	false	-0.270275	0.334699	0.809509	false	NW_018742418.1	1968337	1973188	+	gene-LOC110709049	--	K01648 ATP citrate (pro-S)-lyase [EC:2.3.3.8] | (RefSeq) ATP-citrate synthase alpha chain protein 1-like (A)	ko00020: Citrate cycle (TCA cycle); ko01100: Metabolic pathways; ko01110: Biosynthesis of secondary metabolites	XP_021742953.1	ACLA1_ARATH RecName: Full=ATP-citrate synthase alpha chain protein 1; Short=ATP-citrate synthase A-1; EC=2.3.3.8; AltName: Full=ATP-citrate lyase A-1; AltName: Full=Citrate cleavage enzyme A-1;	At1g10670	GO:0005829,cytosol; GO:0005524,ATP binding; GO:0003878,ATP citrate synthase activity; GO:0006629,lipid metabolic process; GO:0000166,nucleotide binding; GO:0003674,molecular_function; GO:0005488,binding; GO:0008144,drug binding; GO:0017076,purine nucleotide binding; GO:0030554,adenyl nucleotide binding; GO:0032553,ribonucleotide binding; GO:0032555,purine ribonucleotide binding; GO:0032559,adenyl…	PF16114.5:ATP citrate lyase citrate-binding	--	--	--
gene-LOC110713391	phosphoenolpyruvate carboxykinase (ATP)-like	-1.04069	0.0547953	0.999989	false	-1.21159	0.00361521	0.458112	false	-1.37072	0.000451162	0.0208488	down	-0.245455	0.619483	0.99981	false	-0.671819	0.181654	0.999961	false	-0.143825	0.779291	0.958474	false	NW_018742418.1	9486394	9494768	-	gene-LOC110713391	--	K01610 phosphoenolpyruvate carboxykinase (ATP) [EC:4.1.1.49] | (RefSeq) phosphoenolpyruvate carboxykinase (ATP)-like (A)	ko00010: Glycolysis / Gluconeogenesis; ko00020: Citrate cycle (TCA cycle); ko00620: Pyruvate metabolism; ko00710: Carbon fixation in photosynthetic organisms; ko01100: Metabolic pathways; ko01110: Biosynthesis of secondary metabolites; ko01200: Carbon metabolism	XP_021747539.1	PCKA1_ARATH RecName: Full=Phosphoenolpyruvate carboxykinase (ATP) 1 {ECO:0000303|PubMed:17283014}; Short=AtPCK1 {ECO:0000303|PubMed:19807880}; Short=PEP carboxykinase 1 {ECO:0000303|PubMed:17283014}; Short=PEPCK 1 {ECO:0000303|PubMed:17283014}; EC=4.1.1.49 {ECO:0000269|PubMed:19807880};	At4g37870	GO:0005737,cytoplasm; GO:0005829,cytosol; GO:0005730,nucleolus; GO:0005634,nucleus; GO:0005524,ATP binding; GO:0046872,metal ion binding; GO:0004612,phosphoenolpyruvate carboxykinase (ATP) activity; GO:0016036,cellular response to phosphate starvation; GO:0050832,defense response to fungus; GO:0006094,gluconeogenesis; GO:0046686,response to cadmium ion; GO:0000166,nucleotide binding; GO:0003674,m…	PF01293.20:Phosphoenolpyruvate carboxykinase	--	--	--
gene-LOC110738229	ATP-citrate synthase beta chain protein 1	-0.814107	0.0574813	0.999989	false	-0.51267	0.305184	0.999967	false	-1.06644	2.32743e-06	0.000579987	down	-0.188829	0.477484	0.99981	false	-0.226399	0.47677	0.999961	false	-0.0559293	0.83401	0.96938	false	NW_018743381.1	409089	416662	-	gene-LOC110738229	--	K01648 ATP citrate (pro-S)-lyase [EC:2.3.3.8] | (RefSeq) ATP-citrate synthase beta chain protein 1 (A)	ko00020: Citrate cycle (TCA cycle); ko01100: Metabolic pathways; ko01110: Biosynthesis of secondary metabolites	XP_021774296.1	ACLB1_ARATH RecName: Full=ATP-citrate synthase beta chain protein 1; Short=ATP-citrate synthase B-1; EC=2.3.3.8; AltName: Full=ATP-citrate lyase B-1; AltName: Full=Citrate cleavage enzyme B-1;	At3g06650	GO:0009346,citrate lyase complex; GO:0005829,cytosol; GO:0005524,ATP binding; GO:0003878,ATP citrate synthase activity; GO:0046872,metal ion binding; GO:0006085,acetyl-CoA biosynthetic process; GO:0006633,fatty acid biosynthetic process; GO:0000166,nucleotide binding; GO:0003674,molecular_function; GO:0005488,binding; GO:0008144,drug binding; GO:0017076,purine nucleotide binding; GO:0030554,adeny…	PF00285.21:Citrate synthase, C-terminal domain	--	--	--
novel.7480	putative aconitate hydratase, cytoplasmic	-0.190432	0.669923	0.999989	false	0.0999229	0.785527	0.999967	false	-2.19031	3.55903e-08	2.10885e-05	down	-0.19594	0.756405	0.99981	false	0.32378	0.630907	0.999961	false	NA	NA	NA	NA	NW_018744452.1	9780	19533	-	--	--	K01681 aconitate hydratase [EC:4.2.1.3] | (RefSeq) putative aconitate hydratase, cytoplasmic (A)	ko00020: Citrate cycle (TCA cycle); ko00630: Glyoxylate and dicarboxylate metabolism; ko01100: Metabolic pathways; ko01110: Biosynthesis of secondary metabolites; ko01200: Carbon metabolism; ko01210: 2-Oxocarboxylic acid metabolism; ko01230: Biosynthesis of amino acids	XP_021774583.1	ACOC_ORYSJ RecName: Full=Putative aconitate hydratase, cytoplasmic; Short=Aconitase; EC=4.2.1.3; AltName: Full=Citrate hydro-lyase;	At2g05710	GO:0005829,cytosol; GO:0005739,mitochondrion; GO:0051539,4 iron, 4 sulfur cluster binding; GO:0003994,aconitate hydratase activity; GO:0047780,citrate dehydratase activity; GO:0046872,metal ion binding; GO:0006101,citrate metabolic process; GO:0006097,glyoxylate cycle; GO:0006099,tricarboxylic acid cycle; GO:0003674,molecular_function; GO:0005488,binding; GO:0048037,cofactor binding; GO:0051536,i…	PF00694.19:Aconitase C-terminal domain	--	--	--
Terpenoid backbone biosynthesis
gene-LOC110686212	geranylgeranyl pyrophosphate synthase	-1.0474	0.00336606	0.999989	false	-0.50671	0.0217377	0.908664	false	-1.38593	1.34805e-07	6.60175e-05	down	-0.428569	0.11891	0.99981	false	-0.14151	0.607019	0.999961	false	-0.166085	0.555495	0.899919	false	NW_018743850.1	7562643	7564557	-	gene-LOC110686212	--	K13789 geranylgeranyl diphosphate synthase, type II [EC:2.5.1.1 2.5.1.10 2.5.1.29] | (RefSeq) geranylgeranyl pyrophosphate synthase, chloroplastic-like (A)	ko00900: Terpenoid backbone biosynthesis; ko01100: Metabolic pathways; ko01110: Biosynthesis of secondary metabolites	XP_021718508.1	GGPPS_HEVBR RecName: Full=Geranylgeranyl pyrophosphate synthase, chloroplastic; Short=GGPP synthase; Short=GGPS; EC=2.5.1.-; AltName: Full=(2E,6E)-farnesyl diphosphate synthase; AltName: Full=Dimethylallyltranstransferase; EC=2.5.1.1; AltName: Full=Farnesyl diphosphate synthase; AltName: Full=Farnesyltranstransferase; EC=2.5.1.29; AltName: Full=Geranyltranstransferase; EC=2.5.1.10; Flags: Precurs…	At4g36810	GO:0009507,chloroplast; GO:0004161,dimethylallyltranstransferase activity; GO:0004311,farnesyltranstransferase activity; GO:0004337,geranyltranstransferase activity; GO:0046872,metal ion binding; GO:0016117,carotenoid biosynthetic process; GO:0045337,farnesyl diphosphate biosynthetic process; GO:0033384,geranyl diphosphate biosynthetic process; GO:0033386,geranylgeranyl diphosphate biosynthetic p…	PF00348.17:Polyprenyl synthetase	--	--	--
gene-LOC110707032	farnesyl pyrophosphate synthase 1-like	-2.03174	0.00405758	0.999989	false	-1.27712	0.0852009	0.999967	false	-1.52052	3.27869e-06	0.000734648	down	-0.0119646	0.980391	0.99981	false	-0.322898	0.509684	0.999961	false	0.598324	0.179238	0.699133	false	NW_018744991.1	3455921	3459971	-	gene-LOC110707032	--	K00787 farnesyl diphosphate synthase [EC:2.5.1.1 2.5.1.10] | (RefSeq) farnesyl pyrophosphate synthase 1-like (A)	ko00900: Terpenoid backbone biosynthesis; ko01100: Metabolic pathways; ko01110: Biosynthesis of secondary metabolites	XP_021740746.1	FPS_PANGI RecName: Full=Farnesyl pyrophosphate synthase {ECO:0000303|PubMed:29509695, ECO:0000303|Ref.1}; Short=FPP synthase {ECO:0000303|Ref.1}; Short=PgFPS {ECO:0000303|PubMed:29509695, ECO:0000303|Ref.1}; EC=2.5.1.10 {ECO:0000250|UniProtKB:P14324}; AltName: Full=(2E,6E)-farnesyl diphosphate synthase {ECO:0000305}; AltName: Full=Dimethylallyltranstransferase {ECO:0000305}; EC=2.5.1.1 {ECO:00002…	At5g47770	GO:0005737,cytoplasm; GO:0004161,dimethylallyltranstransferase activity; GO:0004337,geranyltranstransferase activity; GO:0046872,metal ion binding; GO:0016117,carotenoid biosynthetic process; GO:0045337,farnesyl diphosphate biosynthetic process; GO:0033384,geranyl diphosphate biosynthetic process; GO:0015031,protein transport; GO:0009753,response to jasmonic acid; GO:0002238,response to molecule …	PF00348.17:Polyprenyl synthetase	--	--	--
gene-LOC110712141	acetyl-CoA acetyltransferase	-0.534295	0.115142	0.999989	false	-0.539921	0.00378085	0.461141	false	-1.08562	2.49038e-05	0.00310297	down	0.097655	0.7031	0.99981	false	-0.0334856	0.91215	0.999961	false	-0.508763	0.0536184	0.514844	false	NW_018745291.1	839940	845667	+	gene-LOC110712141	--	K00626 acetyl-CoA C-acetyltransferase [EC:2.3.1.9] | (RefSeq) acetyl-CoA acetyltransferase, cytosolic 1 (A)	ko00071: Fatty acid degradation; ko00072: Synthesis and degradation of ketone bodies; ko00280: Valine, leucine and isoleucine degradation; ko00310: Lysine degradation; ko00380: Tryptophan metabolism; ko00620: Pyruvate metabolism; ko00630: Glyoxylate and dicarboxylate metabolism; ko00640: Propanoate metabolism; ko00650: Butanoate metabolism; ko00900: Terpenoid backbone biosynthesis; ko01100: Metab…	XP_021746262.1	THIC1_ARATH RecName: Full=Acetyl-CoA acetyltransferase, cytosolic 1; EC=2.3.1.9; AltName: Full=Cytosolic acetoacetyl-CoA thiolase 1; Short=Thiolase 1; AltName: Full=Protein EMBRYO DEFECTIVE 1276;	At5g48230	GO:0005829,cytosol; GO:0005777,peroxisome; GO:0005886,plasma membrane; GO:0009536,plastid; GO:0003985,acetyl-CoA C-acetyltransferase activity; GO:0046872,metal ion binding; GO:0006635,fatty acid beta-oxidation; GO:0008299,isoprenoid biosynthetic process; GO:0009846,pollen germination; GO:0009860,pollen tube growth; GO:0016125,sterol metabolic process; GO:0003674,molecular_function; GO:0003824,cat…	PF00108.23:Thiolase, N-terminal domain	--	--	--
gene-LOC110713460	probable 1-deoxy-D-xylulose-5-phosphate synthase	-0.66232	0.0673937	0.999989	false	-0.993405	0.000160008	0.0599522	false	-1.08505	0.000297015	0.0160292	down	0.0839943	0.809334	0.99981	false	-0.0328648	0.936731	0.999961	false	-0.00351429	0.992687	0.999329	false	NW_018745413.1	1719816	1725729	+	gene-LOC110713460	--	K01662 1-deoxy-D-xylulose-5-phosphate synthase [EC:2.2.1.7] | (RefSeq) probable 1-deoxy-D-xylulose-5-phosphate synthase, chloroplastic (A)	ko00730: Thiamine metabolism; ko00900: Terpenoid backbone biosynthesis; ko01100: Metabolic pathways; ko01110: Biosynthesis of secondary metabolites	XP_021747595.1	DXS_CAPAN RecName: Full=Probable 1-deoxy-D-xylulose-5-phosphate synthase, chloroplastic; Short=1-deoxyxylulose-5-phosphate synthase; Short=DXP synthase; Short=DXPS; EC=2.2.1.7; AltName: Full=CapTKT2; Flags: Precursor;	At4g15560	GO:0009507,chloroplast; GO:0008661,1-deoxy-D-xylulose-5-phosphate synthase activity; GO:0046872,metal ion binding; GO:0052865,1-deoxy-D-xylulose 5-phosphate biosynthetic process; GO:0016114,terpenoid biosynthetic process; GO:0009228,thiamine biosynthetic process; GO:0003674,molecular_function; GO:0003824,catalytic activity; GO:0016740,transferase activity; GO:0016744,transferase activity, transfe…	PF13292.6:1-deoxy-D-xylulose-5-phosphate synthase	--	--	--
gene-LOC110722945	geranylgeranyl pyrophosphate synthase	-1.06823	0.0120596	0.999989	false	-0.785844	0.261288	0.999967	false	-1.97031	6.72235e-06	0.0012367	down	-0.440017	0.208903	0.99981	false	0.00830844	0.985578	0.999961	false	0.239577	0.490415	0.878452	false	NW_018742204.1	21068289	21070077	-	gene-LOC110722945	--	K13789 geranylgeranyl diphosphate synthase, type II [EC:2.5.1.1 2.5.1.10 2.5.1.29] | (RefSeq) geranylgeranyl pyrophosphate synthase, chloroplastic-like (A)	ko00900: Terpenoid backbone biosynthesis; ko01100: Metabolic pathways; ko01110: Biosynthesis of secondary metabolites	XP_021757912.1	GGPPS_HEVBR RecName: Full=Geranylgeranyl pyrophosphate synthase, chloroplastic; Short=GGPP synthase; Short=GGPS; EC=2.5.1.-; AltName: Full=(2E,6E)-farnesyl diphosphate synthase; AltName: Full=Dimethylallyltranstransferase; EC=2.5.1.1; AltName: Full=Farnesyl diphosphate synthase; AltName: Full=Farnesyltranstransferase; EC=2.5.1.29; AltName: Full=Geranyltranstransferase; EC=2.5.1.10; Flags: Precurs…	At4g36810	GO:0009507,chloroplast; GO:0004161,dimethylallyltranstransferase activity; GO:0004311,farnesyltranstransferase activity; GO:0004337,geranyltranstransferase activity; GO:0046872,metal ion binding; GO:0016117,carotenoid biosynthetic process; GO:0045337,farnesyl diphosphate biosynthetic process; GO:0033384,geranyl diphosphate biosynthetic process; GO:0033386,geranylgeranyl diphosphate biosynthetic p…	PF00348.17:Polyprenyl synthetase	--	--	--
gene-LOC110728728	probable 1-deoxy-D-xylulose-5-phosphate synthase	-1.42086	0.0195304	0.999989	false	-1.03567	0.00818839	0.622723	false	-1.49606	0.00178645	0.0489271	down	NA	NA	NA	NA	NA	NA	NA	NA	NA	NA	NA	NA	NW_018742959.1	579784	585834	+	gene-LOC110728728	--	K01662 1-deoxy-D-xylulose-5-phosphate synthase [EC:2.2.1.7] | (RefSeq) probable 1-deoxy-D-xylulose-5-phosphate synthase, chloroplastic (A)	ko00730: Thiamine metabolism; ko00900: Terpenoid backbone biosynthesis; ko01100: Metabolic pathways; ko01110: Biosynthesis of secondary metabolites	XP_021764066.1	DXS_CAPAN RecName: Full=Probable 1-deoxy-D-xylulose-5-phosphate synthase, chloroplastic; Short=1-deoxyxylulose-5-phosphate synthase; Short=DXP synthase; Short=DXPS; EC=2.2.1.7; AltName: Full=CapTKT2; Flags: Precursor;	At4g15560	GO:0009507,chloroplast; GO:0008661,1-deoxy-D-xylulose-5-phosphate synthase activity; GO:0046872,metal ion binding; GO:0052865,1-deoxy-D-xylulose 5-phosphate biosynthetic process; GO:0016114,terpenoid biosynthetic process; GO:0009228,thiamine biosynthetic process; GO:0003674,molecular_function; GO:0003824,catalytic activity; GO:0016740,transferase activity; GO:0016744,transferase activity, transfe…	PF13292.6:1-deoxy-D-xylulose-5-phosphate synthase	--	--	--

## Sheet: Carbon metabolism pathway
Supplementary Table S7 The KEGG pathway of carbon metabolism was significantly enriched in L1 at all artificial accelerated aging time points through the pairwise comparisons of cultivar.
ID	NR description	L1A0/L4A0				L1A1/L4A1				L1A2/L4A2				L1A4/L4A4				Chromosome	Start	End	Strand	Gene name	Gene description	KEGG	KEGG pathway	NR	SwissProt	KOG	GO	Pfam	TF-Family	TF-Category	TF-Classification
		log2FoldChange	P value	Adjusted P value	Regulated	log2FoldChange	P value	Adjusted P value	Regulated	log2FoldChange	P value	Adjusted P value	Regulated	log2FoldChange	P value	Adjusted P value	Regulated
gene-LOC110687215	UDP-glycosyltransferase 86A1-like	6.04186	1.65021e-07	2.37724e-06	up	5.12804	1.89585e-07	3.76448e-06	up	5.66537	1.019e-08	1.39058e-07	up	4.35466	4.17907e-06	4.28021e-05	up	NW_018743919.1	329719	332954	-	gene-LOC110687215	--	K00927 phosphoglycerate kinase [EC:2.7.2.3] | (RefSeq) uncharacterized LOC109182250 (A)	ko00010: Glycolysis / Gluconeogenesis; ko00710: Carbon fixation in photosynthetic organisms; ko01100: Metabolic pathways; ko01110: Biosynthesis of secondary metabolites; ko01200: Carbon metabolism; ko01230: Biosynthesis of amino acids	XP_021719524.1	U86A1_ARATH RecName: Full=UDP-glycosyltransferase 86A1; EC=2.4.1.-;	At2g36970	GO:0008194,UDP-glycosyltransferase activity; GO:0003674,molecular_function; GO:0003824,catalytic activity; GO:0016740,transferase activity; GO:0016757,transferase activity, transferring glycosyl groups	PF00201.18:UDP-glucoronosyl and UDP-glucosyl transferase	--	--	--
gene-LOC110692320	acetate/butyrate--CoA ligase AAE7, peroxisomal-like	2.97604	0.000229181	0.00168023	up	NA	NA	NA	NA	NA	NA	NA	NA	NA	NA	NA	NA	NW_018742332.1	33099	38714	-	gene-LOC110692320	--	K01913 acetate/butyrate---CoA ligase [EC:6.2.1.1 6.2.1.2] | (RefSeq) acetate/butyrate--CoA ligase AAE7, peroxisomal-like (A)	ko00010: Glycolysis / Gluconeogenesis; ko00620: Pyruvate metabolism; ko00630: Glyoxylate and dicarboxylate metabolism; ko00650: Butanoate metabolism; ko01100: Metabolic pathways; ko01110: Biosynthesis of secondary metabolites; ko01200: Carbon metabolism	XP_021725023.1	CCL3_HUMLU RecName: Full=Acetate--CoA ligase CCL3 {ECO:0000305|PubMed:23300257}; Short=HlCCL3 {ECO:0000303|PubMed:23300257}; EC=6.2.1.1 {ECO:0000269|PubMed:23300257}; AltName: Full=2-methylbutanoate--CoA ligase CCL4 {ECO:0000305|PubMed:23300257}; EC=6.2.1.- {ECO:0000269|PubMed:23300257}; AltName: Full=2-methylpropanoate--CoA ligase CCL4 {ECO:0000305|PubMed:23300257}; EC=6.2.1.- {ECO:0000269|PubMe…	At3g16910	GO:0003987,acetate-CoA ligase activity; GO:0003674,molecular_function; GO:0003824,catalytic activity; GO:0016405,CoA-ligase activity; GO:0016874,ligase activity; GO:0016877,ligase activity, forming carbon-sulfur bonds; GO:0016878,acid-thiol ligase activity	PF00501.28:AMP-binding enzyme	--	--	--
gene-LOC110697844	probable purine permease 5	0.720761	0.127493	0.295638	false	0.254782	0.567094	0.791086	false	1.11327	0.0479332	0.120599	false	1.74267	0.00233408	0.0119795	up	NW_018744501.1	2015140	2018763	+	gene-LOC110697844	--	K00850 6-phosphofructokinase 1 [EC:2.7.1.11] | (RefSeq) ATP-dependent 6-phosphofructokinase 6-like (A)	ko00010: Glycolysis / Gluconeogenesis; ko00030: Pentose phosphate pathway; ko00051: Fructose and mannose metabolism; ko00052: Galactose metabolism; ko01100: Metabolic pathways; ko01110: Biosynthesis of secondary metabolites; ko01200: Carbon metabolism; ko01230: Biosynthesis of amino acids; ko03018: RNA degradation	XP_021730936.1	PUP5_ARATH RecName: Full=Probable purine permease 5; Short=AtPUP5;	At2g24220	GO:0016021,integral component of membrane; GO:0016020,membrane; GO:0005345,purine nucleobase transmembrane transporter activity; GO:0015211,purine nucleoside transmembrane transporter activity; GO:0006863,purine nucleobase transport; GO:0003674,molecular_function; GO:0005215,transporter activity; GO:0022857,transmembrane transporter activity; GO:0015205,nucleobase transmembrane transporter activi…	PF16913.5:Purine nucleobase transmembrane transport	--	--	--
gene-LOC110699057	alcohol dehydrogenase-like 7	0.862659	0.00692726	0.0314646	false	1.21902	4.31009e-06	6.33066e-05	up	1.29402	9.87211e-14	2.69674e-12	up	1.00831	6.01833e-05	0.000479192	up	NW_018744560.1	1274310	1279926	+	gene-LOC110699057	--	K00121 S-(hydroxymethyl)glutathione dehydrogenase / alcohol dehydrogenase [EC:1.1.1.284 1.1.1.1] | (RefSeq) alcohol dehydrogenase-like 7 (A)	ko00010: Glycolysis / Gluconeogenesis; ko00071: Fatty acid degradation; ko00350: Tyrosine metabolism; ko00620: Pyruvate metabolism; ko01100: Metabolic pathways; ko01110: Biosynthesis of secondary metabolites; ko01200: Carbon metabolism	XP_021732243.1	ADHL7_ARATH RecName: Full=Alcohol dehydrogenase-like 7; EC=1.1.1.1 {ECO:0000250|UniProtKB:P06525};	At5g42250	GO:0005829,cytosol; GO:0004024,alcohol dehydrogenase activity, zinc-dependent; GO:0051903,S-(hydroxymethyl)glutathione dehydrogenase activity; GO:0008270,zinc ion binding; GO:0046294,formaldehyde catabolic process; GO:0003674,molecular_function; GO:0003824,catalytic activity; GO:0004022,alcohol dehydrogenase (NAD) activity; GO:0016491,oxidoreductase activity; GO:0016614,oxidoreductase activity, a…	PF08240.12:Alcohol dehydrogenase GroES-like domain	--	--	--
gene-LOC110711593	pyruvate dehydrogenase E1 component subunit beta-1, mitochondrial-like	1.01761	1.86041e-05	0.000177162	up	0.516747	0.2429	0.512101	false	1.17918	2.81543e-15	9.22421e-14	up	1.04175	1.88257e-12	5.74935e-11	up	NW_018742418.1	6467053	6472144	+	gene-LOC110711593	--	K00162 pyruvate dehydrogenase E1 component beta subunit [EC:1.2.4.1] | (RefSeq) pyruvate dehydrogenase E1 component subunit beta-1, mitochondrial-like (A)	ko00010: Glycolysis / Gluconeogenesis; ko00020: Citrate cycle (TCA cycle); ko00620: Pyruvate metabolism; ko01100: Metabolic pathways; ko01110: Biosynthesis of secondary metabolites; ko01200: Carbon metabolism	XP_021745692.1	ODPB1_ORYSJ RecName: Full=Pyruvate dehydrogenase E1 component subunit beta-1, mitochondrial; Short=PDHE1-B; EC=1.2.4.1; Flags: Precursor;	At5g50850	GO:0005967,mitochondrial pyruvate dehydrogenase complex; GO:0004739,pyruvate dehydrogenase (acetyl-transferring) activity; GO:0006086,acetyl-CoA biosynthetic process from pyruvate; GO:0006096,glycolytic process; GO:0003674,molecular_function; GO:0003824,catalytic activity; GO:0004738,pyruvate dehydrogenase activity; GO:0016491,oxidoreductase activity; GO:0016624,oxidoreductase activity, acting on…	PF02779.24:Transketolase, pyrimidine binding domain	--	--	--
gene-LOC110722396	phosphoglycerate kinase 3	1.22783	7.38254e-08	1.13158e-06	up	1.00128	0.000439225	0.00388739	up	1.30292	3.38192e-32	4.73364e-30	up	1.11967	6.66797e-21	5.36771e-19	up	NW_018742681.1	1747758	1752219	-	gene-LOC110722396	--	K00927 phosphoglycerate kinase [EC:2.7.2.3] | (RefSeq) phosphoglycerate kinase 3, cytosolic (A)	ko00010: Glycolysis / Gluconeogenesis; ko00710: Carbon fixation in photosynthetic organisms; ko01100: Metabolic pathways; ko01110: Biosynthesis of secondary metabolites; ko01200: Carbon metabolism; ko01230: Biosynthesis of amino acids	XP_021757355.1	PGKY3_ARATH RecName: Full=Phosphoglycerate kinase 3, cytosolic {ECO:0000303|PubMed:24930633}; EC=2.7.2.3 {ECO:0000305};	At1g79550	GO:0048046,apoplast; GO:0009570,chloroplast stroma; GO:0005829,cytosol; GO:0005739,mitochondrion; GO:0005634,nucleus; GO:0005886,plasma membrane; GO:0009506,plasmodesma; GO:0005774,vacuolar membrane; GO:0043531,ADP binding; GO:0005524,ATP binding; GO:0004618,phosphoglycerate kinase activity; GO:0004672,protein kinase activity; GO:0006094,gluconeogenesis; GO:0006096,glycolytic process; GO:0009749,…	PF00162.19:Phosphoglycerate kinase	--	--	--
gene-LOC110726083	enolase 1, chloroplastic-like	0.455727	0.0531878	0.156727	false	0.854387	0.000246398	0.00236525	false	1.03502	3.16931e-07	3.3325e-06	up	0.629865	0.00783923	0.0327975	false	NW_018742861.1	96673	101932	+	gene-LOC110726083	--	K01689 enolase [EC:4.2.1.11] | (RefSeq) enolase 1, chloroplastic-like (A)	ko00010: Glycolysis / Gluconeogenesis; ko01100: Metabolic pathways; ko01110: Biosynthesis of secondary metabolites; ko01200: Carbon metabolism; ko01230: Biosynthesis of amino acids; ko03018: RNA degradation	XP_021761228.1	ENO1_ARATH RecName: Full=Enolase 1, chloroplastic; EC=4.2.1.11; AltName: Full=2-phospho-D-glycerate hydro-lyase 1; AltName: Full=2-phosphoglycerate dehydratase 1; Flags: Precursor;	At1g74030	GO:0009507,chloroplast; GO:0009570,chloroplast stroma; GO:0000015,phosphopyruvate hydratase complex; GO:0000287,magnesium ion binding; GO:0004634,phosphopyruvate hydratase activity; GO:0006096,glycolytic process; GO:0032889,regulation of vacuole fusion, non-autophagic; GO:0010090,trichome morphogenesis; GO:0003674,molecular_function; GO:0005488,binding; GO:0046872,metal ion binding; GO:0043167,io…	PF00113.22:Enolase, C-terminal TIM barrel domain	--	--	--
gene-LOC110730405	ATP-dependent 6-phosphofructokinase 5	0.688997	0.026551	0.0925318	false	1.31228	3.70143e-05	0.000439307	up	0.745572	0.0555454	0.135263	false	1.17495	0.00310501	0.0152339	up	NW_018743032.1	2891475	2908907	-	gene-LOC110730405	--	K00850 6-phosphofructokinase 1 [EC:2.7.1.11] | (RefSeq) ATP-dependent 6-phosphofructokinase 5, chloroplastic-like (A)	ko00010: Glycolysis / Gluconeogenesis; ko00030: Pentose phosphate pathway; ko00051: Fructose and mannose metabolism; ko00052: Galactose metabolism; ko01100: Metabolic pathways; ko01110: Biosynthesis of secondary metabolites; ko01200: Carbon metabolism; ko01230: Biosynthesis of amino acids; ko03018: RNA degradation	XP_021765890.1	PFKA5_ARATH RecName: Full=ATP-dependent 6-phosphofructokinase 5, chloroplastic {ECO:0000255|HAMAP-Rule:MF_03186}; Short=ATP-PFK 5 {ECO:0000255|HAMAP-Rule:MF_03186}; Short=Phosphofructokinase 5 {ECO:0000255|HAMAP-Rule:MF_03186}; EC=2.7.1.11 {ECO:0000255|HAMAP-Rule:MF_03186}; AltName: Full=Phosphohexokinase 5 {ECO:0000255|HAMAP-Rule:MF_03186}; Flags: Precursor;	At2g22480	GO:0009507,chloroplast; GO:0005737,cytoplasm; GO:0003872,6-phosphofructokinase activity; GO:0005524,ATP binding; GO:0046872,metal ion binding; GO:0006002,fructose 6-phosphate metabolic process; GO:0006096,glycolytic process; GO:0003674,molecular_function; GO:0003824,catalytic activity; GO:0008443,phosphofructokinase activity; GO:0016301,kinase activity; GO:0016740,transferase activity; GO:0016772…	PF00365.20:Phosphofructokinase	--	--	--
gene-LOC110736098	probable acyl-activating enzyme 18	-0.0269085	0.925627	0.965269	false	1.05927	0.00575569	0.0346539	up	0.333971	0.217823	0.376227	false	0.321307	0.3279	0.530887	false	NW_018743292.1	179053	185180	+	gene-LOC110736098	--	K01895 acetyl-CoA synthetase [EC:6.2.1.1] | (RefSeq) acetyl-CoA synthetase (A)	ko00010: Glycolysis / Gluconeogenesis; ko00620: Pyruvate metabolism; ko00630: Glyoxylate and dicarboxylate metabolism; ko00640: Propanoate metabolism; ko01100: Metabolic pathways; ko01110: Biosynthesis of secondary metabolites; ko01200: Carbon metabolism	XP_021771939.1	CCL12_HUMLU RecName: Full=Probable CoA ligase CCL12 {ECO:0000305|PubMed:23300257}; Short=HlCCL12 {ECO:0000303|PubMed:23300257}; EC=6.2.1.- {ECO:0000305|PubMed:23300257};	At1g55320	GO:0016021,integral component of membrane; GO:0003987,acetate-CoA ligase activity; GO:0003674,molecular_function; GO:0003824,catalytic activity; GO:0016405,CoA-ligase activity; GO:0016874,ligase activity; GO:0016877,ligase activity, forming carbon-sulfur bonds; GO:0016878,acid-thiol ligase activity; GO:0005575,cellular_component; GO:0016020,membrane; GO:0031224,intrinsic component of membrane; GO…	PF00501.28:AMP-binding enzyme	--	--	--
gene-LOC110736626	uncharacterized protein LOC110736626	NA	NA	NA	NA	2.71388	0.000609206	0.00514784	up	NA	NA	NA	NA	NA	NA	NA	NA	NW_018742241.1	456899	458611	-	gene-LOC110736626	--	K00850 6-phosphofructokinase 1 [EC:2.7.1.11] | (RefSeq) uncharacterized protein LOC110711464 (A)	ko00010: Glycolysis / Gluconeogenesis; ko00030: Pentose phosphate pathway; ko00051: Fructose and mannose metabolism; ko00052: Galactose metabolism; ko01100: Metabolic pathways; ko01110: Biosynthesis of secondary metabolites; ko01200: Carbon metabolism; ko01230: Biosynthesis of amino acids; ko03018: RNA degradation	XP_021772588.1	--	--	--	--	--	--	--
gene-LOC110738064	acetate/butyrate--CoA ligase AAE7	-0.464866	0.370226	0.592234	false	-0.259023	0.531704	0.766719	false	2.51041	8.24516e-07	7.99972e-06	up	0.591945	0.447983	0.644714	false	NW_018743363.1	280408	286032	+	gene-LOC110738064	--	K01913 acetate/butyrate---CoA ligase [EC:6.2.1.1 6.2.1.2] | (RefSeq) acetate/butyrate--CoA ligase AAE7, peroxisomal-like (A)	ko00010: Glycolysis / Gluconeogenesis; ko00620: Pyruvate metabolism; ko00630: Glyoxylate and dicarboxylate metabolism; ko00650: Butanoate metabolism; ko01100: Metabolic pathways; ko01110: Biosynthesis of secondary metabolites; ko01200: Carbon metabolism	XP_021725023.1	CCL3_HUMLU RecName: Full=Acetate--CoA ligase CCL3 {ECO:0000305|PubMed:23300257}; Short=HlCCL3 {ECO:0000303|PubMed:23300257}; EC=6.2.1.1 {ECO:0000269|PubMed:23300257}; AltName: Full=2-methylbutanoate--CoA ligase CCL4 {ECO:0000305|PubMed:23300257}; EC=6.2.1.- {ECO:0000269|PubMed:23300257}; AltName: Full=2-methylpropanoate--CoA ligase CCL4 {ECO:0000305|PubMed:23300257}; EC=6.2.1.- {ECO:0000269|PubMe…	At3g16910	GO:0003987,acetate-CoA ligase activity; GO:0003674,molecular_function; GO:0003824,catalytic activity; GO:0016405,CoA-ligase activity; GO:0016874,ligase activity; GO:0016877,ligase activity, forming carbon-sulfur bonds; GO:0016878,acid-thiol ligase activity	PF00501.28:AMP-binding enzyme	--	--	--
novel.3089	uncharacterized protein LOC110684847 isoform X1	4.35748	1.53629e-20	1.32305e-18	up	4.41217	1.3869e-09	4.22438e-08	up	5.40894	3.83836e-10	6.50862e-09	up	4.08099	0.00202401	0.0106012	up	NW_018743033.1	3009469	3012688	-	--	--	K00850 6-phosphofructokinase 1 [EC:2.7.1.11] | (RefSeq) uncharacterized protein LOC110711464 (A)	ko00010: Glycolysis / Gluconeogenesis; ko00030: Pentose phosphate pathway; ko00051: Fructose and mannose metabolism; ko00052: Galactose metabolism; ko01100: Metabolic pathways; ko01110: Biosynthesis of secondary metabolites; ko01200: Carbon metabolism; ko01230: Biosynthesis of amino acids; ko03018: RNA degradation	XP_021716970.1	--	--	--	--	--	--	--
novel.788	enolase 1, chloroplastic-like	2.68081	5.16245e-17	3.13778e-15	up	1.9231	1.9073e-11	8.14928e-10	up	3.03165	5.26642e-25	4.45545e-23	up	3.26679	1.20136e-24	1.30508e-22	up	NW_018742381.1	1255412	1260824	+	--	--	K01689 enolase [EC:4.2.1.11] | (RefSeq) enolase 1, chloroplastic-like (A)	ko00010: Glycolysis / Gluconeogenesis; ko01100: Metabolic pathways; ko01110: Biosynthesis of secondary metabolites; ko01200: Carbon metabolism; ko01230: Biosynthesis of amino acids; ko03018: RNA degradation	XP_021761228.1	ENO1_ARATH RecName: Full=Enolase 1, chloroplastic; EC=4.2.1.11; AltName: Full=2-phospho-D-glycerate hydro-lyase 1; AltName: Full=2-phosphoglycerate dehydratase 1; Flags: Precursor;	At1g74030	GO:0009507,chloroplast; GO:0009570,chloroplast stroma; GO:0000015,phosphopyruvate hydratase complex; GO:0000287,magnesium ion binding; GO:0004634,phosphopyruvate hydratase activity; GO:0006096,glycolytic process; GO:0032889,regulation of vacuole fusion, non-autophagic; GO:0010090,trichome morphogenesis; GO:0003674,molecular_function; GO:0005488,binding; GO:0046872,metal ion binding; GO:0043167,io…	PF00113.22:Enolase, C-terminal TIM barrel domain	--	--	--
gene-LOC110681710	succinate dehydrogenase [ubiquinone]	1.02893	0.00569463	0.0267198	up	1.13362	5.83939e-05	0.000658009	up	1.65307	4.62995e-27	4.56982e-25	up	1.11758	1.93224e-08	3.12694e-07	up	NW_018743574.1	4623703	4625398	-	gene-LOC110681710	--	K00235 succinate dehydrogenase (ubiquinone) iron-sulfur subunit [EC:1.3.5.1] | (RefSeq) succinate dehydrogenase [ubiquinone] iron-sulfur subunit 3, mitochondrial-like (A)	ko00020: Citrate cycle (TCA cycle); ko00190: Oxidative phosphorylation; ko01100: Metabolic pathways; ko01110: Biosynthesis of secondary metabolites; ko01200: Carbon metabolism	XP_021713533.1	SDHB3_ARATH RecName: Full=Succinate dehydrogenase [ubiquinone] iron-sulfur subunit 3, mitochondrial; EC=1.3.5.1; AltName: Full=Iron-sulfur subunit of complex II; Short=Ip; Flags: Precursor;	At5g40650	GO:0005743,mitochondrial inner membrane; GO:0005739,mitochondrion; GO:0045273,respiratory chain complex II; GO:0045281,succinate dehydrogenase complex; GO:0051537,2 iron, 2 sulfur cluster binding; GO:0051538,3 iron, 4 sulfur cluster binding; GO:0051539,4 iron, 4 sulfur cluster binding; GO:0009055,electron transfer activity; GO:0046872,metal ion binding; GO:0008177,succinate dehydrogenase (ubiquin…	PF13085.6:2Fe-2S iron-sulfur cluster binding domain	--	--	--
gene-LOC110717784	succinate dehydrogenase [ubiquinone]	0.571677	0.0505192	0.150667	false	0.680971	0.0114857	0.0604575	false	1.15148	9.80541e-18	4.22751e-16	up	0.672399	4.57571e-06	4.6445e-05	false	NW_018745684.1	1328301	1330975	+	gene-LOC110717784	--	K00235 succinate dehydrogenase (ubiquinone) iron-sulfur subunit [EC:1.3.5.1] | (RefSeq) succinate dehydrogenase [ubiquinone] iron-sulfur subunit 3, mitochondrial-like (A)	ko00020: Citrate cycle (TCA cycle); ko00190: Oxidative phosphorylation; ko01100: Metabolic pathways; ko01110: Biosynthesis of secondary metabolites; ko01200: Carbon metabolism	XP_021752241.1	SDHB3_ARATH RecName: Full=Succinate dehydrogenase [ubiquinone] iron-sulfur subunit 3, mitochondrial; EC=1.3.5.1; AltName: Full=Iron-sulfur subunit of complex II; Short=Ip; Flags: Precursor;	At5g40650	GO:0005743,mitochondrial inner membrane; GO:0005739,mitochondrion; GO:0045273,respiratory chain complex II; GO:0045281,succinate dehydrogenase complex; GO:0051537,2 iron, 2 sulfur cluster binding; GO:0051538,3 iron, 4 sulfur cluster binding; GO:0051539,4 iron, 4 sulfur cluster binding; GO:0009055,electron transfer activity; GO:0046872,metal ion binding; GO:0008177,succinate dehydrogenase (ubiquin…	PF13085.6:2Fe-2S iron-sulfur cluster binding domain	--	--	--
gene-LOC110720542	isocitrate dehydrogenase [NAD]	5.22944	3.78585e-07	5.07231e-06	up	5.77428	8.17799e-07	1.41683e-05	up	7.85373	1.54093e-09	2.39669e-08	up	8.01637	1.09192e-09	2.17655e-08	up	NW_018742558.1	247288	249859	-	gene-LOC110720542	--	K00030 isocitrate dehydrogenase (NAD+) [EC:1.1.1.41] | (RefSeq) isocitrate dehydrogenase [NAD] regulatory subunit 1, mitochondrial-like (A)	ko00020: Citrate cycle (TCA cycle); ko01100: Metabolic pathways; ko01110: Biosynthesis of secondary metabolites; ko01200: Carbon metabolism; ko01210: 2-Oxocarboxylic acid metabolism; ko01230: Biosynthesis of amino acids	XP_021755271.1	IDH1_ARATH RecName: Full=Isocitrate dehydrogenase [NAD] regulatory subunit 1, mitochondrial; EC=1.1.1.41; AltName: Full=IDH-I; AltName: Full=Isocitric dehydrogenase 1; AltName: Full=NAD(+)-specific ICDH 1; Flags: Precursor;	At4g35260	GO:0005739,mitochondrion; GO:0005886,plasma membrane; GO:0004449,isocitrate dehydrogenase (NAD+) activity; GO:0008270,zinc ion binding; GO:0006102,isocitrate metabolic process; GO:0006099,tricarboxylic acid cycle; GO:0003674,molecular_function; GO:0003824,catalytic activity; GO:0004448,isocitrate dehydrogenase activity; GO:0016491,oxidoreductase activity; GO:0016614,oxidoreductase activity, actin…	PF00180.20:Isocitrate/isopropylmalate dehydrogenase	--	--	--
gene-LOC110735841	putative aconitate hydratase	-1.3753	0.29435	0.513122	false	NA	NA	NA	NA	1.52363	0.00421064	0.0162959	up	NA	NA	NA	NA	NW_018743286.1	7654	16924	-	gene-LOC110735841	--	K01681 aconitate hydratase [EC:4.2.1.3] | (RefSeq) putative aconitate hydratase, cytoplasmic (A)	ko00020: Citrate cycle (TCA cycle); ko00630: Glyoxylate and dicarboxylate metabolism; ko01100: Metabolic pathways; ko01110: Biosynthesis of secondary metabolites; ko01200: Carbon metabolism; ko01210: 2-Oxocarboxylic acid metabolism; ko01230: Biosynthesis of amino acids	XP_021771712.1	ACOC_ORYSJ RecName: Full=Putative aconitate hydratase, cytoplasmic; Short=Aconitase; EC=4.2.1.3; AltName: Full=Citrate hydro-lyase;	At2g05710	GO:0005829,cytosol; GO:0005739,mitochondrion; GO:0051539,4 iron, 4 sulfur cluster binding; GO:0003994,aconitate hydratase activity; GO:0047780,citrate dehydratase activity; GO:0046872,metal ion binding; GO:0006101,citrate metabolic process; GO:0006097,glyoxylate cycle; GO:0006099,tricarboxylic acid cycle; GO:0003674,molecular_function; GO:0005488,binding; GO:0048037,cofactor binding; GO:0051536,i…	PF00330.20:Aconitase family (aconitate hydratase)	--	--	--
gene-LOC110740096	isocitrate dehydrogenase [NAD]	5.35755	1.99497e-08	3.41196e-07	up	4.90824	0.00199529	0.014212	up	6.24894	3.61802e-05	0.000245639	up	4.71359	8.47329e-06	8.15259e-05	up	NW_018743518.1	1594840	1599914	-	gene-LOC110740096	--	K00030 isocitrate dehydrogenase (NAD+) [EC:1.1.1.41] | (RefSeq) isocitrate dehydrogenase [NAD] regulatory subunit 1, mitochondrial-like (A)	ko00020: Citrate cycle (TCA cycle); ko01100: Metabolic pathways; ko01110: Biosynthesis of secondary metabolites; ko01200: Carbon metabolism; ko01210: 2-Oxocarboxylic acid metabolism; ko01230: Biosynthesis of amino acids	XP_021776285.1	IDH3_ARATH RecName: Full=Isocitrate dehydrogenase [NAD] regulatory subunit 3, mitochondrial; EC=1.1.1.41; AltName: Full=IDH-III; AltName: Full=Isocitric dehydrogenase 3; AltName: Full=NAD(+)-specific ICDH 3; Flags: Precursor;	At4g35650	GO:0005829,cytosol; GO:0005739,mitochondrion; GO:0004449,isocitrate dehydrogenase (NAD+) activity; GO:0046872,metal ion binding; GO:0006102,isocitrate metabolic process; GO:0006099,tricarboxylic acid cycle; GO:0003674,molecular_function; GO:0003824,catalytic activity; GO:0004448,isocitrate dehydrogenase activity; GO:0016491,oxidoreductase activity; GO:0016614,oxidoreductase activity, acting on CH…	PF00180.20:Isocitrate/isopropylmalate dehydrogenase	--	--	--
novel.8498	putative aconitate hydratase	4.67891	1.85929e-09	3.84585e-08	up	5.44513	2.49017e-07	4.83928e-06	up	3.58788	8.82822e-05	0.000551653	up	NA	NA	NA	NA	NW_018744752.1	20440	28997	+	--	--	K01681 aconitate hydratase [EC:4.2.1.3] | (RefSeq) putative aconitate hydratase, cytoplasmic (A)	ko00020: Citrate cycle (TCA cycle); ko00630: Glyoxylate and dicarboxylate metabolism; ko01100: Metabolic pathways; ko01110: Biosynthesis of secondary metabolites; ko01200: Carbon metabolism; ko01210: 2-Oxocarboxylic acid metabolism; ko01230: Biosynthesis of amino acids	XP_021774583.1	ACOC_CUCMA RecName: Full=Aconitate hydratase, cytoplasmic; Short=Aconitase; EC=4.2.1.3; AltName: Full=Citrate hydro-lyase;	At4g35830	GO:0005737,cytoplasm; GO:0051539,4 iron, 4 sulfur cluster binding; GO:0003994,aconitate hydratase activity; GO:0047780,citrate dehydratase activity; GO:0046872,metal ion binding; GO:0006097,glyoxylate cycle; GO:0003674,molecular_function; GO:0005488,binding; GO:0048037,cofactor binding; GO:0051536,iron-sulfur cluster binding; GO:0051540,metal cluster binding; GO:0003824,catalytic activity; GO:001…	--	--	--	--
gene-LOC110709258	probable 6-phosphogluconolactonase 4	0.853942	0.0632854	0.178637	false	0.538424	0.211379	0.473642	false	1.08635	0.00150067	0.00671276	up	1.5283	1.08298e-05	0.000102226	up	NW_018745063.1	2200137	2202223	-	gene-LOC110709258	--	K01057 6-phosphogluconolactonase [EC:3.1.1.31] | (RefSeq) probable 6-phosphogluconolactonase 4, chloroplastic (A)	ko00030: Pentose phosphate pathway; ko01100: Metabolic pathways; ko01110: Biosynthesis of secondary metabolites; ko01200: Carbon metabolism	XP_021743165.1	6PGL4_ORYSI RecName: Full=Probable 6-phosphogluconolactonase 4, chloroplastic; Short=6PGL 4; EC=3.1.1.31; Flags: Precursor;	At5g24400	GO:0009507,chloroplast; GO:0017057,6-phosphogluconolactonase activity; GO:0005975,carbohydrate metabolic process; GO:0006098,pentose-phosphate shunt; GO:0003674,molecular_function; GO:0003824,catalytic activity; GO:0016787,hydrolase activity; GO:0016788,hydrolase activity, acting on ester bonds; GO:0052689,carboxylic ester hydrolase activity; GO:0008152,metabolic process; GO:0008150,biological_pr…	PF01182.20:Glucosamine-6-phosphate isomerases/6-phosphogluconolactonase	--	--	--
gene-LOC110721720	probable 6-phosphogluconolactonase 2	0.609268	0.0797846	0.211727	false	0.845174	0.12124	0.339402	false	1.09811	0.00187849	0.00816734	up	0.839937	0.0122817	0.0471721	false	NW_018742204.1	19662032	19666866	-	gene-LOC110721720	--	K01057 6-phosphogluconolactonase [EC:3.1.1.31] | (RefSeq) probable 6-phosphogluconolactonase 2 (A)	ko00030: Pentose phosphate pathway; ko01100: Metabolic pathways; ko01110: Biosynthesis of secondary metabolites; ko01200: Carbon metabolism	XP_021756606.1	6PGL2_ORYSI RecName: Full=Probable 6-phosphogluconolactonase 2; Short=6PGL 2; EC=3.1.1.31;	At1g13700	GO:0017057,6-phosphogluconolactonase activity; GO:0005975,carbohydrate metabolic process; GO:0006098,pentose-phosphate shunt; GO:0003674,molecular_function; GO:0003824,catalytic activity; GO:0016787,hydrolase activity; GO:0016788,hydrolase activity, acting on ester bonds; GO:0052689,carboxylic ester hydrolase activity; GO:0008152,metabolic process; GO:0008150,biological_process; GO:0044238,primar…	PF01182.20:Glucosamine-6-phosphate isomerases/6-phosphogluconolactonase	--	--	--
gene-LOC110736542	glucose-6-phosphate 1-dehydrogenase 4	2.06161	3.19076e-11	8.83849e-10	up	1.63085	9.61439e-05	0.00102451	up	2.15991	2.94705e-09	4.42368e-08	up	1.76298	3.00111e-07	3.89855e-06	up	NW_018743292.1	4531333	4543776	-	gene-LOC110736542	--	K00036 glucose-6-phosphate 1-dehydrogenase [EC:1.1.1.49 1.1.1.363] | (RefSeq) glucose-6-phosphate 1-dehydrogenase 4, chloroplastic-like (A)	ko00030: Pentose phosphate pathway; ko00480: Glutathione metabolism; ko01100: Metabolic pathways; ko01110: Biosynthesis of secondary metabolites; ko01200: Carbon metabolism	XP_021772468.1	G6PD4_ARATH RecName: Full=Inactive glucose-6-phosphate 1-dehydrogenase 4, chloroplastic {ECO:0000305}; Short=AtG6PD4 {ECO:0000303|PubMed:15634201}; Short=G6PDH4 {ECO:0000305}; Flags: Precursor;	At1g09420	GO:0009570,chloroplast stroma; GO:0004345,glucose-6-phosphate dehydrogenase activity; GO:0050661,NADP binding; GO:0006006,glucose metabolic process; GO:0003674,molecular_function; GO:0003824,catalytic activity; GO:0016491,oxidoreductase activity; GO:0016614,oxidoreductase activity, acting on CH-OH group of donors; GO:0016616,oxidoreductase activity, acting on the CH-OH group of donors, NAD or NAD…	PF02781.16:Glucose-6-phosphate dehydrogenase, C-terminal domain	--	--	--
gene-LOC110698772	glyoxylate/hydroxypyruvate reductase A HPR2-like	1.34164	0.000456663	0.0030913	up	0.401307	0.3749	0.645146	false	1.42223	0.000172705	0.00100365	up	1.46581	0.000887436	0.00522427	up	NW_018744537.1	4699919	4709578	-	gene-LOC110698772	--	K15919 glyoxylate/hydroxypyruvate reductase [EC:1.1.1.79 1.1.1.81] | (RefSeq) uncharacterized protein LOC110769476 (A)	ko00260: Glycine, serine and threonine metabolism; ko00630: Glyoxylate and dicarboxylate metabolism; ko01100: Metabolic pathways; ko01110: Biosynthesis of secondary metabolites; ko01200: Carbon metabolism	XP_021731987.1	2KGR_VITVI RecName: Full=Glyoxylate/hydroxypyruvate/pyruvate reductase 2KGR {ECO:0000305}; EC=1.1.1.26 {ECO:0000269|PubMed:31488549}; EC=1.1.1.28 {ECO:0000269|PubMed:31488549}; EC=1.1.1.79 {ECO:0000269|PubMed:31488549}; AltName: Full=2-keto-L-gulonate reductase {ECO:0000303|PubMed:31488549}; Short=Vv2KGR {ECO:0000303|PubMed:31488549}; EC=1.1.1.- {ECO:0000269|PubMed:31488549};	At1g79870	GO:0005829,cytosol; GO:0008720,D-lactate dehydrogenase activity; GO:0047964,glyoxylate reductase activity; GO:0030267,glyoxylate reductase (NADP) activity; GO:0016618,hydroxypyruvate reductase activity; GO:0051287,NAD binding; GO:0003674,molecular_function; GO:0003824,catalytic activity; GO:0004457,lactate dehydrogenase activity; GO:0016491,oxidoreductase activity; GO:0016614,oxidoreductase activ…	PF02826.19:D-isomer specific 2-hydroxyacid dehydrogenase, NAD binding domain	--	--	--
gene-LOC110708482	cysteine synthase-like isoform X1	1.55619	1.37914e-11	4.08519e-10	up	1.51352	7.10617e-08	1.55238e-06	up	1.30768	2.08609e-12	4.84292e-11	up	1.34718	1.51826e-10	3.46912e-09	up	NW_018745024.1	8195488	8200606	+	gene-LOC110708482	--	K01738 cysteine synthase [EC:2.5.1.47] | (RefSeq) cysteine synthase-like isoform X1 (A)	ko00270: Cysteine and methionine metabolism; ko00920: Sulfur metabolism; ko01100: Metabolic pathways; ko01110: Biosynthesis of secondary metabolites; ko01200: Carbon metabolism; ko01230: Biosynthesis of amino acids	XP_021742308.1	CYSK_CITLA RecName: Full=Cysteine synthase {ECO:0000303|PubMed:8280125}; Short=CSase; EC=2.5.1.47 {ECO:0000269|PubMed:8280125, ECO:0000269|PubMed:9013806}; AltName: Full=Beta-PA/CSase; EC=2.5.1.51 {ECO:0000269|PubMed:8280125, ECO:0000269|PubMed:9013806}; AltName: Full=Beta-pyrazolylalanine synthase {ECO:0000303|PubMed:8280125}; EC=4.2.1.50 {ECO:0000269|PubMed:8280125, ECO:0000269|PubMed:9013806};…	At4g14880	GO:0005737,cytoplasm; GO:0047458,beta-pyrazolylalanine synthase activity; GO:0004124,cysteine synthase activity; GO:0050461,L-mimosine synthase activity; GO:0050234,pyrazolylalanine synthase activity; GO:0006535,cysteine biosynthetic process from serine; GO:0003674,molecular_function; GO:0003824,catalytic activity; GO:0016740,transferase activity; GO:0016765,transferase activity, transferring alk…	PF00291.25:Pyridoxal-phosphate dependent enzyme	--	--	--
gene-LOC110735467	cysteine synthase 2-like	4.94062	3.38693e-34	7.87112e-32	up	5.36371	2.01771e-29	8.68092e-27	up	5.62054	2.65392e-61	1.20723e-58	up	4.89299	2.14456e-49	8.74395e-47	up	NW_018743284.1	102177	106762	+	gene-LOC110735467	--	K01738 cysteine synthase [EC:2.5.1.47] | (RefSeq) cysteine synthase 2-like (A)	ko00270: Cysteine and methionine metabolism; ko00920: Sulfur metabolism; ko01100: Metabolic pathways; ko01110: Biosynthesis of secondary metabolites; ko01200: Carbon metabolism; ko01230: Biosynthesis of amino acids	XP_021771350.1	CGL_ARATH RecName: Full=Bifunctional cystathionine gamma-lyase/cysteine synthase; EC=2.5.1.47 {ECO:0000269|PubMed:19955263}; EC=4.4.1.1 {ECO:0000269|PubMed:19955263}; AltName: Full=Beta-substituted Ala synthase 4;3; Short=ARAth-Bsas4;3; AltName: Full=L-cysteine desulfhydrase 1; Short=DES1; AltName: Full=O-acetylserine (thiol)-lyase; Short=OASTL; AltName: Full=Protein CS-LIKE;	At1g55880	GO:0005737,cytoplasm; GO:0004123,cystathionine gamma-lyase activity; GO:0004124,cysteine synthase activity; GO:0080146,L-cysteine desulfhydrase activity; GO:0044540,L-cystine L-cysteine-lyase (deaminating); GO:0030170,pyridoxal phosphate binding; GO:0006535,cysteine biosynthetic process from serine; GO:0080145,cysteine homeostasis; GO:0006979,response to oxidative stress; GO:1990170,stress respon…	PF00291.25:Pyridoxal-phosphate dependent enzyme	--	--	--
gene-LOC110737044	cysteine synthase-like	1.8486	4.25033e-08	6.84485e-07	up	1.79923	1.33424e-09	4.08005e-08	up	2.3829	1.06949e-25	9.53636e-24	up	1.78529	1.49672e-16	7.74125e-15	up	NW_018743292.1	11555492	11560752	-	gene-LOC110737044	--	K01738 cysteine synthase [EC:2.5.1.47] | (RefSeq) cysteine synthase-like (A)	ko00270: Cysteine and methionine metabolism; ko00920: Sulfur metabolism; ko01100: Metabolic pathways; ko01110: Biosynthesis of secondary metabolites; ko01200: Carbon metabolism; ko01230: Biosynthesis of amino acids	XP_021773092.1	CYSD1_ARATH RecName: Full=Bifunctional L-3-cyanoalanine synthase/cysteine synthase D1; EC=2.5.1.47 {ECO:0000269|PubMed:10845460, ECO:0000269|PubMed:10889265}; EC=4.4.1.9 {ECO:0000269|PubMed:10845460, ECO:0000269|PubMed:10889265}; AltName: Full=Beta-substituted Ala synthase 4;1; Short=ARAth-Bsas4;1; AltName: Full=Cysteine synthase D1; Short=AtcysD1; AltName: Full=O-acetylserine (thiol)-lyase 3;	At3g04940	GO:0005737,cytoplasm; GO:0005829,cytosol; GO:0004124,cysteine synthase activity; GO:0050017,L-3-cyanoalanine synthase activity; GO:0030170,pyridoxal phosphate binding; GO:0019344,cysteine biosynthetic process; GO:0006535,cysteine biosynthetic process from serine; GO:0003674,molecular_function; GO:0003824,catalytic activity; GO:0016740,transferase activity; GO:0016765,transferase activity, transfe…	PF00291.25:Pyridoxal-phosphate dependent enzyme	C2H2	TF	C2H2
gene-LOC110740061	methylmalonate-semialdehyde dehydrogenase [acylating]	2.6903	2.89429e-25	3.65907e-23	up	2.76623	3.0726e-15	2.42188e-13	up	3.7162	5.64549e-50	1.86521e-47	up	3.02843	5.75925e-43	1.84502e-40	up	NW_018743518.1	1259302	1267221	+	gene-LOC110740061	--	K00140 malonate-semialdehyde dehydrogenase (acetylating) / methylmalonate-semialdehyde dehydrogenase [EC:1.2.1.18 1.2.1.27] | (RefSeq) methylmalonate-semialdehyde dehydrogenase [acylating], mitochondrial-like (A)	ko00280: Valine, leucine and isoleucine degradation; ko00410: beta-Alanine metabolism; ko00562: Inositol phosphate metabolism; ko00640: Propanoate metabolism; ko01100: Metabolic pathways; ko01200: Carbon metabolism	XP_021776244.1	MMSA_ARATH RecName: Full=Methylmalonate-semialdehyde dehydrogenase [acylating], mitochondrial; Short=MM-ALDH; Short=MMSDH; Short=Malonate-semialdehyde dehydrogenase [acylating]; EC=1.2.1.27; AltName: Full=Aldehyde dehydrogenase family 6 member B2; Flags: Precursor;	At2g14170	GO:0005829,cytosol; GO:0005739,mitochondrion; GO:0005507,copper ion binding; GO:0018478,malonate-semialdehyde dehydrogenase (acetylating) activity; GO:0004491,methylmalonate-semialdehyde dehydrogenase (acylating) activity; GO:0006979,response to oxidative stress; GO:0006210,thymine catabolic process; GO:0006574,valine catabolic process; GO:0003674,molecular_function; GO:0005488,binding; GO:004687…	PF00171.22:Aldehyde dehydrogenase family	--	--	--
gene-LOC110685976	phosphoenolpyruvate carboxylase 4-like	1.74353	1.38431e-10	3.4807e-09	up	1.47407	2.9012e-06	4.44683e-05	up	1.48252	2.23014e-07	2.41371e-06	up	1.9298	7.047e-10	1.45266e-08	up	NW_018743850.1	3438413	3448223	+	gene-LOC110685976	--	K01595 phosphoenolpyruvate carboxylase [EC:4.1.1.31] | (RefSeq) phosphoenolpyruvate carboxylase 4-like (A)	ko00620: Pyruvate metabolism; ko00710: Carbon fixation in photosynthetic organisms; ko01100: Metabolic pathways; ko01200: Carbon metabolism	XP_021718227.1	CAPP4_ARATH RecName: Full=Phosphoenolpyruvate carboxylase 4; Short=AtPPC4; Short=PEPC 4; Short=PEPCase 4; EC=4.1.1.31;	At1g68750	GO:0005829,cytosol; GO:0008964,phosphoenolpyruvate carboxylase activity; GO:0015977,carbon fixation; GO:0015979,photosynthesis; GO:0006099,tricarboxylic acid cycle; GO:0003674,molecular_function; GO:0003824,catalytic activity; GO:0004611,phosphoenolpyruvate carboxykinase activity; GO:0016829,lyase activity; GO:0016830,carbon-carbon lyase activity; GO:0016831,carboxy-lyase activity; GO:0008152,met…	PF00311.17:Phosphoenolpyruvate carboxylase	--	--	--
gene-LOC110690951	NADP-dependent malic enzyme-like	0.97852	0.000824764	0.00519376	false	0.952866	0.0032097	0.0212179	false	1.49453	1.38708e-06	1.2892e-05	up	0.709031	0.0269097	0.0882698	false	NW_018744066.1	1668713	1674720	-	gene-LOC110690951	--	K00029 malate dehydrogenase (oxaloacetate-decarboxylating)(NADP+) [EC:1.1.1.40] | (RefSeq) NADP-dependent malic enzyme-like (A)	ko00620: Pyruvate metabolism; ko00710: Carbon fixation in photosynthetic organisms; ko01100: Metabolic pathways; ko01200: Carbon metabolism	XP_021723565.1	MAOX_VITVI RecName: Full=NADP-dependent malic enzyme; Short=NADP-ME; EC=1.1.1.40;	At2g19900	GO:0005737,cytoplasm; GO:0004471,malate dehydrogenase (decarboxylating) (NAD+) activity; GO:0004473,malate dehydrogenase (decarboxylating) (NADP+) activity; GO:0046872,metal ion binding; GO:0051287,NAD binding; GO:0008948,oxaloacetate decarboxylase activity; GO:0003674,molecular_function; GO:0003824,catalytic activity; GO:0004470,malic enzyme activity; GO:0016491,oxidoreductase activity; GO:00166…	PF03949.15:Malic enzyme, NAD binding domain	--	--	--
gene-LOC110696234	NADP-dependent malic enzyme-like	4.16189	2.52554e-09	5.07453e-08	up	5.03646	2.94652e-08	6.88343e-07	up	2.5292	0.00020335	0.00116206	up	4.2292	1.1383e-10	2.65703e-09	up	NW_018744315.1	60238	66079	+	gene-LOC110696234	--	K00029 malate dehydrogenase (oxaloacetate-decarboxylating)(NADP+) [EC:1.1.1.40] | (RefSeq) NADP-dependent malic enzyme-like (A)	ko00620: Pyruvate metabolism; ko00710: Carbon fixation in photosynthetic organisms; ko01100: Metabolic pathways; ko01200: Carbon metabolism	XP_021729206.1	MAOX_MESCR RecName: Full=NADP-dependent malic enzyme; Short=NADP-ME; EC=1.1.1.40;	At1g79750	GO:0005737,cytoplasm; GO:0004471,malate dehydrogenase (decarboxylating) (NAD+) activity; GO:0004473,malate dehydrogenase (decarboxylating) (NADP+) activity; GO:0046872,metal ion binding; GO:0051287,NAD binding; GO:0008948,oxaloacetate decarboxylase activity; GO:0003674,molecular_function; GO:0003824,catalytic activity; GO:0004470,malic enzyme activity; GO:0016491,oxidoreductase activity; GO:00166…	PF03949.15:Malic enzyme, NAD binding domain	--	--	--
gene-LOC110707699	NADP-dependent malic enzyme isoform X1	2.1906	4.04796e-05	0.000356875	up	3.46962	1.93819e-08	4.69058e-07	up	3.18165	7.25173e-21	4.2544e-19	up	3.81707	1.20078e-20	9.42461e-19	up	NW_018745003.1	391811	397778	+	gene-LOC110707699	--	K00029 malate dehydrogenase (oxaloacetate-decarboxylating)(NADP+) [EC:1.1.1.40] | (RefSeq) NADP-dependent malic enzyme isoform X1 (A)	ko00620: Pyruvate metabolism; ko00710: Carbon fixation in photosynthetic organisms; ko01100: Metabolic pathways; ko01200: Carbon metabolism	XP_021741425.1	MAOX_VITVI RecName: Full=NADP-dependent malic enzyme; Short=NADP-ME; EC=1.1.1.40;	At1g79750	GO:0005737,cytoplasm; GO:0004471,malate dehydrogenase (decarboxylating) (NAD+) activity; GO:0004473,malate dehydrogenase (decarboxylating) (NADP+) activity; GO:0046872,metal ion binding; GO:0051287,NAD binding; GO:0008948,oxaloacetate decarboxylase activity; GO:0003674,molecular_function; GO:0003824,catalytic activity; GO:0004470,malic enzyme activity; GO:0016491,oxidoreductase activity; GO:00166…	PF03949.15:Malic enzyme, NAD binding domain	--	--	--
gene-LOC110720234	phosphoenolpyruvate carboxylase 4-like	1.40391	1.90023e-07	2.69563e-06	up	1.27839	0.00468381	0.0291874	up	1.28827	1.87036e-11	3.84195e-10	up	1.35209	3.82093e-10	8.20507e-09	up	NW_018742204.1	16705574	16715229	+	gene-LOC110720234	--	K01595 phosphoenolpyruvate carboxylase [EC:4.1.1.31] | (RefSeq) phosphoenolpyruvate carboxylase 4-like (A)	ko00620: Pyruvate metabolism; ko00710: Carbon fixation in photosynthetic organisms; ko01100: Metabolic pathways; ko01200: Carbon metabolism	XP_021754933.1	CAPP4_ARATH RecName: Full=Phosphoenolpyruvate carboxylase 4; Short=AtPPC4; Short=PEPC 4; Short=PEPCase 4; EC=4.1.1.31;	At1g68750	GO:0005829,cytosol; GO:0008964,phosphoenolpyruvate carboxylase activity; GO:0015977,carbon fixation; GO:0015979,photosynthesis; GO:0006099,tricarboxylic acid cycle; GO:0003674,molecular_function; GO:0003824,catalytic activity; GO:0004611,phosphoenolpyruvate carboxykinase activity; GO:0016829,lyase activity; GO:0016830,carbon-carbon lyase activity; GO:0016831,carboxy-lyase activity; GO:0008152,met…	PF00311.17:Phosphoenolpyruvate carboxylase	--	--	--
gene-LOC110729863	NADP-dependent malic enzyme-like	0.823028	3.66861e-09	7.12224e-08	false	1.02579	3.09416e-11	1.27968e-09	up	0.909175	1.261e-13	3.41492e-12	false	0.710077	3.91698e-08	6.05643e-07	false	NW_018743014.1	1114884	1122984	+	gene-LOC110729863	--	K00029 malate dehydrogenase (oxaloacetate-decarboxylating)(NADP+) [EC:1.1.1.40] | (RefSeq) NADP-dependent malic enzyme-like (A)	ko00620: Pyruvate metabolism; ko00710: Carbon fixation in photosynthetic organisms; ko01100: Metabolic pathways; ko01200: Carbon metabolism	XP_021765344.1	MAOX_POPTR RecName: Full=NADP-dependent malic enzyme; Short=NADP-ME; EC=1.1.1.40;	At1g79750	GO:0005737,cytoplasm; GO:0004471,malate dehydrogenase (decarboxylating) (NAD+) activity; GO:0004473,malate dehydrogenase (decarboxylating) (NADP+) activity; GO:0046872,metal ion binding; GO:0051287,NAD binding; GO:0008948,oxaloacetate decarboxylase activity; GO:0003674,molecular_function; GO:0003824,catalytic activity; GO:0004470,malic enzyme activity; GO:0016491,oxidoreductase activity; GO:00166…	PF03949.15:Malic enzyme, NAD binding domain	--	--	--
gene-LOC110688054	peroxisomal (S)-2-hydroxy-acid oxidase GLO4-like	1.05996	2.22688e-06	2.54181e-05	up	1.03731	4.99913e-06	7.21277e-05	up	0.870268	3.82855e-05	0.000257979	false	0.822819	0.000518012	0.00325361	false	NW_018743920.1	4495559	4501390	+	gene-LOC110688054	--	K11517 (S)-2-hydroxy-acid oxidase [EC:1.1.3.15] | (RefSeq) peroxisomal (S)-2-hydroxy-acid oxidase GLO4-like (A)	ko00630: Glyoxylate and dicarboxylate metabolism; ko01100: Metabolic pathways; ko01110: Biosynthesis of secondary metabolites; ko01200: Carbon metabolism; ko04146: Peroxisome	XP_021720423.1	GLO4_ARATH RecName: Full=Peroxisomal (S)-2-hydroxy-acid oxidase GLO4; EC=1.1.3.15; AltName: Full=Glycolate oxidase 4; Short=AtGLO4; Short=GOX 4; AltName: Full=Short chain alpha-hydroxy acid oxidase GLO4;	At3g14130	GO:0005777,peroxisome; GO:0010181,FMN binding; GO:0052853,long-chain-(S)-2-hydroxy-long-chain-acid oxidase activity; GO:0052854,medium-chain-(S)-2-hydroxy-acid oxidase activity; GO:0052852,very-long-chain-(S)-2-hydroxy-acid oxidase activity; GO:0042742,defense response to bacterium; GO:0050665,hydrogen peroxide biosynthetic process; GO:0009854,oxidative photosynthetic carbon pathway; GO:0000166,n…	PF01070.18:FMN-dependent dehydrogenase	--	--	--
gene-LOC110722404	hydroxyacid oxidase 2-like	3.09698	7.03707e-14	2.86616e-12	up	3.29981	0.000182779	0.00181415	up	3.40899	3.51345e-12	7.96222e-11	up	3.30224	1.93584e-12	5.89482e-11	up	NW_018742681.1	2083981	2089280	+	gene-LOC110722404	--	K11517 (S)-2-hydroxy-acid oxidase [EC:1.1.3.15] | (RefSeq) peroxisomal (S)-2-hydroxy-acid oxidase GLO1-like isoform X1 (A)	ko00630: Glyoxylate and dicarboxylate metabolism; ko01100: Metabolic pathways; ko01110: Biosynthesis of secondary metabolites; ko01200: Carbon metabolism; ko04146: Peroxisome	XP_021757364.1	GOX_SPIOL RecName: Full=Peroxisomal (S)-2-hydroxy-acid oxidase; EC=1.1.3.15; AltName: Full=Glycolate oxidase; Short=GOX; AltName: Full=Short chain alpha-hydroxy acid oxidase;	At3g14420	GO:0005777,peroxisome; GO:0010181,FMN binding; GO:0052853,long-chain-(S)-2-hydroxy-long-chain-acid oxidase activity; GO:0052854,medium-chain-(S)-2-hydroxy-acid oxidase activity; GO:0052852,very-long-chain-(S)-2-hydroxy-acid oxidase activity; GO:0009854,oxidative photosynthetic carbon pathway; GO:0000166,nucleotide binding; GO:0003674,molecular_function; GO:0005488,binding; GO:0032553,ribonucleoti…	PF01070.18:FMN-dependent dehydrogenase	--	--	--
gene-LOC110735799	petal death protein-like	1.85648	0.00166674	0.00951745	up	4.41414	3.20904e-09	9.12823e-08	up	2.88882	1.60957e-06	1.47588e-05	up	1.7183	0.00201569	0.0105665	up	NW_018743285.1	4224370	4228116	+	gene-LOC110735799	--	K01637 isocitrate lyase [EC:4.1.3.1] | (RefSeq) isocitrate lyase-like (A)	ko00630: Glyoxylate and dicarboxylate metabolism; ko01100: Metabolic pathways; ko01110: Biosynthesis of secondary metabolites; ko01200: Carbon metabolism	XP_021771675.1	PDP_DIACA RecName: Full=Petal death protein {ECO:0000303|PubMed:16342929}; EC=3.7.1.1 {ECO:0000269|PubMed:16342929}; AltName: Full=(R)-2-methylmalate lyase {ECO:0000305|PubMed:16342929}; Short=D-citramalate lyase {ECO:0000305}; EC=4.1.3.- {ECO:0000269|PubMed:16342929}; AltName: Full=Oxalacetic hydrolase {ECO:0000305}; AltName: Full=PSR132 {ECO:0000303|PubMed:8393719}; Flags: Precursor;	At1g77060	GO:0047776,citramalate lyase activity; GO:0000287,magnesium ion binding; GO:0030603,oxaloacetase activity; GO:0042803,protein homodimerization activity; GO:0016740,transferase activity; GO:0006107,oxaloacetate metabolic process; GO:0003674,molecular_function; GO:0003824,catalytic activity; GO:0016829,lyase activity; GO:0016830,carbon-carbon lyase activity; GO:0016833,oxo-acid-lyase activity; GO:0…	PF13714.6:Phosphoenolpyruvate phosphomutase	--	--	--
