# Supplementary material for: Integrated multispectral imaging, germination phenotype, and transcriptomic analysis provide insights into seed vigor responsive mechanisms in quinoa under artificial accelerated aging
Source: Front Plant Sci. 2024 Sep 30;15:1435154. doi: 10.3389/fpls.2024.1435154 (PMC11471491; doi:10.3389/fpls.2024.1435154)
Supplement: Supplementary Figure S1 — Pearson correlation analysis between samples of L4 and L1 seeds after artificial accelerated aging. [file DataSheet1.zip › Supplementary Table S8.XLSX]

## Sheet: Specific TFs in L4
Supplementary Table S8 The expression and annotation of specific TFs in L4 cultivar during artificial accelerated aging.
ID	L4A0-1_fpkm	L4A0-2_fpkm	L4A0-3_fpkm	L4A1-1_fpkm	L4A1-2_fpkm	L4A1-3_fpkm	L4A2-1_fpkm	L4A2-2_fpkm	L4A2-3_fpkm	L4A4-1_fpkm	L4A4-2_fpkm	L4A4-3_fpkm	L4A0-1_count	L4A0-2_count	L4A0-3_count	L4A1-1_count	L4A1-2_count	L4A1-3_count	L4A2-1_count	L4A2-2_count	L4A2-3_count	L4A4-1_count	L4A4-2_count	L4A4-3_count	L4A1/L4A0				L4A2/L4A0				L4A4/L4A0				Chromosome	Start	End	Strand	Gene name	Gene description	KEGG	KEGG pathway	NR	NR description	SwissProt	KOG	GO
																									log2FoldChange	P value	Adjusted P value	Regulated	log2FoldChange	P value	Adjusted P value	Regulated	log2FoldChange	P value	Adjusted P value	Regulated
gene-LOC110684452	1.81	0.99	1.69							0.23	0.1	0.67	70	43	71							10	4	27									-2.11787	0.00019547	0.0122635	down	NW_018743697.1	959269	961737	-	gene-LOC110684452	--	K14494 DELLA protein | (RefSeq) DELLA protein RGL1-like (A)	ko04075: Plant hormone signal transduction	XP_021716602.1	scarecrow-like protein 30 [Chenopodium quinoa]	SCL30_ARATH RecName: Full=Scarecrow-like protein 30; Short=AtSCL30; AltName: Full=GRAS family protein 17; Short=AtGRAS-17;	At3g46600	GO:0005634,nucleus; GO:0003700,DNA-binding transcription factor activity; GO:0043565,sequence-specific DNA binding; GO:0000976,transcription regulatory region sequence-specific DNA binding; GO:0006355,regulation of transcription, DNA-templated; GO:0010200,response to chitin; GO:0140110,transcription regulator activity; GO:0003674,molecular_function; GO:0003676,nucleic acid binding; GO:0003677,DNA…
gene-LOC110686205	8.99	6.84	6.72							4.3	1.76	1.54	275	236	224							150	56	49									-1.53865	1.71049e-06	0.000456085	down	NW_018743850.1	7504907	7506951	-	gene-LOC110686205	--	K14503 brassinosteroid resistant 1/2 | (RefSeq) BES1/BZR1 homolog protein 2-like (A)	ko04075: Plant hormone signal transduction	XP_021718501.1	BES1/BZR1 homolog protein 2-like [Chenopodium quinoa]	BEH2_ARATH RecName: Full=BES1/BZR1 homolog protein 2;	At1g19350	GO:0003677,DNA binding; GO:0003700,DNA-binding transcription factor activity; GO:0009742,brassinosteroid mediated signaling pathway; GO:0006351,transcription, DNA-templated; GO:0003674,molecular_function; GO:0003676,nucleic acid binding; GO:0005488,binding; GO:0097159,organic cyclic compound binding; GO:1901363,heterocyclic compound binding; GO:0140110,transcription regulator activity; GO:0007165…
gene-LOC110688048	6.39	5.78	5.89							1.6	2.66	2.1	252	257	253							72	109	86									-1.46658	5.79672e-09	4.98592e-06	down	NW_018743920.1	4427428	4429489	+	gene-LOC110688048	--	K12501 homogentisate solanesyltransferase [EC:2.5.1.117] | (RefSeq) hypothetical protein (A)	ko00130: Ubiquinone and other terpenoid-quinone biosynthesis; ko01100: Metabolic pathways; ko01110: Biosynthesis of secondary metabolites; ko01240: Biosynthesis of cofactors	XP_021720416.1	trihelix transcription factor ASIL2-like [Chenopodium quinoa]	ASIL2_ARATH RecName: Full=Trihelix transcription factor ASIL2 {ECO:0000305}; AltName: Full=6B-interacting protein 1-like 2 {ECO:0000303|PubMed:21330492}; AltName: Full=Trihelix DNA-binding protein ASIL2 {ECO:0000305};	At3g14180	GO:0005634,nucleus; GO:0003700,DNA-binding transcription factor activity; GO:0000976,transcription regulatory region sequence-specific DNA binding; GO:0009793,embryo development ending in seed dormancy; GO:0006355,regulation of transcription, DNA-templated; GO:0010431,seed maturation; GO:0140110,transcription regulator activity; GO:0003674,molecular_function; GO:0001067,regulatory region nucleic …
gene-LOC110688396	1.61	1.28	1.55							0.72	0.55	0.56	88	79	92							45	31	32									-1.2394	0.000371073	0.0184014	down	NW_018743920.1	8173520	8176372	+	gene-LOC110688396	--	K14494 DELLA protein | (RefSeq) DELLA protein RGL1-like (A)	ko04075: Plant hormone signal transduction	XP_021720828.1	scarecrow-like protein 30 [Chenopodium quinoa]	SCL14_ARATH RecName: Full=Scarecrow-like protein 14; Short=AtSCL14; AltName: Full=GRAS family protein 2; Short=AtGRAS-2;	At1g07530	GO:0005829,cytosol; GO:0005634,nucleus; GO:0003700,DNA-binding transcription factor activity; GO:0043565,sequence-specific DNA binding; GO:0000976,transcription regulatory region sequence-specific DNA binding; GO:0045893,positive regulation of transcription, DNA-templated; GO:0006355,regulation of transcription, DNA-templated; GO:0010200,response to chitin; GO:0080183,response to photooxidative s…
gene-LOC110690516	0.98	0.77	0.82				0.14	0.2	0.13				33	29	30				5	7	5								-2.46688	7.45622e-05	0.0380811	down					NW_018744041.1	1938551	1940307	-	gene-LOC110690516	--	K16221 transcription factor TCP21 (protein CCA1 HIKING EXPEDITION) | (RefSeq) transcription factor TCP21-like (A)	ko04712: Circadian rhythm - plant	XP_021723059.1	transcription factor TCP20-like [Chenopodium quinoa]	TCP22_ARATH RecName: Full=Transcription factor TCP22;	At1g72010	GO:0005634,nucleus; GO:0003700,DNA-binding transcription factor activity; GO:0043565,sequence-specific DNA binding; GO:0006355,regulation of transcription, DNA-templated; GO:0140110,transcription regulator activity; GO:0003674,molecular_function; GO:0003676,nucleic acid binding; GO:0003677,DNA binding; GO:0005488,binding; GO:0097159,organic cyclic compound binding; GO:1901363,heterocyclic compoun…
gene-LOC110691375	3.64	1.69	3.23							1.35	0.78	1.12	179	94	173							76	40	57									-1.35201	5.52908e-05	0.00521244	down	NW_018744080.1	70854	74452	+	gene-LOC110691375	--	K22825 non-structural maintenance of chromosomes element 4 | (RefSeq) non-structural maintenance of chromosomes element 4 homolog A-like (A)	--	XP_021723985.1	eukaryotic translation initiation factor 5B-like isoform X1 [Chenopodium quinoa]	--	At3g57980	--
gene-LOC110693452	11.02	11.41	11.48							3.65	4.93	7.76	357	417	405							135	166	261									-1.01234	7.2117e-05	0.0063463	down	NW_018744151.1	331580	333274	-	gene-LOC110693452	--	K11294 nucleolin | (RefSeq) nucleolin 2-like isoform X1 (A)	--	XP_021726255.1	GLABROUS1 enhancer-binding protein-like [Chenopodium quinoa]	STKLD_ARATH RecName: Full=Probable transcription factor At1g61730 {ECO:0000305}; AltName: Full=Storekeeper-like protein At1g61730 {ECO:0000305};	At1g61730	GO:0005829,cytosol; GO:0005730,nucleolus; GO:0005634,nucleus; GO:0000976,transcription regulatory region sequence-specific DNA binding; GO:0019760,glucosinolate metabolic process; GO:0006355,regulation of transcription, DNA-templated; GO:0001067,regulatory region nucleic acid binding; GO:0003674,molecular_function; GO:0003676,nucleic acid binding; GO:0003677,DNA binding; GO:0003690,double-strande…
gene-LOC110693846	2.79	1.7	1.65							0.75	1.17	0.99	163	112	105							50	71	60									-1.0284	0.00147014	0.0438477	down	NW_018744167.1	1788542	1791593	+	gene-LOC110693846	--	K14494 DELLA protein | (RefSeq) DELLA protein RGL3 (A)	ko04075: Plant hormone signal transduction	XP_021726697.1	scarecrow-like protein 8 [Chenopodium quinoa]	SCL8_ARATH RecName: Full=Scarecrow-like protein 8; Short=AtSCL8; AltName: Full=GRAS family protein 30; Short=AtGRAS-30;	At5g52510	GO:0005737,cytoplasm; GO:0005634,nucleus; GO:0003700,DNA-binding transcription factor activity; GO:0043565,sequence-specific DNA binding; GO:0006355,regulation of transcription, DNA-templated; GO:0140110,transcription regulator activity; GO:0003674,molecular_function; GO:0003676,nucleic acid binding; GO:0003677,DNA binding; GO:0005488,binding; GO:0097159,organic cyclic compound binding; GO:190136…
gene-LOC110695946	3.27	2.72	2.18							0.77	0.88	1.72	178	167	129							48	50	97									-1.23009	0.000228821	0.0136494	down	NW_018744311.1	659518	669050	+	gene-LOC110695946	--	K22825 non-structural maintenance of chromosomes element 4 | (RefSeq) non-structural maintenance of chromosomes element 4 homolog A-like (A)	--	XP_021728875.1	DNA ligase 1-like [Chenopodium quinoa]	--	At3g57980	--
gene-LOC110695988	2.25	2.44	1.43							0.86	0.35	0.69	94	115	65							41	15	30									-1.65659	4.98239e-05	0.00481342	down	NW_018744311.1	1045707	1048863	-	gene-LOC110695988	--	K18878 BHLH transcription factor Upa20 | (RefSeq) Upa20; transcription factor bHLH137-like (A)	ko04626: Plant-pathogen interaction	XP_021728937.1	transcription factor bHLH130-like [Chenopodium quinoa]	BH130_ARATH RecName: Full=Transcription factor bHLH130; AltName: Full=Basic helix-loop-helix protein 130; Short=AtbHLH130; Short=bHLH 130; AltName: Full=Transcription factor EN 69; AltName: Full=bHLH transcription factor bHLH130;	At2g42280	GO:0005634,nucleus; GO:0003700,DNA-binding transcription factor activity; GO:0000981,DNA-binding transcription factor activity, RNA polymerase II-specific; GO:0046983,protein dimerization activity; GO:0000978,RNA polymerase II proximal promoter sequence-specific DNA binding; GO:0048573,photoperiodism, flowering; GO:0006357,regulation of transcription by RNA polymerase II; GO:0006355,regulation of…
gene-LOC110698729	8.5	6.55	8.45							2.79	1.55	4.96	216	188	234							81	41	131									-1.29455	0.00010999	0.00852548	down	NW_018744537.1	3868558	3870440	-	gene-LOC110698729	--	K14484 auxin-responsive protein IAA | (RefSeq) auxin-responsive protein IAA1-like (A)	ko04075: Plant hormone signal transduction	XP_021731927.1	auxin-responsive protein IAA1-like [Chenopodium quinoa]	IAA17_ARATH RecName: Full=Auxin-responsive protein IAA17; AltName: Full=Auxin response 3; AltName: Full=Indoleacetic acid-induced protein 17;	At1g04250	GO:0005634,nucleus; GO:0003700,DNA-binding transcription factor activity; GO:0042802,identical protein binding; GO:0009734,auxin-activated signaling pathway; GO:1900057,positive regulation of leaf senescence; GO:0009733,response to auxin; GO:0140110,transcription regulator activity; GO:0003674,molecular_function; GO:0005515,protein binding; GO:0005488,binding; GO:0007165,signal transduction; GO:0…
gene-LOC110702701	3.85	2.77	2.51							1.29	1.09	1.72	244	198	173							93	72	113									-1.11115	3.94194e-05	0.00417094	down	NW_018742393.1	914185	921524	-	gene-LOC110702701	--	K18046 tyrosine-protein phosphatase OCA6 [EC:3.1.3.48] | (RefSeq) hypothetical protein (A)	--	XP_021736150.1	uncharacterized protein LOC110702701 isoform X1 [Chenopodium quinoa]	ATX3_ARATH RecName: Full=Histone-lysine N-methyltransferase ATX3; EC=2.1.1.-; AltName: Full=Protein SET DOMAIN GROUP 14; AltName: Full=Trithorax-homolog protein 3; Short=TRX-homolog protein 3;	At3g08020	GO:0005634,nucleus; GO:0003677,DNA binding; GO:0018024,histone-lysine N-methyltransferase activity; GO:0046872,metal ion binding; GO:0051571,positive regulation of histone H3-K4 methylation; GO:0003674,molecular_function; GO:0003676,nucleic acid binding; GO:0005488,binding; GO:0097159,organic cyclic compound binding; GO:1901363,heterocyclic compound binding; GO:0003824,catalytic activity; GO:0008…
gene-LOC110711216	7.81	5.6	7.57				2.26	2.7	3.94	3.03	3.24	2.91	199	161	210				63	73	111	88	86	77					-1.24338	2.50436e-06	0.00307776	down	-1.15149	5.91508e-06	0.00113467	down	NW_018742418.1	5820523	5864341	-	gene-LOC110711216	--	K09264 MADS-box transcription factor, plant | (RefSeq) MADS-box protein FLOWERING LOCUS C-like (A)	--	XP_021745286.1	agamous-like MADS-box protein AGL27 [Chenopodium quinoa]	MADS6_ORYSJ RecName: Full=MADS-box transcription factor 6; AltName: Full=OsMADS6; AltName: Full=Protein MOSAIC FLORAL ORGANS 1;	At5g10140	GO:0005634,nucleus; GO:0003677,DNA binding; GO:0000981,DNA-binding transcription factor activity, RNA polymerase II-specific; GO:0046983,protein dimerization activity; GO:0000978,RNA polymerase II proximal promoter sequence-specific DNA binding; GO:0030154,cell differentiation; GO:0009553,embryo sac development; GO:0010582,floral meristem determinacy; GO:0048437,floral organ development; GO:00484…
gene-LOC110722209	2.09	1.29	0.9							0.63	0.73	0.49	212	148	99							73	77	52									-1.15787	0.00042139	0.0199219	down	NW_018742656.1	95379	107665	-	gene-LOC110722209	--	K22909 zinc finger CCCH domain-containing protein 13 | (RefSeq) zinc finger CCCH domain-containing protein 38 isoform X1 (A)	--	XP_021757168.1	uncharacterized protein LOC110722209 [Chenopodium quinoa]	C3H38_ARATH RecName: Full=Zinc finger CCCH domain-containing protein 38; Short=AtC3H38;	At3g26850	GO:0003677,DNA binding; GO:0046872,metal ion binding; GO:0003674,molecular_function; GO:0003676,nucleic acid binding; GO:0005488,binding; GO:0097159,organic cyclic compound binding; GO:1901363,heterocyclic compound binding; GO:0043167,ion binding; GO:0043169,cation binding
gene-LOC110725605	2.25	2.89	2.78				0.66	1	1.4				87	126	117				28	41	60								-1.38967	2.97456e-05	0.0186511	down					NW_018742815.1	852575	855746	+	gene-LOC110725605	--	K14484 auxin-responsive protein IAA | (RefSeq) auxin-responsive protein IAA29-like (A)	ko04075: Plant hormone signal transduction	XP_021760765.1	auxin-responsive protein IAA29-like [Chenopodium quinoa]	IAA30_ORYSJ RecName: Full=Auxin-responsive protein IAA30; AltName: Full=Indoleacetic acid-induced protein 30;	At4g14550	GO:0005634,nucleus; GO:0009734,auxin-activated signaling pathway; GO:0006355,regulation of transcription, DNA-templated; GO:0007165,signal transduction; GO:0007154,cell communication; GO:0008150,biological_process; GO:0009719,response to endogenous stimulus; GO:0009725,response to hormone; GO:0009733,response to auxin; GO:0009755,hormone-mediated signaling pathway; GO:0009987,cellular process; GO…
gene-LOC110728947	16.78	9.49	16.06							6.83	4.37	7.43	450	287	469							209	122	207									-1.14033	5.6858e-06	0.0010986	down	NW_018742966.1	387652	391275	-	gene-LOC110728947	--	K14484 auxin-responsive protein IAA | (RefSeq) auxin-responsive protein IAA14-like (A)	ko04075: Plant hormone signal transduction	XP_021764308.1	auxin-responsive protein IAA14-like [Chenopodium quinoa]	AUX28_SOYBN RecName: Full=Auxin-induced protein AUX28;	At3g04730	GO:0005634,nucleus; GO:0009734,auxin-activated signaling pathway; GO:0006355,regulation of transcription, DNA-templated; GO:0007165,signal transduction; GO:0007154,cell communication; GO:0008150,biological_process; GO:0009719,response to endogenous stimulus; GO:0009725,response to hormone; GO:0009733,response to auxin; GO:0009755,hormone-mediated signaling pathway; GO:0009987,cellular process; GO…
gene-LOC110733008	2.01	2.7	1.38							0.88	0.51	0.31	68	103	51							34	18	11									-1.81038	8.99246e-05	0.00738232	down	NW_018743196.1	924375	926740	-	gene-LOC110733008	--	K12835 ATP-dependent RNA helicase DDX42 [EC:3.6.4.13] | (RefSeq) DEAD-box ATP-dependent RNA helicase 24 isoform X1 (A)	ko03040: Spliceosome	XP_021768705.1	probable WRKY transcription factor 23 [Chenopodium quinoa]	WRK23_ARATH RecName: Full=WRKY transcription factor 23; AltName: Full=WRKY DNA-binding protein 23;	At2g47260	GO:0005634,nucleus; GO:0003700,DNA-binding transcription factor activity; GO:0000976,transcription regulatory region sequence-specific DNA binding; GO:1901703,protein localization involved in auxin polar transport; GO:0009733,response to auxin; GO:0009624,response to nematode; GO:0140110,transcription regulator activity; GO:0003674,molecular_function; GO:0001067,regulatory region nucleic acid bin…
gene-LOC110735717	13.69	9.69	7.4							3.56	4.41	5.03	883	705	520							262	296	337									-1.19412	6.85205e-08	3.72863e-05	down	NW_018743285.1	2561564	2565422	-	gene-LOC110735717	--	K01051 pectinesterase [EC:3.1.1.11] | (RefSeq) probable pectinesterase/pectinesterase inhibitor 58 (A)	ko00040: Pentose and glucuronate interconversions; ko01100: Metabolic pathways	XP_021771592.1	trihelix transcription factor GT-2-like [Chenopodium quinoa]	DF1_ARATH RecName: Full=Trihelix transcription factor DF1 {ECO:0000303|PubMed:22735692};	At1g76880	GO:0005634,nucleus; GO:0003700,DNA-binding transcription factor activity; GO:0000976,transcription regulatory region sequence-specific DNA binding; GO:0019760,glucosinolate metabolic process; GO:0010192,mucilage biosynthetic process; GO:0006355,regulation of transcription, DNA-templated; GO:0140110,transcription regulator activity; GO:0003674,molecular_function; GO:0001067,regulatory region nucle…
[truncated: 4 more columns]

## Sheet: Specific TFs in L1
Supplementary Table S8 The expression and annotation of specific TFs in L1 cultivar during artificial accelerated aging.
ID	L1A0-1_fpkm	L1A0-2_fpkm	L1A0-3_fpkm	L1A1-1_fpkm	L1A1-2_fpkm	L1A1-3_fpkm	L1A2-1_fpkm	L1A2-2_fpkm	L1A2-3_fpkm	L1A4-1_fpkm	L1A4-2_fpkm	L1A4-3_fpkm	L1A0-1_count	L1A0-2_count	L1A0-3_count	L1A1-1_count	L1A1-2_count	L1A1-3_count	L1A2-1_count	L1A2-2_count	L1A2-3_count	L1A4-1_count	L1A4-2_count	L1A4-3_count	L1A1/L1A0				L1A2/L1A0				L1A4/L1A0				Chromosome	Start	End	Strand	Gene name	Gene description	KEGG	KEGG pathway	NR	NR description	SwissProt	KOG	GO
																									log2FoldChange	P value	Adjusted P value	Regulated	log2FoldChange	P value	Adjusted P value	Regulated	log2FoldChange	P value	Adjusted P value	Regulated
gene-LOC110714899	0.25	0.07	0.24							0.14	2.05	2.94	8	2	7							4	65	94									3.24524	5.3648e-05	0.0254964	up	NW_018742429.1	18826	23856	-	gene-LOC110714899	--	K09264 MADS-box transcription factor, plant | (RefSeq) MADS-box transcription factor 23-like isoform X1 (A)	--	XP_021749150.1	MADS-box protein JOINTLESS-like [Chenopodium quinoa]	SVP_ARATH RecName: Full=MADS-box protein SVP {ECO:0000303|PubMed:10758486}; AltName: Full=Protein SHORT VEGETATIVE PHASE {ECO:0000303|PubMed:10758486};	At2g22540	GO:0005634,nucleus; GO:0003700,DNA-binding transcription factor activity; GO:0000981,DNA-binding transcription factor activity, RNA polymerase II-specific; GO:0046983,protein dimerization activity; GO:0000978,RNA polymerase II proximal promoter sequence-specific DNA binding; GO:0043565,sequence-specific DNA binding; GO:0000900,translation repressor activity, mRNA regulatory element binding; GO:00…
gene-LOC110718709	1.72	0.77	1.83							0.61	0.38	0.42	107	44	103							34	23	26									-1.54826	0.000117093	0.0369042	down	NW_018742461.1	2517642	2522984	+	gene-LOC110718709	--	K17604 zinc finger SWIM domain-containing protein 3 | (RefSeq) protein FAR1-RELATED SEQUENCE 5-like (A)	--	XP_021753290.1	protein FAR1-RELATED SEQUENCE 5-like [Chenopodium quinoa]	FRS5_ARATH RecName: Full=Protein FAR1-RELATED SEQUENCE 5;	At4g38180	GO:0005634,nucleus; GO:0008270,zinc ion binding; GO:0006355,regulation of transcription, DNA-templated; GO:0003674,molecular_function; GO:0005488,binding; GO:0046872,metal ion binding; GO:0043167,ion binding; GO:0043169,cation binding; GO:0046914,transition metal ion binding; GO:0008152,metabolic process; GO:0006139,nucleobase-containing compound metabolic process; GO:0006351,transcription, DNA-t…
gene-LOC110722205	0.53	0.09	0.23							0.01	0.04	0.04	58	9	23							1	4	4									-3.22363	9.06984e-05	0.0359409	down	NW_018742656.1	28857	44087	-	gene-LOC110722205	--	K22909 zinc finger CCCH domain-containing protein 13 | (Kazusa) Lj4g3v2742990.1; - (A)	--	XP_021757163.1	uncharacterized protein LOC110722205 isoform X1 [Chenopodium quinoa]	--	At3g29760_2	--
[truncated: 4 more columns]
